# Supplementary material for: High-efficiency color-tunable ultralong room-temperature phosphorescence from organic–inorganic metal halides via synergistic inter/intramolecular interactions
Source: Chem Sci. 2024 May 23;15(26):10046–55. doi: 10.1039/d4sc01630k (PMC11220578; doi:10.1039/d4sc01630k)
Supplement: SC-015-D4SC01630K-s002 [file SC-015-D4SC01630K-s002.cif]

# Electronic Supplementary Material (ESI) for Chemical Science.
# This journal is © The Royal Society of Chemistry 2024

####################################################################### 
# 
# This file contains crystal structure data downloaded from the 
# Cambridge Structural Database (CSD) hosted by the Cambridge 
# Crystallographic Data Centre (CCDC).
# 
# Full information about CCDC data access policies and citation 
# guidelines are available at http://www.ccdc.cam.ac.uk/access/V1 
# 
# Audit and citation data items may have been added by the CCDC. 
# Please retain this information to preserve the provenance of 
# this file and to allow appropriate attribution of the data. 
# 
#######################################################################

data_221215_wqangz_300899_0m_5
_database_code_depnum_ccdc_archive 'CCDC 2321891'
loop_
_audit_author_name
_audit_author_address
'Lei Zhou'
;Southwest University
China
;
_audit_update_record             
;
2023-12-27 deposited with the CCDC.	2024-05-21 downloaded from the CCDC.
;
_audit_creation_date             2022-12-17
_audit_creation_method           
;
Olex2 1.5
(compiled 2022.04.07 svn.rca3783a0 for OlexSys, GUI svn.r6498)
;
_shelx_SHELXL_version_number     2019/2
_chemical_name_common            A2H3OInCl6,H2O
_chemical_name_systematic        A2H3OInCl6,H2O
_chemical_formula_moiety         'Cl6 In, H2 O, H3 O, 2(C8 H10 N O)'
_chemical_formula_sum            'C16 H25 Cl6 In N2 O4'
_chemical_formula_weight         636.90
_chemical_melting_point          ?
loop_
_atom_type_symbol
_atom_type_description
_atom_type_scat_dispersion_real
_atom_type_scat_dispersion_imag
_atom_type_scat_source
C C 0.0137 0.0067 'International Tables Vol C Tables 4.2.6.8 and 6.1.1.4'
H H 0.0000 0.0000 'International Tables Vol C Tables 4.2.6.8 and 6.1.1.4'
Cl Cl 0.3281 0.5435 'International Tables Vol C Tables 4.2.6.8 and 6.1.1.4'
In In 0.1167 3.9932 'International Tables Vol C Tables 4.2.6.8 and 6.1.1.4'
N N 0.0241 0.0134 'International Tables Vol C Tables 4.2.6.8 and 6.1.1.4'
O O 0.0389 0.0241 'International Tables Vol C Tables 4.2.6.8 and 6.1.1.4'

_shelx_space_group_comment       
;
The symmetry employed for this shelxl refinement is uniquely defined
by the following loop, which should always be used as a source of
symmetry information in preference to the above space-group names.
They are only intended as comments.
;
_space_group_crystal_system      triclinic
_space_group_IT_number           2
_space_group_name_H-M_alt        'P -1'
_space_group_name_Hall           '-P 1'
loop_
_space_group_symop_operation_xyz
'x, y, z'
'-x, -y, -z'

_cell_length_a                   7.3505(6)
_cell_length_b                   9.0364(6)
_cell_length_c                   18.5560(14)
_cell_angle_alpha                89.703(4)
_cell_angle_beta                 88.498(4)
_cell_angle_gamma                82.907(4)
_cell_volume                     1222.67(16)
_cell_formula_units_Z            2
_cell_measurement_reflns_used    6092
_cell_measurement_temperature    193.00
_cell_measurement_theta_max      59.73
_cell_measurement_theta_min      4.29
_shelx_estimated_absorpt_T_max   0.452
_shelx_estimated_absorpt_T_min   0.374
_exptl_absorpt_coefficient_mu    9.430
_exptl_absorpt_correction_T_max  0.154453
_exptl_absorpt_correction_T_min  0.042795
_exptl_absorpt_correction_type   multi-scan
_exptl_absorpt_process_details   
;
 TWINABS-2012/1 (Bruker,2012) was used for absorption correction.
 
For component 1:
 wR2(int) was 0.1254 before and 0.0821 after correction.
 
For component 2:
 wR2(int) was 0.1079 before and 0.0635 after correction.
 The Ratio of minimum to maximum transmission is 0.28.

Final HKLF 4 output contains 16300 reflections, Rint = 0.0954
 (9755 with I > 3sig(I), Rint = 0.0875)
;
_exptl_absorpt_special_details   ?
_exptl_crystal_colour            ?
_exptl_crystal_density_diffrn    1.730
_exptl_crystal_density_meas      ?
_exptl_crystal_density_method    ?
_exptl_crystal_description       block
_exptl_crystal_F_000             636
_exptl_crystal_size_max          0.13
_exptl_crystal_size_mid          0.12
_exptl_crystal_size_min          0.1
_exptl_transmission_factor_max   ?
_exptl_transmission_factor_min   ?
_diffrn_reflns_av_R_equivalents  ?
_diffrn_reflns_av_unetI/netI     0.0633
_diffrn_reflns_Laue_measured_fraction_full 0.998
_diffrn_reflns_Laue_measured_fraction_max 0.944
_diffrn_reflns_limit_h_max       9
_diffrn_reflns_limit_h_min       -9
_diffrn_reflns_limit_k_max       11
_diffrn_reflns_limit_k_min       -11
_diffrn_reflns_limit_l_max       23
_diffrn_reflns_limit_l_min       0
_diffrn_reflns_number            5088
_diffrn_reflns_point_group_measured_fraction_full 0.998
_diffrn_reflns_point_group_measured_fraction_max 0.944
_diffrn_reflns_theta_full        53.594
_diffrn_reflns_theta_max         60.458
_diffrn_reflns_theta_min         2.072
_diffrn_ambient_temperature      193.00
_diffrn_detector                 CPAD
_diffrn_detector_area_resol_mean 7.41
_diffrn_detector_type            'Bruker PHOTON II'
_diffrn_measured_fraction_theta_full 0.998
_diffrn_measured_fraction_theta_max 0.944
_diffrn_measurement_device       'four-circle diffractometer'
_diffrn_measurement_device_type  'Bruker D8 VENTURE Metaljet PHOTON II'
_diffrn_measurement_method       '\w and \f shutterless scans'
_diffrn_measurement_specimen_support 'nylon loop'
_diffrn_radiation_monochromator  'Helios Multi-layer Optic'
_diffrn_radiation_probe          X-ray
_diffrn_radiation_type           GaK\a
_diffrn_radiation_wavelength     1.34139
_diffrn_source                   MetalJet
_diffrn_source_current           2.86
_diffrn_source_power             0.19937059999999998
_diffrn_source_type              'Liquid Metal source'
_diffrn_source_voltage           69.71
_diffrn_standards_number         0
_reflns_Friedel_coverage         0.000
_reflns_Friedel_fraction_full    .
_reflns_Friedel_fraction_max     .
_reflns_number_gt                4237
_reflns_number_total             5088
_reflns_special_details          
;
 _reflns_Friedel_fraction is defined as the number of unique
 Friedel pairs measured divided by the number that would be
 possible theoretically, ignoring centric projections and
 systematic absences. Completness statistics refer to single and
 composite reflections containing twin component 1 only.
;
_reflns_threshold_expression     'I > 2\s(I)'
_computing_cell_refinement       'SAINT V8.40B (Bruker, 2019)'
_computing_data_collection       'APEX4 V2022.1-1 (Bruker, 2022)'
_computing_data_reduction        'SAINT V8.40B (Bruker, 2019)'
_computing_molecular_graphics    'Olex2 1.5 (Dolomanov et al., 2009)'
_computing_publication_material  'Olex2 1.5 (Dolomanov et al., 2009)'
_computing_structure_refinement  'SHELXL 2019/2 (Sheldrick, 2015)'
_computing_structure_solution    'SHELXT  (Sheldrick, 2015)'
_refine_diff_density_max         1.512
_refine_diff_density_min         -1.889
_refine_diff_density_rms         0.192
_refine_ls_extinction_coef       .
_refine_ls_extinction_method     none
_refine_ls_goodness_of_fit_ref   1.035
_refine_ls_hydrogen_treatment    constr
_refine_ls_matrix_type           full
_refine_ls_number_parameters     267
_refine_ls_number_reflns         5088
_refine_ls_number_restraints     0
_refine_ls_R_factor_all          0.0844
_refine_ls_R_factor_gt           0.0694
_refine_ls_restrained_S_all      1.035
_refine_ls_shift/su_max          0.000
_refine_ls_shift/su_mean         0.000
_refine_ls_structure_factor_coef Fsqd
_refine_ls_weighting_details     
'w=1/[\s^2^(Fo^2^)+(0.1670P)^2^] where P=(Fo^2^+2Fc^2^)/3'
_refine_ls_weighting_scheme      calc
_refine_ls_wR_factor_gt          0.1914
_refine_ls_wR_factor_ref         0.2136
_refine_special_details          
;
 Refined as a 2-component twin.
;
_olex2_refinement_description    
;
1. Twinned data refinement
 Scales: 0.494(3)
 0.506(3)
2. Fixed Uiso
 At 1.2 times of:
  All C(H) groups, All N(H,H,H) groups
 At 1.5 times of:
  All C(H,H,H) groups, All O(H,H) groups, All O(H,H,H) groups
3.a Riding coordinates:
 O4(H4A,H4B), O3(H3A,H3B,H3C)
3.b Aromatic/amide H refined with riding coordinates:
 C7(H7), C4(H4), C15(H15), C6(H6), C5(H5), C12(H12), C13(H13), C14(H14)
3.c Idealised Me refined as rotating group:
 N2(H2A,H2B,H2C), N1(H1A,H1B,H1C), C1(H1D,H1E,H1F), C9(H9A,H9B,H9C)
;
_atom_sites_solution_hydrogens   mixed
_atom_sites_solution_primary     dual
_atom_sites_solution_secondary   ?
loop_
_atom_site_label
_atom_site_type_symbol
_atom_site_fract_x
_atom_site_fract_y
_atom_site_fract_z
_atom_site_U_iso_or_equiv
_atom_site_adp_type
_atom_site_occupancy
_atom_site_site_symmetry_order
_atom_site_calc_flag
_atom_site_refinement_flags_posn
_atom_site_refinement_flags_adp
_atom_site_refinement_flags_occupancy
_atom_site_disorder_assembly
_atom_site_disorder_group
In1 In 0.76724(10) 0.09836(5) 0.25022(5) 0.0319(2) Uani 1 1 d . . . . .
Cl2 Cl 0.5472(3) 0.0680(3) 0.15090(15) 0.0388(6) Uani 1 1 d . . . . .
Cl3 Cl 0.6457(3) 0.3753(2) 0.2528(2) 0.0390(5) Uani 1 1 d . . . . .
Cl5 Cl 0.5363(3) 0.0633(3) 0.34852(15) 0.0381(6) Uani 1 1 d . . . . .
Cl1 Cl 0.8552(4) -0.1792(2) 0.2471(2) 0.0442(6) Uani 1 1 d . . . . .
Cl4 Cl 0.9956(4) 0.1305(3) 0.34566(15) 0.0409(6) Uani 1 1 d . . . . .
Cl6 Cl 1.0075(4) 0.1444(3) 0.15884(16) 0.0426(6) Uani 1 1 d . . . . .
O4 O 0.0543(9) 0.4818(6) 0.2474(6) 0.0521(17) Uani 1 1 d . . . . .
H4A H -0.064640 0.493199 0.252245 0.078 Uiso 1 1 d R U . . .
H4B H 0.081970 0.571309 0.239085 0.078 Uiso 1 1 d R U . . .
O3 O 0.2889(11) 0.8809(7) 0.2499(6) 0.062(2) Uani 1 1 d . . . . .
H3A H 0.324977 0.837360 0.289841 0.093 Uiso 1 1 d R U . . .
H3B H 0.275037 0.813700 0.217761 0.093 Uiso 1 1 d R U . . .
H3C H 0.197437 0.951470 0.254451 0.093 Uiso 1 1 d R U . . .
O1 O 0.2892(15) 0.6755(11) 0.1336(5) 0.060(3) Uani 1 1 d . . . . .
O2 O 0.2730(15) 0.6653(11) 0.3642(5) 0.059(3) Uani 1 1 d . . . . .
N2 N 0.2782(14) 0.3728(12) 0.3663(4) 0.043(2) Uani 1 1 d . . . . .
H2A H 0.211907 0.451573 0.344606 0.052 Uiso 1 1 calc R U . . .
H2B H 0.232168 0.287222 0.354901 0.052 Uiso 1 1 calc R U . . .
H2C H 0.397388 0.366818 0.350844 0.052 Uiso 1 1 calc R U . . .
N1 N 0.3097(14) 0.3828(12) 0.1356(5) 0.044(2) Uani 1 1 d . . . . .
H1A H 0.357985 0.286841 0.144117 0.053 Uiso 1 1 calc R U . . .
H1B H 0.200349 0.402538 0.159964 0.053 Uiso 1 1 calc R U . . .
H1C H 0.388230 0.445717 0.150839 0.053 Uiso 1 1 calc R U . . .
C8 C 0.2807(15) 0.4046(14) 0.0562(5) 0.033(2) Uani 1 1 d . . . . .
C3 C 0.2584(15) 0.5430(12) 0.0266(6) 0.033(2) Uani 1 1 d . . . . .
C16 C 0.2675(16) 0.3930(14) 0.4427(6) 0.039(2) Uani 1 1 d . . . . .
C7 C 0.2839(16) 0.2749(14) 0.0172(8) 0.045(3) Uani 1 1 d . . . . .
H7 H 0.301091 0.180431 0.040380 0.053 Uiso 1 1 calc R U . . .
C10 C 0.2561(15) 0.6739(13) 0.4288(6) 0.039(3) Uani 1 1 d . . . . .
C4 C 0.2320(15) 0.5521(13) -0.0477(6) 0.038(3) Uani 1 1 d . . . . .
H4 H 0.211614 0.647164 -0.070181 0.046 Uiso 1 1 calc R U . . .
C11 C 0.2539(14) 0.5362(14) 0.4732(6) 0.039(3) Uani 1 1 d . . . . .
C15 C 0.2582(16) 0.2694(13) 0.4853(6) 0.036(2) Uani 1 1 d . . . . .
H15 H 0.258355 0.174408 0.463543 0.044 Uiso 1 1 calc R U . . .
C6 C 0.2616(17) 0.2853(15) -0.0565(7) 0.047(3) Uani 1 1 d . . . . .
H6 H 0.264148 0.198116 -0.085020 0.056 Uiso 1 1 calc R U . . .
C5 C 0.2351(17) 0.4275(17) -0.0883(7) 0.049(3) Uani 1 1 d . . . . .
H5 H 0.219193 0.436393 -0.138801 0.059 Uiso 1 1 calc R U . . .
C2 C 0.2549(17) 0.6829(16) 0.0688(7) 0.051(3) Uani 1 1 d . . . . .
C12 C 0.2414(16) 0.5445(14) 0.5488(7) 0.043(3) Uani 1 1 d . . . . .
H12 H 0.233210 0.639402 0.571288 0.051 Uiso 1 1 calc R U . . .
C13 C 0.2407(17) 0.4166(14) 0.5920(6) 0.042(3) Uani 1 1 d . . . . .
H13 H 0.234920 0.424112 0.643047 0.051 Uiso 1 1 calc R U . . .
C14 C 0.2485(17) 0.2817(15) 0.5592(6) 0.046(3) Uani 1 1 d . . . . .
H14 H 0.247307 0.194367 0.587884 0.056 Uiso 1 1 calc R U . . .
C1 C 0.2145(19) 0.8332(14) 0.0337(8) 0.054(3) Uani 1 1 d . . . . .
H1D H 0.164561 0.906672 0.069979 0.081 Uiso 1 1 calc R U . . .
H1E H 0.124772 0.827933 -0.004044 0.081 Uiso 1 1 calc R U . . .
H1F H 0.327826 0.862906 0.012323 0.081 Uiso 1 1 calc R U . . .
C9 C 0.2345(19) 0.8211(13) 0.4636(6) 0.050(3) Uani 1 1 d . . . . .
H9A H 0.247224 0.898275 0.427132 0.075 Uiso 1 1 calc R U . . .
H9B H 0.328908 0.823713 0.499706 0.075 Uiso 1 1 calc R U . . .
H9C H 0.112841 0.839437 0.487062 0.075 Uiso 1 1 calc R U . . .

loop_
_atom_site_aniso_label
_atom_site_aniso_U_11
_atom_site_aniso_U_22
_atom_site_aniso_U_33
_atom_site_aniso_U_23
_atom_site_aniso_U_13
_atom_site_aniso_U_12
In1 0.0399(3) 0.0276(3) 0.0280(3) 0.0001(4) -0.0017(3) -0.0033(2)
Cl2 0.0470(13) 0.0370(14) 0.0323(14) -0.0005(11) -0.0076(10) -0.0036(10)
Cl3 0.0487(13) 0.0265(8) 0.0410(11) -0.0004(13) -0.0027(11) -0.0013(8)
Cl5 0.0441(13) 0.0363(14) 0.0328(14) 0.0029(11) 0.0038(9) -0.0015(10)
Cl1 0.0587(15) 0.0276(9) 0.0452(12) -0.0024(14) -0.0020(13) -0.0007(9)
Cl4 0.0455(13) 0.0449(15) 0.0325(14) -0.0071(11) -0.0087(10) -0.0045(11)
Cl6 0.0451(13) 0.0419(15) 0.0400(16) 0.0050(12) 0.0087(10) -0.0045(11)
O4 0.044(4) 0.038(3) 0.074(5) 0.002(6) -0.008(4) -0.004(3)
O3 0.088(6) 0.056(4) 0.045(4) -0.010(7) -0.007(7) -0.017(4)
O1 0.105(7) 0.036(5) 0.036(5) -0.003(4) -0.005(5) 0.001(5)
O2 0.096(7) 0.041(6) 0.039(6) 0.005(4) 0.006(5) -0.009(5)
N2 0.064(6) 0.044(6) 0.020(5) 0.003(4) -0.002(4) 0.002(5)
N1 0.058(6) 0.032(5) 0.040(6) 0.010(4) -0.006(4) 0.003(4)
C8 0.035(4) 0.033(5) 0.029(6) -0.001(5) -0.003(4) 0.003(4)
C3 0.042(5) 0.026(5) 0.032(6) 0.009(4) -0.007(4) -0.005(4)
C16 0.041(5) 0.038(6) 0.036(6) -0.006(5) -0.006(5) -0.001(4)
C7 0.041(5) 0.032(6) 0.058(9) 0.000(6) 0.000(5) 0.001(5)
C10 0.053(6) 0.028(6) 0.038(7) -0.001(5) -0.003(5) -0.007(5)
C4 0.052(6) 0.033(6) 0.030(6) 0.008(5) -0.005(4) -0.005(5)
C11 0.036(6) 0.043(7) 0.039(7) 0.010(5) -0.006(4) -0.004(5)
C15 0.052(6) 0.033(6) 0.025(6) 0.001(4) -0.005(4) -0.004(5)
C6 0.054(7) 0.041(7) 0.047(8) -0.002(6) -0.001(5) -0.013(5)
C5 0.061(7) 0.052(8) 0.035(7) 0.004(6) -0.003(5) -0.007(6)
C2 0.058(7) 0.050(8) 0.044(8) -0.005(6) 0.011(5) -0.013(6)
C12 0.049(6) 0.036(6) 0.044(7) 0.004(5) -0.006(5) -0.006(5)
C13 0.067(6) 0.035(6) 0.023(6) 0.004(5) 0.005(5) 0.003(5)
C14 0.060(7) 0.047(8) 0.030(7) 0.009(5) 0.003(5) 0.000(5)
C1 0.066(8) 0.029(6) 0.067(10) 0.008(6) -0.013(6) 0.000(5)
C9 0.082(9) 0.036(7) 0.035(7) 0.008(5) -0.003(6) -0.015(6)

_geom_special_details            
;
 All esds (except the esd in the dihedral angle between two l.s. planes)
 are estimated using the full covariance matrix.  The cell esds are taken
 into account individually in the estimation of esds in distances, angles
 and torsion angles; correlations between esds in cell parameters are only
 used when they are defined by crystal symmetry.  An approximate (isotropic)
 treatment of cell esds is used for estimating esds involving l.s. planes.
;
loop_
_geom_bond_atom_site_label_1
_geom_bond_atom_site_label_2
_geom_bond_distance
_geom_bond_site_symmetry_2
_geom_bond_publ_flag
In1 Cl2 2.522(3) . ?
In1 Cl3 2.5518(19) . ?
In1 Cl5 2.505(3) . ?
In1 Cl1 2.5126(19) . ?
In1 Cl4 2.514(2) . ?
In1 Cl6 2.487(3) . ?
O4 H4A 0.8699 . ?
O4 H4B 0.8696 . ?
O3 H3A 0.8697 . ?
O3 H3B 0.8700 . ?
O3 H3C 0.8701 . ?
O1 C2 1.235(16) . ?
O2 C10 1.205(14) . ?
N2 H2A 0.9100 . ?
N2 H2B 0.9100 . ?
N2 H2C 0.9100 . ?
N2 C16 1.429(13) . ?
N1 H1A 0.9100 . ?
N1 H1B 0.9100 . ?
N1 H1C 0.9100 . ?
N1 C8 1.503(13) . ?
C8 C3 1.356(15) . ?
C8 C7 1.379(16) . ?
C3 C4 1.399(14) . ?
C3 C2 1.487(17) . ?
C16 C11 1.406(17) . ?
C16 C15 1.373(16) . ?
C7 H7 0.9500 . ?
C7 C6 1.382(19) . ?
C10 C11 1.490(16) . ?
C10 C9 1.470(16) . ?
C4 H4 0.9500 . ?
C4 C5 1.355(18) . ?
C11 C12 1.405(16) . ?
C15 H15 0.9500 . ?
C15 C14 1.376(16) . ?
C6 H6 0.9500 . ?
C6 C5 1.404(19) . ?
C5 H5 0.9500 . ?
C2 C1 1.502(18) . ?
C12 H12 0.9500 . ?
C12 C13 1.404(17) . ?
C13 H13 0.9500 . ?
C13 C14 1.359(18) . ?
C14 H14 0.9500 . ?
C1 H1D 0.9800 . ?
C1 H1E 0.9800 . ?
C1 H1F 0.9800 . ?
C9 H9A 0.9800 . ?
C9 H9B 0.9800 . ?
C9 H9C 0.9800 . ?

loop_
_geom_angle_atom_site_label_1
_geom_angle_atom_site_label_2
_geom_angle_atom_site_label_3
_geom_angle
_geom_angle_site_symmetry_1
_geom_angle_site_symmetry_3
_geom_angle_publ_flag
Cl2 In1 Cl3 88.07(10) . . ?
Cl5 In1 Cl2 93.66(7) . . ?
Cl5 In1 Cl3 87.31(10) . . ?
Cl5 In1 Cl1 89.07(11) . . ?
Cl5 In1 Cl4 88.52(9) . . ?
Cl1 In1 Cl2 87.97(10) . . ?
Cl1 In1 Cl3 174.45(8) . . ?
Cl1 In1 Cl4 92.16(10) . . ?
Cl4 In1 Cl2 177.82(9) . . ?
Cl4 In1 Cl3 91.94(10) . . ?
Cl6 In1 Cl2 90.03(9) . . ?
Cl6 In1 Cl3 90.88(10) . . ?
Cl6 In1 Cl5 175.83(9) . . ?
Cl6 In1 Cl1 93.01(10) . . ?
Cl6 In1 Cl4 87.79(8) . . ?
H4A O4 H4B 104.5 . . ?
H3A O3 H3B 109.5 . . ?
H3A O3 H3C 115.3 . . ?
H3B O3 H3C 114.9 . . ?
H2A N2 H2B 109.5 . . ?
H2A N2 H2C 109.5 . . ?
H2B N2 H2C 109.5 . . ?
C16 N2 H2A 109.5 . . ?
C16 N2 H2B 109.5 . . ?
C16 N2 H2C 109.5 . . ?
H1A N1 H1B 109.5 . . ?
H1A N1 H1C 109.5 . . ?
H1B N1 H1C 109.5 . . ?
C8 N1 H1A 109.5 . . ?
C8 N1 H1B 109.5 . . ?
C8 N1 H1C 109.5 . . ?
C3 C8 N1 121.1(10) . . ?
C3 C8 C7 123.9(10) . . ?
C7 C8 N1 114.9(11) . . ?
C8 C3 C4 116.9(10) . . ?
C8 C3 C2 123.9(10) . . ?
C4 C3 C2 119.2(10) . . ?
C11 C16 N2 121.1(11) . . ?
C15 C16 N2 117.9(11) . . ?
C15 C16 C11 120.8(10) . . ?
C8 C7 H7 120.7 . . ?
C8 C7 C6 118.5(12) . . ?
C6 C7 H7 120.7 . . ?
O2 C10 C11 120.1(11) . . ?
O2 C10 C9 119.7(11) . . ?
C9 C10 C11 120.2(11) . . ?
C3 C4 H4 119.4 . . ?
C5 C4 C3 121.1(11) . . ?
C5 C4 H4 119.4 . . ?
C16 C11 C10 122.6(10) . . ?
C12 C11 C16 116.7(11) . . ?
C12 C11 C10 120.6(12) . . ?
C16 C15 H15 119.7 . . ?
C16 C15 C14 120.6(11) . . ?
C14 C15 H15 119.7 . . ?
C7 C6 H6 120.7 . . ?
C7 C6 C5 118.7(12) . . ?
C5 C6 H6 120.7 . . ?
C4 C5 C6 120.8(12) . . ?
C4 C5 H5 119.6 . . ?
C6 C5 H5 119.6 . . ?
O1 C2 C3 119.4(12) . . ?
O1 C2 C1 119.3(13) . . ?
C3 C2 C1 121.3(11) . . ?
C11 C12 H12 119.1 . . ?
C13 C12 C11 121.8(12) . . ?
C13 C12 H12 119.1 . . ?
C12 C13 H13 120.7 . . ?
C14 C13 C12 118.6(10) . . ?
C14 C13 H13 120.7 . . ?
C15 C14 H14 119.4 . . ?
C13 C14 C15 121.2(12) . . ?
C13 C14 H14 119.4 . . ?
C2 C1 H1D 109.5 . . ?
C2 C1 H1E 109.5 . . ?
C2 C1 H1F 109.5 . . ?
H1D C1 H1E 109.5 . . ?
H1D C1 H1F 109.5 . . ?
H1E C1 H1F 109.5 . . ?
C10 C9 H9A 109.5 . . ?
C10 C9 H9B 109.5 . . ?
C10 C9 H9C 109.5 . . ?
H9A C9 H9B 109.5 . . ?
H9A C9 H9C 109.5 . . ?
H9B C9 H9C 109.5 . . ?

loop_
_geom_torsion_atom_site_label_1
_geom_torsion_atom_site_label_2
_geom_torsion_atom_site_label_3
_geom_torsion_atom_site_label_4
_geom_torsion
_geom_torsion_site_symmetry_1
_geom_torsion_site_symmetry_2
_geom_torsion_site_symmetry_3
_geom_torsion_site_symmetry_4
_geom_torsion_publ_flag
O2 C10 C11 C16 -1.2(17) . . . . ?
O2 C10 C11 C12 177.5(11) . . . . ?
N2 C16 C11 C10 -2.1(16) . . . . ?
N2 C16 C11 C12 179.1(11) . . . . ?
N2 C16 C15 C14 179.7(11) . . . . ?
N1 C8 C3 C4 -179.9(9) . . . . ?
N1 C8 C3 C2 -1.8(18) . . . . ?
N1 C8 C7 C6 -178.8(11) . . . . ?
C8 C3 C4 C5 -2.2(17) . . . . ?
C8 C3 C2 O1 6.4(19) . . . . ?
C8 C3 C2 C1 -175.0(11) . . . . ?
C8 C7 C6 C5 -0.5(18) . . . . ?
C3 C8 C7 C6 -0.6(18) . . . . ?
C3 C4 C5 C6 1.2(18) . . . . ?
C16 C11 C12 C13 -0.6(17) . . . . ?
C16 C15 C14 C13 2.6(19) . . . . ?
C7 C8 C3 C4 1.9(17) . . . . ?
C7 C8 C3 C2 -180.0(11) . . . . ?
C7 C6 C5 C4 0.2(19) . . . . ?
C10 C11 C12 C13 -179.4(11) . . . . ?
C4 C3 C2 O1 -175.6(12) . . . . ?
C4 C3 C2 C1 3.1(17) . . . . ?
C11 C16 C15 C14 -4.7(18) . . . . ?
C11 C12 C13 C14 -1.4(19) . . . . ?
C15 C16 C11 C10 -177.6(11) . . . . ?
C15 C16 C11 C12 3.6(17) . . . . ?
C2 C3 C4 C5 179.6(11) . . . . ?
C12 C13 C14 C15 0(2) . . . . ?
C9 C10 C11 C16 177.7(11) . . . . ?
C9 C10 C11 C12 -3.5(16) . . . . ?

_shelx_res_file                  
;
TITL 221215_wqangz_300899_0m_4_a.res in P-1
    221215_wqangz_300899_0m_5.res
    created by SHELXL-2019/2 at 17:09:44 on 17-Dec-2022
REM Old TITL 221215_WQANGZ_300899_0m_4 in P-1
REM SHELXT solution in P-1: R1 0.250, Rweak 0.019, Alpha 0.050
REM <I/s> 0.000 for 0 systematic absences, Orientation as input
REM Formula found by SHELXT: C16 N2 O10 In
CELL 1.34139 7.3505 9.0364 18.556 89.703 88.498 82.907
ZERR 2 0.0006 0.0006 0.0014 0.004 0.004 0.004
LATT 1
SFAC C H Cl In N O
DISP C 0.0137 0.0067 57.1
DISP Cl 0.3281 0.5435 4162.2
DISP H 0 0 0.6
DISP In 0.1167 3.9932 30756.5
DISP N 0.0241 0.0134 109.9
DISP O 0.0389 0.0241 193.4
UNIT 32 50 12 2 4 8

L.S. 10
PLAN  10
SIZE 0.1 0.12 0.13
TEMP -80.15
CONF
BOND
list 4
MORE -1
BOND $H
fmap 2
acta

OMIT -1 -1 18
OMIT 5 -5 7
OMIT -4 -1 8
OMIT -1 -1 17
OMIT -3 4 6
OMIT 4 2 9
OMIT 1 1 17
OMIT -5 5 6
OMIT -4 7 9
REM <olex2.extras>
REM <HklSrc "%.\\221215_WQANGZ_300899_0m_5.hkl">
REM </olex2.extras>

WGHT    0.167000
BASF   0.50635
FVAR       0.53083
IN1   4    0.767237    0.098359    0.250224    11.00000    0.03991    0.02760 =
         0.02798    0.00014   -0.00170   -0.00335
CL2   3    0.547213    0.067951    0.150904    11.00000    0.04703    0.03696 =
         0.03234   -0.00052   -0.00757   -0.00362
CL3   3    0.645676    0.375332    0.252809    11.00000    0.04870    0.02653 =
         0.04101   -0.00042   -0.00271   -0.00125
CL5   3    0.536266    0.063295    0.348520    11.00000    0.04411    0.03631 =
         0.03276    0.00286    0.00376   -0.00152
CL1   3    0.855201   -0.179249    0.247116    11.00000    0.05872    0.02764 =
         0.04521   -0.00237   -0.00198   -0.00071
CL4   3    0.995642    0.130524    0.345662    11.00000    0.04546    0.04491 =
         0.03249   -0.00706   -0.00866   -0.00452
CL6   3    1.007509    0.144449    0.158843    11.00000    0.04512    0.04187 =
         0.04003    0.00499    0.00871   -0.00452
O4    6    0.054280    0.481849    0.247355    11.00000    0.04380    0.03821 =
         0.07446    0.00193   -0.00776   -0.00434
AFIX   3
H4A   2   -0.064640    0.493199    0.252245    11.00000   -1.50000
H4B   2    0.081970    0.571309    0.239085    11.00000   -1.50000
AFIX   0
O3    6    0.288867    0.880910    0.249891    11.00000    0.08834    0.05603 =
         0.04472   -0.00993   -0.00741   -0.01712
AFIX   3
H3A   2    0.324977    0.837360    0.289841    11.00000   -1.50000
H3B   2    0.275037    0.813700    0.217761    11.00000   -1.50000
H3C   2    0.197437    0.951470    0.254451    11.00000   -1.50000
AFIX   0
O1    6    0.289202    0.675541    0.133560    11.00000    0.10487    0.03598 =
         0.03552   -0.00254   -0.00533    0.00088

O2    6    0.273001    0.665253    0.364176    11.00000    0.09630    0.04142 =
         0.03918    0.00481    0.00568   -0.00906
N2    5    0.278215    0.372828    0.366332    11.00000    0.06370    0.04386 =
         0.01994    0.00319   -0.00222    0.00210
AFIX 137
H2A   2    0.211907    0.451573    0.344606    11.00000   -1.20000
H2B   2    0.232168    0.287222    0.354901    11.00000   -1.20000
H2C   2    0.397388    0.366818    0.350844    11.00000   -1.20000
AFIX   0

N1    5    0.309667    0.382779    0.135613    11.00000    0.05814    0.03178 =
         0.04047    0.00950   -0.00579    0.00265
AFIX 137
H1A   2    0.357985    0.286841    0.144117    11.00000   -1.20000
H1B   2    0.200349    0.402538    0.159964    11.00000   -1.20000
H1C   2    0.388230    0.445717    0.150839    11.00000   -1.20000
AFIX   0
C8    1    0.280662    0.404644    0.056210    11.00000    0.03458    0.03338 =
         0.02880   -0.00073   -0.00261    0.00324
C3    1    0.258367    0.543050    0.026645    11.00000    0.04235    0.02649 =
         0.03191    0.00883   -0.00671   -0.00530

C16   1    0.267515    0.393036    0.442698    11.00000    0.04111    0.03830 =
         0.03603   -0.00597   -0.00628   -0.00119
C7    1    0.283909    0.274897    0.017173    11.00000    0.04149    0.03230 =
         0.05823    0.00040    0.00039    0.00111
AFIX  43
H7    2    0.301091    0.180431    0.040380    11.00000   -1.20000
AFIX   0

C10   1    0.256137    0.673926    0.428832    11.00000    0.05293    0.02767 =
         0.03845   -0.00107   -0.00259   -0.00694
C4    1    0.232025    0.552055   -0.047725    11.00000    0.05194    0.03281 =
         0.02968    0.00756   -0.00481   -0.00521
AFIX  43
H4    2    0.211614    0.647164   -0.070181    11.00000   -1.20000
AFIX   0

C11   1    0.253936    0.536249    0.473203    11.00000    0.03554    0.04284 =
         0.03940    0.01035   -0.00647   -0.00430
C15   1    0.258167    0.269358    0.485304    11.00000    0.05204    0.03255 =
         0.02462    0.00118   -0.00459   -0.00352
AFIX  43
H15   2    0.258355    0.174408    0.463543    11.00000   -1.20000
AFIX   0

C6    1    0.261611    0.285345   -0.056470    11.00000    0.05390    0.04111 =
         0.04669   -0.00215   -0.00125   -0.01272
AFIX  43
H6    2    0.264148    0.198116   -0.085020    11.00000   -1.20000
AFIX   0
C5    1    0.235127    0.427489   -0.088256    11.00000    0.06095    0.05234 =
         0.03463    0.00431   -0.00256   -0.00652
AFIX  43
H5    2    0.219193    0.436393   -0.138801    11.00000   -1.20000
AFIX   0
C2    1    0.254919    0.682916    0.068773    11.00000    0.05849    0.04998 =
         0.04411   -0.00501    0.01063   -0.01256

C12   1    0.241427    0.544547    0.548774    11.00000    0.04881    0.03554 =
         0.04396    0.00422   -0.00569   -0.00586
AFIX  43
H12   2    0.233210    0.639402    0.571288    11.00000   -1.20000
AFIX   0
C13   1    0.240728    0.416559    0.591973    11.00000    0.06652    0.03543 =
         0.02295    0.00411    0.00481    0.00260
AFIX  43
H13   2    0.234920    0.424112    0.643047    11.00000   -1.20000
AFIX   0
C14   1    0.248528    0.281689    0.559234    11.00000    0.06031    0.04741 =
         0.02963    0.00861    0.00290    0.00000
AFIX  43
H14   2    0.247307    0.194367    0.587884    11.00000   -1.20000
AFIX   0

C1    1    0.214508    0.833162    0.033711    11.00000    0.06594    0.02907 =
         0.06689    0.00767   -0.01269    0.00038
AFIX 137
H1D   2    0.164561    0.906672    0.069979    11.00000   -1.50000
H1E   2    0.124772    0.827933   -0.004044    11.00000   -1.50000
H1F   2    0.327826    0.862906    0.012323    11.00000   -1.50000
AFIX   0

C9    1    0.234472    0.821104    0.463579    11.00000    0.08174    0.03597 =
         0.03505    0.00811   -0.00313   -0.01508
AFIX 137
H9A   2    0.247224    0.898275    0.427132    11.00000   -1.50000
H9B   2    0.328908    0.823713    0.499706    11.00000   -1.50000
H9C   2    0.112841    0.839437    0.487062    11.00000   -1.50000
AFIX   0
HKLF 5


REM  221215_wqangz_300899_0m_4_a.res in P-1
REM wR2 = 0.2136, GooF = S = 1.035, Restrained GooF = 1.035 for all data
REM R1 = 0.0694 for 4237 Fo > 4sig(Fo) and 0.0844 for all 5088 data
REM 267 parameters refined using 0 restraints

END

WGHT      0.1670      0.0000

REM Highest difference peak  1.512,  deepest hole -1.889,  1-sigma level  0.192
Q1    1   0.8984  0.0947  0.2419  11.00000  0.05    1.51
Q2    1   0.7495  0.1486  0.1976  11.00000  0.05    1.37
Q3    1   0.7810  0.0661  0.3069  11.00000  0.05    1.34
Q4    1   0.7387  0.1116  0.2631  11.00000  0.05    1.24
Q5    1   0.6267  0.1075  0.2607  11.00000  0.05    1.20
Q6    1   0.8708  0.1400  0.1765  11.00000  0.05    1.08
Q7    1   0.8996 -0.0214  0.2097  11.00000  0.05    1.02
Q8    1   0.7617  0.1420  0.2879  11.00000  0.05    0.99
Q9    1   0.7757  0.0578  0.2230  11.00000  0.05    0.93
Q10   1   0.6580  0.0678  0.3288  11.00000  0.05    0.84
;
_shelx_res_checksum              89659
_olex2_submission_special_instructions 'No special instructions were received'
_site                            XU
loop_
_twin_individual_id
_twin_individual_mass_fraction_refined
1 0.494(3)
2 0.506(3)

####################################################################### 
# 
# This file contains crystal structure data downloaded from the 
# Cambridge Structural Database (CSD) hosted by the Cambridge 
# Crystallographic Data Centre (CCDC).
# 
# Full information about CCDC data access policies and citation 
# guidelines are available at http://www.ccdc.cam.ac.uk/access/V1 
# 
# Audit and citation data items may have been added by the CCDC. 
# Please retain this information to preserve the provenance of 
# this file and to allow appropriate attribution of the data. 
# 
#######################################################################

data_a
_database_code_depnum_ccdc_archive 'CCDC 2321893'
loop_
_audit_author_name
_audit_author_address
'Lei Zhou'
;Southwest University
China
;
_audit_update_record             
;
2023-12-27 deposited with the CCDC.	2024-05-21 downloaded from the CCDC.
;
_audit_creation_date             2022-10-18
_audit_creation_method           
;
Olex2 1.5
(compiled 2022.04.07 svn.rca3783a0 for OlexSys, GUI svn.r6498)
;
_shelx_SHELXL_version_number     2019/2
_chemical_name_common            ACl
_chemical_name_systematic        ACl
_chemical_formula_moiety         'Cl, C8 H10 N O'
_chemical_formula_sum            'C8 H10 Cl N O'
_chemical_formula_weight         171.62
_chemical_melting_point          ?
loop_
_atom_type_symbol
_atom_type_description
_atom_type_scat_dispersion_real
_atom_type_scat_dispersion_imag
_atom_type_scat_source
C C 0.0137 0.0067 'International Tables Vol C Tables 4.2.6.8 and 6.1.1.4'
H H 0.0000 0.0000 'International Tables Vol C Tables 4.2.6.8 and 6.1.1.4'
Cl Cl 0.3281 0.5435 'International Tables Vol C Tables 4.2.6.8 and 6.1.1.4'
N N 0.0241 0.0134 'International Tables Vol C Tables 4.2.6.8 and 6.1.1.4'
O O 0.0389 0.0241 'International Tables Vol C Tables 4.2.6.8 and 6.1.1.4'

_shelx_space_group_comment       
;
The symmetry employed for this shelxl refinement is uniquely defined
by the following loop, which should always be used as a source of
symmetry information in preference to the above space-group names.
They are only intended as comments.
;
_space_group_crystal_system      monoclinic
_space_group_IT_number           14
_space_group_name_H-M_alt        'P 1 21/c 1'
_space_group_name_Hall           '-P 2ybc'
loop_
_space_group_symop_operation_xyz
'x, y, z'
'-x, y+1/2, -z+1/2'
'-x, -y, -z'
'x, -y-1/2, z-1/2'

_cell_length_a                   4.8984(2)
_cell_length_b                   15.8013(6)
_cell_length_c                   10.8025(5)
_cell_angle_alpha                90
_cell_angle_beta                 102.614(2)
_cell_angle_gamma                90
_cell_volume                     815.94(6)
_cell_formula_units_Z            4
_cell_measurement_reflns_used    3574
_cell_measurement_temperature    193.00
_cell_measurement_theta_max      59.91
_cell_measurement_theta_min      4.39
_shelx_estimated_absorpt_T_max   0.794
_shelx_estimated_absorpt_T_min   0.744
_exptl_absorpt_coefficient_mu    2.416
_exptl_absorpt_correction_T_max  0.1544
_exptl_absorpt_correction_T_min  0.0363
_exptl_absorpt_correction_type   multi-scan
_exptl_absorpt_process_details   
;
SADABS-2016/2 (Bruker,2016/2) was used for absorption correction.
wR2(int) was 0.1487 before and 0.0718 after correction.
The Ratio of minimum to maximum transmission is 0.2351.
The \l/2 correction factor is Not present.
;
_exptl_absorpt_special_details   ?
_exptl_crystal_colour            ?
_exptl_crystal_density_diffrn    1.397
_exptl_crystal_density_meas      ?
_exptl_crystal_density_method    ?
_exptl_crystal_description       block
_exptl_crystal_F_000             360
_exptl_crystal_size_max          0.13
_exptl_crystal_size_mid          0.12
_exptl_crystal_size_min          0.1
_exptl_transmission_factor_max   ?
_exptl_transmission_factor_min   ?
_diffrn_reflns_av_R_equivalents  0.0792
_diffrn_reflns_av_unetI/netI     0.0577
_diffrn_reflns_Laue_measured_fraction_full 0.987
_diffrn_reflns_Laue_measured_fraction_max 0.959
_diffrn_reflns_limit_h_max       6
_diffrn_reflns_limit_h_min       -6
_diffrn_reflns_limit_k_max       19
_diffrn_reflns_limit_k_min       -16
_diffrn_reflns_limit_l_max       13
_diffrn_reflns_limit_l_min       -8
_diffrn_reflns_number            5613
_diffrn_reflns_point_group_measured_fraction_full 0.987
_diffrn_reflns_point_group_measured_fraction_max 0.959
_diffrn_reflns_theta_full        53.594
_diffrn_reflns_theta_max         60.105
_diffrn_reflns_theta_min         4.386
_diffrn_ambient_temperature      193.00
_diffrn_detector                 CPAD
_diffrn_detector_area_resol_mean 7.41
_diffrn_detector_type            'Bruker PHOTON II'
_diffrn_measured_fraction_theta_full 0.987
_diffrn_measured_fraction_theta_max 0.959
_diffrn_measurement_device       'four-circle diffractometer'
_diffrn_measurement_device_type  'Bruker D8 VENTURE Metaljet PHOTON II'
_diffrn_measurement_method       '\w and \f shutterless scans'
_diffrn_measurement_specimen_support 'nylon loop'
_diffrn_radiation_monochromator  'Helios Multi-layer Optic'
_diffrn_radiation_probe          X-ray
_diffrn_radiation_type           GaK\a
_diffrn_radiation_wavelength     1.34139
_diffrn_source                   MetalJet
_diffrn_source_current           2.85
_diffrn_source_power             0.1986735
_diffrn_source_type              'Liquid Metal source'
_diffrn_source_voltage           69.71
_diffrn_standards_number         0
_reflns_Friedel_coverage         0.000
_reflns_Friedel_fraction_full    .
_reflns_Friedel_fraction_max     .
_reflns_number_gt                1501
_reflns_number_total             1769
_reflns_special_details          
;
 Reflections were merged by SHELXL according to the crystal
 class for the calculation of statistics and refinement.
 
 _reflns_Friedel_fraction is defined as the number of unique
 Friedel pairs measured divided by the number that would be
 possible theoretically, ignoring centric projections and
 systematic absences.
;
_reflns_threshold_expression     'I > 2\s(I)'
_computing_cell_refinement       'SAINT V8.40B (Bruker, 2019)'
_computing_data_collection       'APEX4 V2022.1-1 (Bruker, 2022)'
_computing_data_reduction        'SAINT V8.40B (Bruker, 2019)'
_computing_molecular_graphics    'Olex2 1.5 (Dolomanov et al., 2009)'
_computing_publication_material  'Olex2 1.5 (Dolomanov et al., 2009)'
_computing_structure_refinement  'SHELXL 2019/2 (Sheldrick, 2015)'
_computing_structure_solution    'SHELXT 2018/2 (Sheldrick, 2018)'
_refine_diff_density_max         0.474
_refine_diff_density_min         -0.394
_refine_diff_density_rms         0.084
_refine_ls_extinction_coef       .
_refine_ls_extinction_method     none
_refine_ls_goodness_of_fit_ref   1.070
_refine_ls_hydrogen_treatment    constr
_refine_ls_matrix_type           full
_refine_ls_number_parameters     102
_refine_ls_number_reflns         1769
_refine_ls_number_restraints     0
_refine_ls_R_factor_all          0.0634
_refine_ls_R_factor_gt           0.0517
_refine_ls_restrained_S_all      1.070
_refine_ls_shift/su_max          0.000
_refine_ls_shift/su_mean         0.000
_refine_ls_structure_factor_coef Fsqd
_refine_ls_weighting_details     
'w=1/[\s^2^(Fo^2^)+(0.0994P)^2^+0.0467P] where P=(Fo^2^+2Fc^2^)/3'
_refine_ls_weighting_scheme      calc
_refine_ls_wR_factor_gt          0.1422
_refine_ls_wR_factor_ref         0.1503
_refine_special_details          ?
_olex2_refinement_description    
;
1. Fixed Uiso
 At 1.2 times of:
  All C(H) groups, All N(H,H,H) groups
 At 1.5 times of:
  All C(H,H,H) groups
2.a Aromatic/amide H refined with riding coordinates:
 C2(H2), C5(H5), C3(H3), C4(H4)
2.b Idealised Me refined as rotating group:
 N1(H1A,H1B,H1C), C8(H8A,H8B,H8C)
;
_atom_sites_solution_hydrogens   geom
_atom_sites_solution_primary     dual
_atom_sites_solution_secondary   ?
loop_
_atom_site_label
_atom_site_type_symbol
_atom_site_fract_x
_atom_site_fract_y
_atom_site_fract_z
_atom_site_U_iso_or_equiv
_atom_site_adp_type
_atom_site_occupancy
_atom_site_site_symmetry_order
_atom_site_calc_flag
_atom_site_refinement_flags_posn
_atom_site_refinement_flags_adp
_atom_site_refinement_flags_occupancy
_atom_site_disorder_assembly
_atom_site_disorder_group
Cl1 Cl 0.89116(9) 0.47147(3) 0.67000(5) 0.0358(2) Uani 1 1 d . . . . .
O1 O 0.8708(3) 0.76265(9) 0.41715(14) 0.0374(4) Uani 1 1 d . . . . .
N1 N 0.6531(3) 0.61813(9) 0.48194(16) 0.0307(4) Uani 1 1 d . . . . .
H1A H 0.514638 0.592517 0.424214 0.037 Uiso 1 1 calc R U . . .
H1B H 0.757886 0.578113 0.531330 0.037 Uiso 1 1 calc R U . . .
H1C H 0.763820 0.648466 0.440668 0.037 Uiso 1 1 calc R U . . .
C2 C 0.3664(4) 0.63686(12) 0.6357(2) 0.0325(5) Uani 1 1 d . . . . .
H2 H 0.342822 0.577168 0.633929 0.039 Uiso 1 1 calc R U . . .
C6 C 0.5696(4) 0.76267(11) 0.56203(19) 0.0298(4) Uani 1 1 d . . . . .
C5 C 0.4393(4) 0.81065(12) 0.6414(2) 0.0345(5) Uani 1 1 d . . . . .
H5 H 0.464578 0.870276 0.644690 0.041 Uiso 1 1 calc R U . . .
C7 C 0.7430(4) 0.80421(12) 0.4810(2) 0.0327(5) Uani 1 1 d . . . . .
C1 C 0.5294(4) 0.67490(11) 0.56177(18) 0.0289(4) Uani 1 1 d . . . . .
C3 C 0.2377(4) 0.68636(12) 0.7122(2) 0.0345(5) Uani 1 1 d . . . . .
H3 H 0.124397 0.660669 0.762703 0.041 Uiso 1 1 calc R U . . .
C4 C 0.2746(4) 0.77352(12) 0.7151(2) 0.0350(5) Uani 1 1 d . . . . .
H4 H 0.186876 0.807544 0.767657 0.042 Uiso 1 1 calc R U . . .
C8 C 0.7573(5) 0.89951(14) 0.4796(2) 0.0476(6) Uani 1 1 d . . . . .
H8A H 0.871045 0.917650 0.420181 0.071 Uiso 1 1 calc R U . . .
H8B H 0.842214 0.920123 0.564877 0.071 Uiso 1 1 calc R U . . .
H8C H 0.568075 0.922709 0.452778 0.071 Uiso 1 1 calc R U . . .

loop_
_atom_site_aniso_label
_atom_site_aniso_U_11
_atom_site_aniso_U_22
_atom_site_aniso_U_33
_atom_site_aniso_U_23
_atom_site_aniso_U_13
_atom_site_aniso_U_12
Cl1 0.0383(3) 0.0180(3) 0.0506(4) 0.00223(18) 0.0085(2) -0.00154(15)
O1 0.0394(7) 0.0250(7) 0.0493(9) 0.0017(6) 0.0134(6) -0.0033(6)
N1 0.0314(7) 0.0166(7) 0.0451(9) -0.0005(7) 0.0106(6) 0.0014(6)
C2 0.0322(9) 0.0166(9) 0.0492(11) 0.0003(8) 0.0096(8) -0.0011(7)
C6 0.0290(8) 0.0169(9) 0.0424(11) 0.0000(7) 0.0055(7) -0.0002(6)
C5 0.0345(9) 0.0168(9) 0.0507(12) -0.0027(8) 0.0063(8) 0.0011(7)
C7 0.0342(9) 0.0181(9) 0.0442(11) -0.0005(8) 0.0050(8) -0.0047(7)
C1 0.0277(8) 0.0177(9) 0.0409(10) -0.0022(8) 0.0064(7) 0.0019(6)
C3 0.0320(9) 0.0260(10) 0.0464(11) 0.0001(9) 0.0103(8) -0.0016(7)
C4 0.0340(9) 0.0252(10) 0.0456(11) -0.0073(9) 0.0081(8) 0.0013(7)
C8 0.0639(14) 0.0204(10) 0.0610(15) 0.0023(10) 0.0192(11) -0.0088(9)

_geom_special_details            
;
 All esds (except the esd in the dihedral angle between two l.s. planes)
 are estimated using the full covariance matrix.  The cell esds are taken
 into account individually in the estimation of esds in distances, angles
 and torsion angles; correlations between esds in cell parameters are only
 used when they are defined by crystal symmetry.  An approximate (isotropic)
 treatment of cell esds is used for estimating esds involving l.s. planes.
;
loop_
_geom_bond_atom_site_label_1
_geom_bond_atom_site_label_2
_geom_bond_distance
_geom_bond_site_symmetry_2
_geom_bond_publ_flag
O1 C7 1.220(2) . ?
N1 H1A 0.9100 . ?
N1 H1B 0.9100 . ?
N1 H1C 0.9100 . ?
N1 C1 1.464(2) . ?
C2 H2 0.9500 . ?
C2 C1 1.384(3) . ?
C2 C3 1.386(3) . ?
C6 C5 1.399(3) . ?
C6 C7 1.497(3) . ?
C6 C1 1.401(2) . ?
C5 H5 0.9500 . ?
C5 C4 1.382(3) . ?
C7 C8 1.508(3) . ?
C3 H3 0.9500 . ?
C3 C4 1.389(3) . ?
C4 H4 0.9500 . ?
C8 H8A 0.9800 . ?
C8 H8B 0.9800 . ?
C8 H8C 0.9800 . ?

loop_
_geom_angle_atom_site_label_1
_geom_angle_atom_site_label_2
_geom_angle_atom_site_label_3
_geom_angle
_geom_angle_site_symmetry_1
_geom_angle_site_symmetry_3
_geom_angle_publ_flag
H1A N1 H1B 109.5 . . ?
H1A N1 H1C 109.5 . . ?
H1B N1 H1C 109.5 . . ?
C1 N1 H1A 109.5 . . ?
C1 N1 H1B 109.5 . . ?
C1 N1 H1C 109.5 . . ?
C1 C2 H2 120.2 . . ?
C1 C2 C3 119.61(18) . . ?
C3 C2 H2 120.2 . . ?
C5 C6 C7 120.91(17) . . ?
C5 C6 C1 117.07(18) . . ?
C1 C6 C7 122.02(18) . . ?
C6 C5 H5 119.2 . . ?
C4 C5 C6 121.68(19) . . ?
C4 C5 H5 119.2 . . ?
O1 C7 C6 121.42(17) . . ?
O1 C7 C8 120.1(2) . . ?
C6 C7 C8 118.52(19) . . ?
C2 C1 N1 116.03(16) . . ?
C2 C1 C6 121.84(18) . . ?
C6 C1 N1 122.12(17) . . ?
C2 C3 H3 120.0 . . ?
C2 C3 C4 120.0(2) . . ?
C4 C3 H3 120.0 . . ?
C5 C4 C3 119.84(19) . . ?
C5 C4 H4 120.1 . . ?
C3 C4 H4 120.1 . . ?
C7 C8 H8A 109.5 . . ?
C7 C8 H8B 109.5 . . ?
C7 C8 H8C 109.5 . . ?
H8A C8 H8B 109.5 . . ?
H8A C8 H8C 109.5 . . ?
H8B C8 H8C 109.5 . . ?

loop_
_geom_torsion_atom_site_label_1
_geom_torsion_atom_site_label_2
_geom_torsion_atom_site_label_3
_geom_torsion_atom_site_label_4
_geom_torsion
_geom_torsion_site_symmetry_1
_geom_torsion_site_symmetry_2
_geom_torsion_site_symmetry_3
_geom_torsion_site_symmetry_4
_geom_torsion_publ_flag
C2 C3 C4 C5 0.1(3) . . . . ?
C6 C5 C4 C3 0.6(3) . . . . ?
C5 C6 C7 O1 175.65(18) . . . . ?
C5 C6 C7 C8 -4.4(3) . . . . ?
C5 C6 C1 N1 179.50(16) . . . . ?
C5 C6 C1 C2 0.5(3) . . . . ?
C7 C6 C5 C4 178.87(18) . . . . ?
C7 C6 C1 N1 -0.3(3) . . . . ?
C7 C6 C1 C2 -179.25(17) . . . . ?
C1 C2 C3 C4 -0.5(3) . . . . ?
C1 C6 C5 C4 -0.9(3) . . . . ?
C1 C6 C7 O1 -4.6(3) . . . . ?
C1 C6 C7 C8 175.39(19) . . . . ?
C3 C2 C1 N1 -178.88(16) . . . . ?
C3 C2 C1 C6 0.2(3) . . . . ?

_shelx_res_file                  
;
TITL a_a.res in P2(1)/c
    a.res
    created by SHELXL-2019/2 at 09:11:44 on 18-Oct-2022
REM Old TITL A in P2(1)/c
REM SHELXT solution in P2(1)/c: R1 0.165, Rweak 0.003, Alpha 0.013
REM <I/s> 0.536 for 75 systematic absences, Orientation as input
REM Formula found by SHELXT: C8 O2 Cl
CELL 1.34139 4.8984 15.8013 10.8025 90 102.614 90
ZERR 4 0.0002 0.0006 0.0005 0 0.002 0
LATT 1
SYMM -X,0.5+Y,0.5-Z
SFAC C H Cl N O
DISP C 0.0137 0.0067 57.1
DISP Cl 0.3281 0.5435 4162.2
DISP H 0 0 0.6
DISP N 0.0241 0.0134 109.9
DISP O 0.0389 0.0241 193.4
UNIT 32 40 4 4 4

L.S. 10 0 0
PLAN  1
SIZE 0.1 0.12 0.13
TEMP -80.15
CONF
BOND
list 4
fmap 2 53
MORE -1
BOND $H
ACTA
SIZE 0.1 0.12 0.13
OMIT 0 15 7
REM <olex2.extras>
REM <HklSrc "%.\\A.hkl">
REM </olex2.extras>

WGHT    0.099400    0.046700
FVAR       1.21681
CL1   3    0.891156    0.471468    0.670000    11.00000    0.03832    0.01795 =
         0.05062    0.00223    0.00855   -0.00154
O1    5    0.870784    0.762650    0.417151    11.00000    0.03938    0.02503 =
         0.04934    0.00172    0.01337   -0.00331
N1    4    0.653141    0.618126    0.481939    11.00000    0.03143    0.01665 =
         0.04505   -0.00047    0.01064    0.00144
AFIX 137
H1A   2    0.514638    0.592517    0.424214    11.00000   -1.20000
H1B   2    0.757886    0.578113    0.531330    11.00000   -1.20000
H1C   2    0.763820    0.648466    0.440668    11.00000   -1.20000
AFIX   0
C2    1    0.366393    0.636864    0.635663    11.00000    0.03218    0.01656 =
         0.04918    0.00030    0.00961   -0.00108
AFIX  43
H2    2    0.342822    0.577168    0.633929    11.00000   -1.20000
AFIX   0
C6    1    0.569582    0.762671    0.562027    11.00000    0.02897    0.01692 =
         0.04244   -0.00001    0.00552   -0.00023
C5    1    0.439263    0.810647    0.641388    11.00000    0.03452    0.01680 =
         0.05068   -0.00273    0.00632    0.00105
AFIX  43
H5    2    0.464578    0.870276    0.644690    11.00000   -1.20000
AFIX   0
C7    1    0.742971    0.804207    0.481038    11.00000    0.03425    0.01806 =
         0.04421   -0.00048    0.00502   -0.00469
C1    1    0.529362    0.674902    0.561765    11.00000    0.02769    0.01771 =
         0.04087   -0.00223    0.00638    0.00192
C3    1    0.237741    0.686356    0.712229    11.00000    0.03197    0.02599 =
         0.04636    0.00011    0.01030   -0.00164
AFIX  43
H3    2    0.124397    0.660669    0.762703    11.00000   -1.20000
AFIX   0
C4    1    0.274622    0.773517    0.715118    11.00000    0.03401    0.02519 =
         0.04558   -0.00735    0.00814    0.00130
AFIX  43
H4    2    0.186876    0.807544    0.767657    11.00000   -1.20000
AFIX   0
C8    1    0.757333    0.899513    0.479592    11.00000    0.06393    0.02039 =
         0.06096    0.00230    0.01923   -0.00883
AFIX 137
H8A   2    0.871045    0.917650    0.420181    11.00000   -1.50000
H8B   2    0.842214    0.920123    0.564877    11.00000   -1.50000
H8C   2    0.568075    0.922709    0.452778    11.00000   -1.50000
AFIX   0
HKLF 4


REM  a_a.res in P2(1)/c
REM wR2 = 0.1503, GooF = S = 1.070, Restrained GooF = 1.070 for all data
REM R1 = 0.0517 for 1501 Fo > 4sig(Fo) and 0.0634 for all 1769 data
REM 102 parameters refined using 0 restraints

END

WGHT      0.0994      0.0467

REM Highest difference peak  0.474,  deepest hole -0.394,  1-sigma level  0.084
Q1    1   0.7468  0.4369  0.6621  11.00000  0.05    0.47
;
_shelx_res_checksum              61880
_olex2_submission_special_instructions 'No special instructions were received'
_site                            XU
####################################################################### 
# 
# This file contains crystal structure data downloaded from the 
# Cambridge Structural Database (CSD) hosted by the Cambridge 
# Crystallographic Data Centre (CCDC).
# 
# Full information about CCDC data access policies and citation 
# guidelines are available at http://www.ccdc.cam.ac.uk/access/V1 
# 
# Audit and citation data items may have been added by the CCDC. 
# Please retain this information to preserve the provenance of 
# this file and to allow appropriate attribution of the data. 
# 
#######################################################################

data_cu_230226lu_lgpz229855_0m
_database_code_depnum_ccdc_archive 'CCDC 2321894'
loop_
_audit_author_name
_audit_author_address
'Lei Zhou'
;Southwest University
China
;
_audit_update_record             
;
2023-12-27 deposited with the CCDC.	2024-05-21 downloaded from the CCDC.
;
_audit_creation_date             2023-02-28
_audit_creation_method           
;
Olex2 1.5
(compiled 2022.04.07 svn.rca3783a0 for OlexSys, GUI svn.r6498)
;
_shelx_SHELXL_version_number     2019/3
_chemical_name_common            Abr
_chemical_name_systematic        ABr
_chemical_formula_moiety         'Br, C8 H10 N O'
_chemical_formula_sum            'C8 H10 Br N O'
_chemical_formula_weight         216.08
_chemical_melting_point          ?
loop_
_atom_type_symbol
_atom_type_description
_atom_type_scat_dispersion_real
_atom_type_scat_dispersion_imag
_atom_type_scat_source
C C 0.0181 0.0091 'International Tables Vol C Tables 4.2.6.8 and 6.1.1.4'
H H 0.0000 0.0000 'International Tables Vol C Tables 4.2.6.8 and 6.1.1.4'
Br Br -0.6763 1.2805 'International Tables Vol C Tables 4.2.6.8 and 6.1.1.4'
N N 0.0311 0.0180 'International Tables Vol C Tables 4.2.6.8 and 6.1.1.4'
O O 0.0492 0.0322 'International Tables Vol C Tables 4.2.6.8 and 6.1.1.4'

_shelx_space_group_comment       
;
The symmetry employed for this shelxl refinement is uniquely defined
by the following loop, which should always be used as a source of
symmetry information in preference to the above space-group names.
They are only intended as comments.
;
_space_group_crystal_system      monoclinic
_space_group_IT_number           14
_space_group_name_H-M_alt        'P 1 21/c 1'
_space_group_name_Hall           '-P 2ybc'
loop_
_space_group_symop_operation_xyz
'x, y, z'
'-x, y+1/2, -z+1/2'
'-x, -y, -z'
'x, -y-1/2, z-1/2'

_cell_length_a                   4.9287(2)
_cell_length_b                   16.2486(6)
_cell_length_c                   10.9152(4)
_cell_angle_alpha                90
_cell_angle_beta                 102.4850(10)
_cell_angle_gamma                90
_cell_volume                     853.47(6)
_cell_formula_units_Z            4
_cell_measurement_reflns_used    6664
_cell_measurement_temperature    198.00
_cell_measurement_theta_max      79.34
_cell_measurement_theta_min      4.96
_shelx_estimated_absorpt_T_max   0.581
_shelx_estimated_absorpt_T_min   0.505
_exptl_absorpt_coefficient_mu    6.094
_exptl_absorpt_correction_T_max  0.7543
_exptl_absorpt_correction_T_min  0.4711
_exptl_absorpt_correction_type   multi-scan
_exptl_absorpt_process_details   
;
SADABS-2016/2 (Bruker,2016/2) was used for absorption correction.
wR2(int) was 0.1358 before and 0.0581 after correction.
The Ratio of minimum to maximum transmission is 0.6246.
The \l/2 correction factor is Not present.
;
_exptl_absorpt_special_details   ?
_exptl_crystal_colour            ?
_exptl_crystal_density_diffrn    1.682
_exptl_crystal_density_meas      ?
_exptl_crystal_density_method    ?
_exptl_crystal_description       block
_exptl_crystal_F_000             432
_exptl_crystal_size_max          0.13
_exptl_crystal_size_mid          0.12
_exptl_crystal_size_min          0.1
_exptl_transmission_factor_max   ?
_exptl_transmission_factor_min   ?
_diffrn_reflns_av_R_equivalents  0.0406
_diffrn_reflns_av_unetI/netI     0.0320
_diffrn_reflns_Laue_measured_fraction_full 0.997
_diffrn_reflns_Laue_measured_fraction_max 0.947
_diffrn_reflns_limit_h_max       6
_diffrn_reflns_limit_h_min       -5
_diffrn_reflns_limit_k_max       20
_diffrn_reflns_limit_k_min       -18
_diffrn_reflns_limit_l_max       11
_diffrn_reflns_limit_l_min       -13
_diffrn_reflns_number            8238
_diffrn_reflns_point_group_measured_fraction_full 0.997
_diffrn_reflns_point_group_measured_fraction_max 0.947
_diffrn_reflns_theta_full        67.679
_diffrn_reflns_theta_max         79.722
_diffrn_reflns_theta_min         4.963
_diffrn_ambient_temperature      198.00
_diffrn_detector                 CPAD
_diffrn_detector_area_resol_mean 7.41
_diffrn_detector_type            'Bruker PHOTON III'
_diffrn_measured_fraction_theta_full 0.997
_diffrn_measured_fraction_theta_max 0.947
_diffrn_measurement_device       'four-circle diffractometer'
_diffrn_measurement_device_type  'Bruker D8 VENTURE dual wavelength Mo/Cu'
_diffrn_measurement_method       '\w and \f scans'
_diffrn_radiation_monochromator  'Helios Multi-layer Optic'
_diffrn_radiation_probe          X-ray
_diffrn_radiation_type           CuK\a
_diffrn_radiation_wavelength     1.54178
_diffrn_source                   'microfocus sealed X-ray tube'
_diffrn_source_current           1.1
_diffrn_source_power             0.05500000000000001
_diffrn_source_type              'Incoatec I\ms DIAMOND'
_diffrn_source_voltage           50.0
_diffrn_standards_number         0
_reflns_Friedel_coverage         0.000
_reflns_Friedel_fraction_full    .
_reflns_Friedel_fraction_max     .
_reflns_number_gt                1689
_reflns_number_total             1763
_reflns_special_details          
;
 Reflections were merged by SHELXL according to the crystal
 class for the calculation of statistics and refinement.
 
 _reflns_Friedel_fraction is defined as the number of unique
 Friedel pairs measured divided by the number that would be
 possible theoretically, ignoring centric projections and
 systematic absences.
;
_reflns_threshold_expression     'I > 2\s(I)'
_computing_cell_refinement       'SAINT V8.40B (Bruker, 2019)'
_computing_data_collection       'APEX4 V2022.10-1 (Bruker, 2022)'
_computing_data_reduction        'SAINT V8.40B (Bruker, 2019)'
_computing_molecular_graphics    'Olex2 1.5 (Dolomanov et al., 2009)'
_computing_publication_material  'Olex2 1.5 (Dolomanov et al., 2009)'
_computing_structure_refinement  'SHELXL 2019/3 (Sheldrick, 2015)'
_computing_structure_solution    'SHELXT 2018/2 (Sheldrick, 2018)'
_refine_diff_density_max         0.447
_refine_diff_density_min         -0.894
_refine_diff_density_rms         0.088
_refine_ls_extinction_coef       .
_refine_ls_extinction_method     none
_refine_ls_goodness_of_fit_ref   1.083
_refine_ls_hydrogen_treatment    constr
_refine_ls_matrix_type           full
_refine_ls_number_parameters     102
_refine_ls_number_reflns         1763
_refine_ls_number_restraints     0
_refine_ls_R_factor_all          0.0275
_refine_ls_R_factor_gt           0.0262
_refine_ls_restrained_S_all      1.083
_refine_ls_shift/su_max          0.000
_refine_ls_shift/su_mean         0.000
_refine_ls_structure_factor_coef Fsqd
_refine_ls_weighting_details     
'w=1/[\s^2^(Fo^2^)+(0.0419P)^2^+0.3791P] where P=(Fo^2^+2Fc^2^)/3'
_refine_ls_weighting_scheme      calc
_refine_ls_wR_factor_gt          0.0713
_refine_ls_wR_factor_ref         0.0719
_refine_special_details          ?
_olex2_refinement_description    
;
1. Fixed Uiso
 At 1.2 times of:
  All C(H) groups, All N(H,H,H) groups
 At 1.5 times of:
  All C(H,H,H) groups
2.a Aromatic/amide H refined with riding coordinates:
 C5(H5), C7(H7), C6(H6), C4(H4)
2.b Idealised Me refined as rotating group:
 N1(H1A,H1B,H1C), C1(H1D,H1E,H1F)
;
_atom_sites_solution_hydrogens   geom
_atom_sites_solution_primary     dual
_atom_sites_solution_secondary   ?
loop_
_atom_site_label
_atom_site_type_symbol
_atom_site_fract_x
_atom_site_fract_y
_atom_site_fract_z
_atom_site_U_iso_or_equiv
_atom_site_adp_type
_atom_site_occupancy
_atom_site_site_symmetry_order
_atom_site_calc_flag
_atom_site_refinement_flags_posn
_atom_site_refinement_flags_adp
_atom_site_refinement_flags_occupancy
_atom_site_disorder_assembly
_atom_site_disorder_group
Br1 Br 0.09830(4) 0.47303(2) 0.32165(2) 0.02505(11) Uani 1 1 d . . . . .
O1 O 0.1333(3) 0.76356(9) 0.58719(13) 0.0301(3) Uani 1 1 d . . . . .
N1 N 0.3423(3) 0.62298(10) 0.52128(14) 0.0224(3) Uani 1 1 d . . . . .
H1A H 0.234784 0.585009 0.471951 0.027 Uiso 1 1 calc R U . . .
H1B H 0.235161 0.653104 0.562870 0.027 Uiso 1 1 calc R U . . .
H1C H 0.477936 0.596897 0.577726 0.027 Uiso 1 1 calc R U . . .
C5 C 0.7269(4) 0.77266(13) 0.29164(18) 0.0263(4) Uani 1 1 d . . . . .
H5 H 0.815417 0.805369 0.239625 0.032 Uiso 1 1 calc R U . . .
C8 C 0.4699(3) 0.67779(11) 0.44263(16) 0.0196(3) Uani 1 1 d . . . . .
C3 C 0.4330(3) 0.76273(12) 0.44366(16) 0.0213(4) Uani 1 1 d . . . . .
C7 C 0.6299(4) 0.64017(12) 0.36921(17) 0.0229(4) Uani 1 1 d . . . . .
H7 H 0.650627 0.582029 0.370289 0.028 Uiso 1 1 calc R U . . .
C6 C 0.7602(4) 0.68848(12) 0.29366(17) 0.0248(4) Uani 1 1 d . . . . .
H6 H 0.872179 0.663364 0.243451 0.030 Uiso 1 1 calc R U . . .
C4 C 0.5648(4) 0.81000(12) 0.36507(18) 0.0249(4) Uani 1 1 d . . . . .
H4 H 0.542417 0.868091 0.362370 0.030 Uiso 1 1 calc R U . . .
C2 C 0.2628(4) 0.80422(12) 0.52428(17) 0.0248(4) Uani 1 1 d . . . . .
C1 C 0.2533(5) 0.89642(14) 0.5272(2) 0.0394(5) Uani 1 1 d . . . . .
H1D H 0.167231 0.917160 0.443469 0.059 Uiso 1 1 calc R U . . .
H1E H 0.442677 0.918115 0.552501 0.059 Uiso 1 1 calc R U . . .
H1F H 0.143807 0.914234 0.587369 0.059 Uiso 1 1 calc R U . . .

loop_
_atom_site_aniso_label
_atom_site_aniso_U_11
_atom_site_aniso_U_22
_atom_site_aniso_U_33
_atom_site_aniso_U_23
_atom_site_aniso_U_13
_atom_site_aniso_U_12
Br1 0.02830(15) 0.02005(16) 0.02838(15) -0.00117(6) 0.00960(10) 0.00093(6)
O1 0.0307(7) 0.0322(8) 0.0309(7) -0.0013(6) 0.0142(6) 0.0051(6)
N1 0.0236(7) 0.0198(7) 0.0264(7) 0.0017(6) 0.0112(6) -0.0013(6)
C5 0.0231(8) 0.0305(10) 0.0265(9) 0.0074(7) 0.0082(7) -0.0029(7)
C8 0.0179(7) 0.0197(9) 0.0217(8) 0.0022(7) 0.0055(6) -0.0023(6)
C3 0.0205(8) 0.0211(9) 0.0221(8) 0.0003(7) 0.0041(6) 0.0003(6)
C7 0.0215(8) 0.0205(9) 0.0281(9) 0.0000(7) 0.0081(7) 0.0008(7)
C6 0.0223(8) 0.0289(10) 0.0251(8) 0.0010(7) 0.0097(7) 0.0016(7)
C4 0.0267(8) 0.0199(9) 0.0282(9) 0.0040(7) 0.0064(7) -0.0010(7)
C2 0.0254(8) 0.0249(10) 0.0232(8) -0.0013(7) 0.0034(7) 0.0047(7)
C1 0.0565(14) 0.0267(11) 0.0380(11) -0.0028(9) 0.0167(10) 0.0101(10)

_geom_special_details            
;
 All esds (except the esd in the dihedral angle between two l.s. planes)
 are estimated using the full covariance matrix.  The cell esds are taken
 into account individually in the estimation of esds in distances, angles
 and torsion angles; correlations between esds in cell parameters are only
 used when they are defined by crystal symmetry.  An approximate (isotropic)
 treatment of cell esds is used for estimating esds involving l.s. planes.
;
loop_
_geom_bond_atom_site_label_1
_geom_bond_atom_site_label_2
_geom_bond_distance
_geom_bond_site_symmetry_2
_geom_bond_publ_flag
O1 C2 1.227(2) . ?
N1 H1A 0.9100 . ?
N1 H1B 0.9100 . ?
N1 H1C 0.9100 . ?
N1 C8 1.469(2) . ?
C5 H5 0.9500 . ?
C5 C6 1.377(3) . ?
C5 C4 1.388(3) . ?
C8 C3 1.392(3) . ?
C8 C7 1.382(2) . ?
C3 C4 1.410(3) . ?
C3 C2 1.501(2) . ?
C7 H7 0.9500 . ?
C7 C6 1.392(3) . ?
C6 H6 0.9500 . ?
C4 H4 0.9500 . ?
C2 C1 1.499(3) . ?
C1 H1D 0.9800 . ?
C1 H1E 0.9800 . ?
C1 H1F 0.9800 . ?

loop_
_geom_angle_atom_site_label_1
_geom_angle_atom_site_label_2
_geom_angle_atom_site_label_3
_geom_angle
_geom_angle_site_symmetry_1
_geom_angle_site_symmetry_3
_geom_angle_publ_flag
H1A N1 H1B 109.5 . . ?
H1A N1 H1C 109.5 . . ?
H1B N1 H1C 109.5 . . ?
C8 N1 H1A 109.5 . . ?
C8 N1 H1B 109.5 . . ?
C8 N1 H1C 109.5 . . ?
C6 C5 H5 119.8 . . ?
C6 C5 C4 120.44(17) . . ?
C4 C5 H5 119.8 . . ?
C3 C8 N1 121.52(16) . . ?
C7 C8 N1 116.14(16) . . ?
C7 C8 C3 122.34(16) . . ?
C8 C3 C4 117.18(17) . . ?
C8 C3 C2 122.72(16) . . ?
C4 C3 C2 120.10(17) . . ?
C8 C7 H7 120.4 . . ?
C8 C7 C6 119.21(17) . . ?
C6 C7 H7 120.4 . . ?
C5 C6 C7 120.06(17) . . ?
C5 C6 H6 120.0 . . ?
C7 C6 H6 120.0 . . ?
C5 C4 C3 120.77(18) . . ?
C5 C4 H4 119.6 . . ?
C3 C4 H4 119.6 . . ?
O1 C2 C3 120.70(17) . . ?
O1 C2 C1 120.28(18) . . ?
C1 C2 C3 119.01(18) . . ?
C2 C1 H1D 109.5 . . ?
C2 C1 H1E 109.5 . . ?
C2 C1 H1F 109.5 . . ?
H1D C1 H1E 109.5 . . ?
H1D C1 H1F 109.5 . . ?
H1E C1 H1F 109.5 . . ?

loop_
_geom_torsion_atom_site_label_1
_geom_torsion_atom_site_label_2
_geom_torsion_atom_site_label_3
_geom_torsion_atom_site_label_4
_geom_torsion
_geom_torsion_site_symmetry_1
_geom_torsion_site_symmetry_2
_geom_torsion_site_symmetry_3
_geom_torsion_site_symmetry_4
_geom_torsion_publ_flag
N1 C8 C3 C4 179.81(15) . . . . ?
N1 C8 C3 C2 0.1(3) . . . . ?
N1 C8 C7 C6 -179.11(15) . . . . ?
C8 C3 C4 C5 -0.8(3) . . . . ?
C8 C3 C2 O1 -4.8(3) . . . . ?
C8 C3 C2 C1 175.10(18) . . . . ?
C8 C7 C6 C5 -0.6(3) . . . . ?
C3 C8 C7 C6 0.2(3) . . . . ?
C7 C8 C3 C4 0.5(3) . . . . ?
C7 C8 C3 C2 -179.19(16) . . . . ?
C6 C5 C4 C3 0.4(3) . . . . ?
C4 C5 C6 C7 0.3(3) . . . . ?
C4 C3 C2 O1 175.52(17) . . . . ?
C4 C3 C2 C1 -4.6(3) . . . . ?
C2 C3 C4 C5 178.86(16) . . . . ?

_shelx_res_file                  
;
TITL cu_230226lu_lgpz229855_0m_a.res in P2(1)/c
    cu_230226lu_lgpz229855_0m.res
    created by SHELXL-2019/3 at 20:21:53 on 28-Feb-2023
REM Old TITL cu_230226LU_LGPZ229855_0m in P2(1)/c
REM SHELXT solution in P2(1)/c: R1 0.066, Rweak 0.003, Alpha 0.020
REM <I/s> 1.496 for 74 systematic absences, Orientation as input
REM Formula found by SHELXT: C8 N O Br
CELL 1.54178 4.9287 16.2486 10.9152 90 102.485 90
ZERR 4 0.0002 0.0006 0.0004 0 0.001 0
LATT 1
SYMM -X,0.5+Y,0.5-Z
SFAC C H Br N O
UNIT 32 40 4 4 4

L.S. 10 0 0
PLAN  2
SIZE 0.1 0.12 0.13
TEMP -75.15
CONF
BOND
list 4
fmap 2 53
MORE -1
BOND $H
ACTA
SIZE 0.1 0.12 0.13
OMIT 3 1 0
REM <olex2.extras>
REM <HklSrc "%.\\cu_230226LU_LGPZ229855_0m.hkl">
REM </olex2.extras>

WGHT    0.041900    0.379100
FVAR       0.64987
BR1   3    0.098301    0.473027    0.321646    11.00000    0.02830    0.02005 =
         0.02838   -0.00117    0.00960    0.00093
O1    5    0.133347    0.763558    0.587191    11.00000    0.03072    0.03218 =
         0.03090   -0.00132    0.01417    0.00506
N1    4    0.342302    0.622985    0.521279    11.00000    0.02356    0.01982 =
         0.02636    0.00171    0.01121   -0.00129
AFIX 137
H1A   2    0.234784    0.585009    0.471951    11.00000   -1.20000
H1B   2    0.235161    0.653104    0.562870    11.00000   -1.20000
H1C   2    0.477936    0.596897    0.577726    11.00000   -1.20000
AFIX   0
C5    1    0.726862    0.772656    0.291639    11.00000    0.02310    0.03048 =
         0.02653    0.00735    0.00817   -0.00290
AFIX  43
H5    2    0.815417    0.805369    0.239625    11.00000   -1.20000
AFIX   0
C8    1    0.469901    0.677792    0.442632    11.00000    0.01788    0.01966 =
         0.02170    0.00222    0.00548   -0.00231
C3    1    0.432995    0.762729    0.443661    11.00000    0.02055    0.02109 =
         0.02213    0.00026    0.00405    0.00026
C7    1    0.629868    0.640168    0.369205    11.00000    0.02149    0.02048 =
         0.02810    0.00000    0.00809    0.00085
AFIX  43
H7    2    0.650627    0.582029    0.370289    11.00000   -1.20000
AFIX   0
C6    1    0.760170    0.688481    0.293660    11.00000    0.02235    0.02894 =
         0.02510    0.00105    0.00971    0.00156
AFIX  43
H6    2    0.872179    0.663364    0.243451    11.00000   -1.20000
AFIX   0
C4    1    0.564824    0.810003    0.365067    11.00000    0.02672    0.01989 =
         0.02821    0.00397    0.00643   -0.00098
AFIX  43
H4    2    0.542417    0.868091    0.362370    11.00000   -1.20000
AFIX   0
C2    1    0.262767    0.804223    0.524285    11.00000    0.02537    0.02488 =
         0.02321   -0.00127    0.00340    0.00469
C1    1    0.253301    0.896416    0.527154    11.00000    0.05647    0.02669 =
         0.03803   -0.00280    0.01670    0.01007
AFIX 137
H1D   2    0.167231    0.917160    0.443469    11.00000   -1.50000
H1E   2    0.442677    0.918115    0.552501    11.00000   -1.50000
H1F   2    0.143807    0.914234    0.587369    11.00000   -1.50000
AFIX   0
HKLF 4


REM  cu_230226lu_lgpz229855_0m_a.res in P2(1)/c
REM wR2 = 0.0719, GooF = S = 1.083, Restrained GooF = 1.083 for all data
REM R1 = 0.0262 for 1689 Fo > 4sig(Fo) and 0.0275 for all 1763 data
REM 102 parameters refined using 0 restraints

END

WGHT      0.0419      0.3792

REM Highest difference peak  0.447,  deepest hole -0.894,  1-sigma level  0.088
Q1    1   0.2474  0.4767  0.2994  11.00000  0.05    0.45
Q2    1   0.3282  0.4805  0.3865  11.00000  0.05    0.32
;
_shelx_res_checksum              1735
_olex2_submission_special_instructions 'No special instructions were received'
_site                            XU
####################################################################### 
# 
# This file contains crystal structure data downloaded from the 
# Cambridge Structural Database (CSD) hosted by the Cambridge 
# Crystallographic Data Centre (CCDC).
# 
# Full information about CCDC data access policies and citation 
# guidelines are available at http://www.ccdc.cam.ac.uk/access/V1 
# 
# Audit and citation data items may have been added by the CCDC. 
# Please retain this information to preserve the provenance of 
# this file and to allow appropriate attribution of the data. 
# 
#######################################################################

data_mo_230909_ys_yshz045910_0m
_database_code_depnum_ccdc_archive 'CCDC 2321892'
loop_
_audit_author_name
_audit_author_address
'Lei Zhou'
;Southwest University
China
;
_audit_update_record             
;
2023-12-27 deposited with the CCDC.	2024-05-21 downloaded from the CCDC.
;
_audit_creation_date             2023-09-09
_audit_creation_method           
;
Olex2 1.5
(compiled 2022.04.07 svn.rca3783a0 for OlexSys, GUI svn.r6498)
;
_shelx_SHELXL_version_number     2019/3
_chemical_name_common            A2ZnBr4,H2O
_chemical_name_systematic        A2ZnBr4,H2O
_chemical_formula_moiety         'Br4 Zn, 2(C8 H10 N O), H2 O'
_chemical_formula_sum            'C16 H22 Br4 N2 O3 Zn'
_chemical_formula_weight         675.36
_chemical_melting_point          ?
loop_
_atom_type_symbol
_atom_type_description
_atom_type_scat_dispersion_real
_atom_type_scat_dispersion_imag
_atom_type_scat_source
C C 0.0033 0.0016 'International Tables Vol C Tables 4.2.6.8 and 6.1.1.4'
H H 0.0000 0.0000 'International Tables Vol C Tables 4.2.6.8 and 6.1.1.4'
Br Br -0.2901 2.4595 'International Tables Vol C Tables 4.2.6.8 and 6.1.1.4'
N N 0.0061 0.0033 'International Tables Vol C Tables 4.2.6.8 and 6.1.1.4'
O O 0.0106 0.0060 'International Tables Vol C Tables 4.2.6.8 and 6.1.1.4'
Zn Zn 0.2839 1.4301 'International Tables Vol C Tables 4.2.6.8 and 6.1.1.4'

_shelx_space_group_comment       
;
The symmetry employed for this shelxl refinement is uniquely defined
by the following loop, which should always be used as a source of
symmetry information in preference to the above space-group names.
They are only intended as comments.
;
_space_group_crystal_system      monoclinic
_space_group_IT_number           14
_space_group_name_H-M_alt        'P 1 21/c 1'
_space_group_name_Hall           '-P 2ybc'
loop_
_space_group_symop_operation_xyz
'x, y, z'
'-x, y+1/2, -z+1/2'
'-x, -y, -z'
'x, -y-1/2, z-1/2'

_cell_length_a                   7.5012(2)
_cell_length_b                   17.0754(4)
_cell_length_c                   17.8494(6)
_cell_angle_alpha                90
_cell_angle_beta                 101.8150(10)
_cell_angle_gamma                90
_cell_volume                     2237.82(11)
_cell_formula_units_Z            4
_cell_measurement_reflns_used    9835
_cell_measurement_temperature    193.00
_cell_measurement_theta_max      27.45
_cell_measurement_theta_min      2.62
_shelx_estimated_absorpt_T_max   0.492
_shelx_estimated_absorpt_T_min   0.413
_exptl_absorpt_coefficient_mu    8.257
_exptl_absorpt_correction_T_max  0.7456
_exptl_absorpt_correction_T_min  0.5023
_exptl_absorpt_correction_type   multi-scan
_exptl_absorpt_process_details   
;
SADABS-2016/2 (Bruker,2016/2) was used for absorption correction.
wR2(int) was 0.0898 before and 0.0617 after correction.
The Ratio of minimum to maximum transmission is 0.6737.
The \l/2 correction factor is Not present.
;
_exptl_absorpt_special_details   ?
_exptl_crystal_colour            ?
_exptl_crystal_density_diffrn    2.005
_exptl_crystal_density_meas      ?
_exptl_crystal_density_method    ?
_exptl_crystal_description       block
_exptl_crystal_F_000             1304
_exptl_crystal_size_max          0.13
_exptl_crystal_size_mid          0.12
_exptl_crystal_size_min          0.1
_exptl_transmission_factor_max   ?
_exptl_transmission_factor_min   ?
_diffrn_reflns_av_R_equivalents  0.0669
_diffrn_reflns_av_unetI/netI     0.0284
_diffrn_reflns_Laue_measured_fraction_full 0.998
_diffrn_reflns_Laue_measured_fraction_max 0.997
_diffrn_reflns_limit_h_max       9
_diffrn_reflns_limit_h_min       -9
_diffrn_reflns_limit_k_max       19
_diffrn_reflns_limit_k_min       -22
_diffrn_reflns_limit_l_max       23
_diffrn_reflns_limit_l_min       -23
_diffrn_reflns_number            66056
_diffrn_reflns_point_group_measured_fraction_full 0.998
_diffrn_reflns_point_group_measured_fraction_max 0.997
_diffrn_reflns_theta_full        25.242
_diffrn_reflns_theta_max         27.480
_diffrn_reflns_theta_min         2.619
_diffrn_ambient_temperature      193.00
_diffrn_detector                 CPAD
_diffrn_detector_area_resol_mean 7.41
_diffrn_detector_type            'Bruker PHOTON III'
_diffrn_measured_fraction_theta_full 0.998
_diffrn_measured_fraction_theta_max 0.997
_diffrn_measurement_device       'four-circle diffractometer'
_diffrn_measurement_device_type  'Bruker D8 VENTURE dual wavelength Mo/Cu'
_diffrn_measurement_method       '\w and \f scans'
_diffrn_radiation_monochromator  'Helios Multi-layer Optic'
_diffrn_radiation_probe          X-ray
_diffrn_radiation_type           MoK\a
_diffrn_radiation_wavelength     0.71073
_diffrn_source                   'microfocus sealed X-ray tube'
_diffrn_source_current           1.4
_diffrn_source_power             0.07
_diffrn_source_type              'Incoatec I\ms DIAMOND'
_diffrn_source_voltage           50.0
_diffrn_standards_number         0
_reflns_Friedel_coverage         0.000
_reflns_Friedel_fraction_full    .
_reflns_Friedel_fraction_max     .
_reflns_number_gt                4489
_reflns_number_total             5123
_reflns_special_details          
;
 Reflections were merged by SHELXL according to the crystal
 class for the calculation of statistics and refinement.
 
 _reflns_Friedel_fraction is defined as the number of unique
 Friedel pairs measured divided by the number that would be
 possible theoretically, ignoring centric projections and
 systematic absences.
;
_reflns_threshold_expression     'I > 2\s(I)'
_computing_cell_refinement       'SAINT V8.40B (Bruker, 2019)'
_computing_data_collection       'APEX5 V2022.08-RC130 (Bruker, 2023)'
_computing_data_reduction        'SAINT V8.40B (Bruker, 2019)'
_computing_molecular_graphics    'Olex2 1.5 (Dolomanov et al., 2009)'
_computing_publication_material  'Olex2 1.5 (Dolomanov et al., 2009)'
_computing_structure_refinement  'SHELXL 2019/3 (Sheldrick, 2015)'
_computing_structure_solution    'SHELXT 2018/2 (Sheldrick, 2018)'
_refine_diff_density_max         0.369
_refine_diff_density_min         -0.591
_refine_diff_density_rms         0.085
_refine_ls_extinction_coef       .
_refine_ls_extinction_method     none
_refine_ls_goodness_of_fit_ref   1.051
_refine_ls_hydrogen_treatment    constr
_refine_ls_matrix_type           full
_refine_ls_number_parameters     242
_refine_ls_number_reflns         5123
_refine_ls_number_restraints     0
_refine_ls_R_factor_all          0.0263
_refine_ls_R_factor_gt           0.0209
_refine_ls_restrained_S_all      1.051
_refine_ls_shift/su_max          0.002
_refine_ls_shift/su_mean         0.000
_refine_ls_structure_factor_coef Fsqd
_refine_ls_weighting_details     
'w=1/[\s^2^(Fo^2^)+(0.0211P)^2^+0.7796P] where P=(Fo^2^+2Fc^2^)/3'
_refine_ls_weighting_scheme      calc
_refine_ls_wR_factor_gt          0.0475
_refine_ls_wR_factor_ref         0.0492
_refine_special_details          ?
_olex2_refinement_description    
;
1. Fixed Uiso
 At 1.2 times of:
  All C(H) groups, All N(H,H,H) groups
 At 1.5 times of:
  All C(H,H,H) groups, All O(H,H) groups
2.a Free rotating group:
 O3(H3A,H3B)
2.b Aromatic/amide H refined with riding coordinates:
 C7(H7), C6(H6), C4(H4), C5(H5), C15(H15), C12(H12), C13(H13), C14(H14)
2.c Idealised Me refined as rotating group:
 N1(H1A,H1B,H1C), N2(H2A,H2B,H2C), C1(H1D,H1E,H1F), C9(H9A,H9B,H9C)
;
_atom_sites_solution_hydrogens   mixed
_atom_sites_solution_primary     dual
_atom_sites_solution_secondary   ?
loop_
_atom_site_label
_atom_site_type_symbol
_atom_site_fract_x
_atom_site_fract_y
_atom_site_fract_z
_atom_site_U_iso_or_equiv
_atom_site_adp_type
_atom_site_occupancy
_atom_site_site_symmetry_order
_atom_site_calc_flag
_atom_site_refinement_flags_posn
_atom_site_refinement_flags_adp
_atom_site_refinement_flags_occupancy
_atom_site_disorder_assembly
_atom_site_disorder_group
Br3 Br 0.46961(3) 0.75627(2) 0.20151(2) 0.02720(6) Uani 1 1 d . . . . .
Br4 Br 0.92419(3) 0.82806(2) 0.33067(2) 0.03114(6) Uani 1 1 d . . . . .
Br2 Br 0.72546(3) 0.61913(2) 0.36249(2) 0.03505(6) Uani 1 1 d . . . . .
Br1 Br 0.95201(3) 0.65389(2) 0.19071(2) 0.03646(6) Uani 1 1 d . . . . .
Zn1 Zn 0.76341(3) 0.71526(2) 0.26848(2) 0.02370(6) Uani 1 1 d . . . . .
O2 O 0.4473(2) 0.82375(8) 0.38591(8) 0.0314(3) Uani 1 1 d . . . . .
O1 O 0.3094(2) 0.52153(8) 0.31148(8) 0.0340(3) Uani 1 1 d . . . . .
N1 N 0.2899(2) 0.67288(9) 0.34623(9) 0.0240(3) Uani 1 1 d . . . . .
H1A H 0.194424 0.664443 0.306529 0.029 Uiso 1 1 calc R U . . .
H1B H 0.390922 0.648711 0.336529 0.029 Uiso 1 1 calc R U . . .
H1C H 0.311082 0.725238 0.351866 0.029 Uiso 1 1 calc R U . . .
N2 N 0.5168(2) 0.94137(10) 0.29571(9) 0.0269(4) Uani 1 1 d . . . . .
H2A H 0.566167 0.963917 0.258464 0.032 Uiso 1 1 calc R U . . .
H2B H 0.394934 0.951015 0.286362 0.032 Uiso 1 1 calc R U . . .
H2C H 0.536226 0.888760 0.296014 0.032 Uiso 1 1 calc R U . . .
O3 O 0.1500(3) 0.96489(11) 0.25421(12) 0.0514(5) Uani 1 1 d G . . . .
H3A H 0.123607 1.011393 0.268715 0.077 Uiso 1 1 d G U . . .
H3B H 0.087400 0.930042 0.273338 0.077 Uiso 1 1 d G U . . .
C8 C 0.2469(3) 0.64105(11) 0.41674(10) 0.0212(4) Uani 1 1 d . . . . .
C3 C 0.2506(3) 0.56011(11) 0.43115(11) 0.0225(4) Uani 1 1 d . . . . .
C10 C 0.5719(3) 0.84598(11) 0.43700(11) 0.0253(4) Uani 1 1 d . . . . .
C16 C 0.6025(3) 0.97437(11) 0.37046(11) 0.0243(4) Uani 1 1 d . . . . .
C2 C 0.2874(3) 0.50090(11) 0.37475(11) 0.0252(4) Uani 1 1 d . . . . .
C7 C 0.2056(3) 0.69386(11) 0.46909(11) 0.0260(4) Uani 1 1 d . . . . .
H7 H 0.202351 0.748311 0.457970 0.031 Uiso 1 1 calc R U . . .
C11 C 0.6358(3) 0.92863(11) 0.43696(11) 0.0231(4) Uani 1 1 d . . . . .
C6 C 0.1687(3) 0.66770(13) 0.53808(12) 0.0298(4) Uani 1 1 d . . . . .
H6 H 0.138173 0.704053 0.573732 0.036 Uiso 1 1 calc R U . . .
C4 C 0.2152(3) 0.53574(12) 0.50134(12) 0.0294(4) Uani 1 1 d . . . . .
H4 H 0.217601 0.481382 0.512861 0.035 Uiso 1 1 calc R U . . .
C5 C 0.1766(3) 0.58863(13) 0.55453(12) 0.0323(5) Uani 1 1 d . . . . .
H5 H 0.155630 0.570569 0.602315 0.039 Uiso 1 1 calc R U . . .
C15 C 0.6546(3) 1.05179(12) 0.37179(13) 0.0332(5) Uani 1 1 d . . . . .
H15 H 0.630941 1.081968 0.326112 0.040 Uiso 1 1 calc R U . . .
C12 C 0.7265(3) 0.96358(12) 0.50477(12) 0.0291(4) Uani 1 1 d . . . . .
H12 H 0.753116 0.933525 0.550494 0.035 Uiso 1 1 calc R U . . .
C1 C 0.2973(4) 0.41612(13) 0.39604(15) 0.0404(6) Uani 1 1 d . . . . .
H1D H 0.179635 0.399121 0.406086 0.061 Uiso 1 1 calc R U . . .
H1E H 0.392200 0.408404 0.442105 0.061 Uiso 1 1 calc R U . . .
H1F H 0.326627 0.385239 0.353880 0.061 Uiso 1 1 calc R U . . .
C13 C 0.7785(3) 1.04187(13) 0.50630(13) 0.0364(5) Uani 1 1 d . . . . .
H13 H 0.839212 1.065097 0.552938 0.044 Uiso 1 1 calc R U . . .
C14 C 0.7420(3) 1.08547(13) 0.44041(14) 0.0392(5) Uani 1 1 d . . . . .
H14 H 0.776700 1.139035 0.441667 0.047 Uiso 1 1 calc R U . . .
C9 C 0.6595(4) 0.79199(13) 0.49955(13) 0.0407(6) Uani 1 1 d . . . . .
H9A H 0.615823 0.804196 0.546343 0.061 Uiso 1 1 calc R U . . .
H9B H 0.791988 0.798568 0.508982 0.061 Uiso 1 1 calc R U . . .
H9C H 0.628145 0.737741 0.484385 0.061 Uiso 1 1 calc R U . . .

loop_
_atom_site_aniso_label
_atom_site_aniso_U_11
_atom_site_aniso_U_22
_atom_site_aniso_U_33
_atom_site_aniso_U_23
_atom_site_aniso_U_13
_atom_site_aniso_U_12
Br3 0.02548(10) 0.02628(10) 0.02692(10) 0.00377(7) -0.00143(8) 0.00010(7)
Br4 0.02897(11) 0.02536(11) 0.03713(12) -0.00343(8) 0.00214(9) -0.00508(8)
Br2 0.03448(12) 0.03130(12) 0.03902(13) 0.01581(9) 0.00671(9) 0.00424(9)
Br1 0.02994(12) 0.05169(14) 0.02690(11) -0.00988(9) 0.00382(9) 0.00620(9)
Zn1 0.02322(12) 0.02220(11) 0.02505(12) 0.00134(8) 0.00344(9) -0.00012(8)
O2 0.0404(9) 0.0256(7) 0.0270(7) -0.0003(6) 0.0042(6) -0.0110(6)
O1 0.0481(9) 0.0273(8) 0.0284(8) -0.0042(6) 0.0122(7) -0.0022(7)
N1 0.0308(9) 0.0195(8) 0.0212(8) 0.0014(6) 0.0039(7) -0.0035(6)
N2 0.0358(10) 0.0222(8) 0.0233(8) 0.0017(6) 0.0071(7) -0.0009(7)
O3 0.0410(10) 0.0407(10) 0.0726(13) 0.0160(9) 0.0119(9) -0.0049(8)
C8 0.0199(9) 0.0228(9) 0.0192(9) 0.0004(7) 0.0004(7) -0.0038(7)
C3 0.0216(9) 0.0222(9) 0.0225(9) 0.0004(7) 0.0019(7) -0.0013(7)
C10 0.0334(11) 0.0220(9) 0.0224(9) -0.0016(7) 0.0097(8) -0.0023(8)
C16 0.0280(10) 0.0211(9) 0.0251(10) -0.0024(7) 0.0086(8) -0.0013(8)
C2 0.0222(9) 0.0237(9) 0.0292(10) -0.0015(8) 0.0040(8) -0.0012(8)
C7 0.0271(10) 0.0221(9) 0.0270(10) -0.0040(7) 0.0014(8) -0.0021(8)
C11 0.0231(9) 0.0207(9) 0.0260(10) -0.0019(7) 0.0058(8) -0.0015(7)
C6 0.0292(11) 0.0358(11) 0.0242(10) -0.0079(8) 0.0051(8) -0.0030(9)
C4 0.0314(11) 0.0277(10) 0.0291(11) 0.0057(8) 0.0061(9) -0.0022(8)
C5 0.0348(12) 0.0416(12) 0.0213(10) 0.0015(8) 0.0079(9) -0.0037(9)
C15 0.0467(13) 0.0220(10) 0.0349(12) -0.0009(8) 0.0173(10) -0.0045(9)
C12 0.0289(11) 0.0293(10) 0.0291(11) -0.0048(8) 0.0056(8) -0.0016(8)
C1 0.0530(15) 0.0219(10) 0.0509(14) 0.0035(10) 0.0213(12) 0.0051(10)
C13 0.0364(12) 0.0359(12) 0.0366(12) -0.0162(10) 0.0069(10) -0.0085(10)
C14 0.0515(15) 0.0215(10) 0.0490(14) -0.0098(9) 0.0205(12) -0.0120(10)
C9 0.0585(16) 0.0282(11) 0.0312(12) 0.0048(9) -0.0009(11) -0.0007(11)

_geom_special_details            
;
 All esds (except the esd in the dihedral angle between two l.s. planes)
 are estimated using the full covariance matrix.  The cell esds are taken
 into account individually in the estimation of esds in distances, angles
 and torsion angles; correlations between esds in cell parameters are only
 used when they are defined by crystal symmetry.  An approximate (isotropic)
 treatment of cell esds is used for estimating esds involving l.s. planes.
;
loop_
_geom_bond_atom_site_label_1
_geom_bond_atom_site_label_2
_geom_bond_distance
_geom_bond_site_symmetry_2
_geom_bond_publ_flag
Br3 Zn1 2.3869(3) . ?
Br4 Zn1 2.4184(3) . ?
Br2 Zn1 2.4055(3) . ?
Br1 Zn1 2.4147(3) . ?
O2 C10 1.225(3) . ?
O1 C2 1.226(2) . ?
N1 H1A 0.9100 . ?
N1 H1B 0.9100 . ?
N1 H1C 0.9100 . ?
N1 C8 1.466(2) . ?
N2 H2A 0.9100 . ?
N2 H2B 0.9100 . ?
N2 H2C 0.9100 . ?
N2 C16 1.470(2) . ?
O3 H3A 0.8705 . ?
O3 H3B 0.8701 . ?
C8 C3 1.405(3) . ?
C8 C7 1.379(3) . ?
C3 C2 1.492(3) . ?
C3 C4 1.396(3) . ?
C10 C11 1.490(3) . ?
C10 C9 1.493(3) . ?
C16 C11 1.400(3) . ?
C16 C15 1.377(3) . ?
C2 C1 1.495(3) . ?
C7 H7 0.9500 . ?
C7 C6 1.390(3) . ?
C11 C12 1.395(3) . ?
C6 H6 0.9500 . ?
C6 C5 1.380(3) . ?
C4 H4 0.9500 . ?
C4 C5 1.383(3) . ?
C5 H5 0.9500 . ?
C15 H15 0.9500 . ?
C15 C14 1.390(3) . ?
C12 H12 0.9500 . ?
C12 C13 1.391(3) . ?
C1 H1D 0.9800 . ?
C1 H1E 0.9800 . ?
C1 H1F 0.9800 . ?
C13 H13 0.9500 . ?
C13 C14 1.371(3) . ?
C14 H14 0.9500 . ?
C9 H9A 0.9800 . ?
C9 H9B 0.9800 . ?
C9 H9C 0.9800 . ?

loop_
_geom_angle_atom_site_label_1
_geom_angle_atom_site_label_2
_geom_angle_atom_site_label_3
_geom_angle
_geom_angle_site_symmetry_1
_geom_angle_site_symmetry_3
_geom_angle_publ_flag
Br3 Zn1 Br4 108.587(11) . . ?
Br3 Zn1 Br2 108.696(11) . . ?
Br3 Zn1 Br1 115.401(12) . . ?
Br2 Zn1 Br4 110.025(12) . . ?
Br2 Zn1 Br1 105.774(12) . . ?
Br1 Zn1 Br4 108.279(12) . . ?
H1A N1 H1B 109.5 . . ?
H1A N1 H1C 109.5 . . ?
H1B N1 H1C 109.5 . . ?
C8 N1 H1A 109.5 . . ?
C8 N1 H1B 109.5 . . ?
C8 N1 H1C 109.5 . . ?
H2A N2 H2B 109.5 . . ?
H2A N2 H2C 109.5 . . ?
H2B N2 H2C 109.5 . . ?
C16 N2 H2A 109.5 . . ?
C16 N2 H2B 109.5 . . ?
C16 N2 H2C 109.5 . . ?
H3A O3 H3B 109.5 . . ?
C3 C8 N1 121.47(17) . . ?
C7 C8 N1 117.31(17) . . ?
C7 C8 C3 121.20(18) . . ?
C8 C3 C2 122.87(17) . . ?
C4 C3 C8 117.20(18) . . ?
C4 C3 C2 119.92(18) . . ?
O2 C10 C11 119.31(18) . . ?
O2 C10 C9 121.16(18) . . ?
C11 C10 C9 119.53(18) . . ?
C11 C16 N2 121.65(17) . . ?
C15 C16 N2 116.96(18) . . ?
C15 C16 C11 121.35(19) . . ?
O1 C2 C3 120.35(18) . . ?
O1 C2 C1 120.21(19) . . ?
C3 C2 C1 119.44(18) . . ?
C8 C7 H7 119.9 . . ?
C8 C7 C6 120.22(19) . . ?
C6 C7 H7 119.9 . . ?
C16 C11 C10 121.82(17) . . ?
C12 C11 C10 120.28(18) . . ?
C12 C11 C16 117.87(18) . . ?
C7 C6 H6 120.2 . . ?
C5 C6 C7 119.67(19) . . ?
C5 C6 H6 120.2 . . ?
C3 C4 H4 119.1 . . ?
C5 C4 C3 121.75(19) . . ?
C5 C4 H4 119.1 . . ?
C6 C5 C4 119.91(19) . . ?
C6 C5 H5 120.0 . . ?
C4 C5 H5 120.0 . . ?
C16 C15 H15 120.2 . . ?
C16 C15 C14 119.6(2) . . ?
C14 C15 H15 120.2 . . ?
C11 C12 H12 119.6 . . ?
C13 C12 C11 120.9(2) . . ?
C13 C12 H12 119.6 . . ?
C2 C1 H1D 109.5 . . ?
C2 C1 H1E 109.5 . . ?
C2 C1 H1F 109.5 . . ?
H1D C1 H1E 109.5 . . ?
H1D C1 H1F 109.5 . . ?
H1E C1 H1F 109.5 . . ?
C12 C13 H13 120.0 . . ?
C14 C13 C12 119.9(2) . . ?
C14 C13 H13 120.0 . . ?
C15 C14 H14 119.8 . . ?
C13 C14 C15 120.4(2) . . ?
C13 C14 H14 119.8 . . ?
C10 C9 H9A 109.5 . . ?
C10 C9 H9B 109.5 . . ?
C10 C9 H9C 109.5 . . ?
H9A C9 H9B 109.5 . . ?
H9A C9 H9C 109.5 . . ?
H9B C9 H9C 109.5 . . ?

loop_
_geom_torsion_atom_site_label_1
_geom_torsion_atom_site_label_2
_geom_torsion_atom_site_label_3
_geom_torsion_atom_site_label_4
_geom_torsion
_geom_torsion_site_symmetry_1
_geom_torsion_site_symmetry_2
_geom_torsion_site_symmetry_3
_geom_torsion_site_symmetry_4
_geom_torsion_publ_flag
O2 C10 C11 C16 -20.7(3) . . . . ?
O2 C10 C11 C12 157.1(2) . . . . ?
N1 C8 C3 C2 -3.6(3) . . . . ?
N1 C8 C3 C4 177.36(17) . . . . ?
N1 C8 C7 C6 -178.15(18) . . . . ?
N2 C16 C11 C10 -5.4(3) . . . . ?
N2 C16 C11 C12 176.63(18) . . . . ?
N2 C16 C15 C14 -177.8(2) . . . . ?
C8 C3 C2 O1 -2.7(3) . . . . ?
C8 C3 C2 C1 177.21(19) . . . . ?
C8 C3 C4 C5 0.4(3) . . . . ?
C8 C7 C6 C5 1.1(3) . . . . ?
C3 C8 C7 C6 0.8(3) . . . . ?
C3 C4 C5 C6 1.4(3) . . . . ?
C10 C11 C12 C13 -176.63(19) . . . . ?
C16 C11 C12 C13 1.3(3) . . . . ?
C16 C15 C14 C13 0.8(4) . . . . ?
C2 C3 C4 C5 -178.58(19) . . . . ?
C7 C8 C3 C2 177.48(18) . . . . ?
C7 C8 C3 C4 -1.5(3) . . . . ?
C7 C6 C5 C4 -2.2(3) . . . . ?
C11 C16 C15 C14 0.0(3) . . . . ?
C11 C12 C13 C14 -0.6(3) . . . . ?
C4 C3 C2 O1 176.28(19) . . . . ?
C4 C3 C2 C1 -3.8(3) . . . . ?
C15 C16 C11 C10 176.89(19) . . . . ?
C15 C16 C11 C12 -1.0(3) . . . . ?
C12 C13 C14 C15 -0.5(4) . . . . ?
C9 C10 C11 C16 159.8(2) . . . . ?
C9 C10 C11 C12 -22.3(3) . . . . ?

_shelx_res_file                  
;
TITL mo_230909_ys_yshz045910_0m_a.res in P2(1)/c
    mo_230909_ys_yshz045910_0m.res
    created by SHELXL-2019/3 at 21:27:14 on 09-Sep-2023
REM Old TITL mo_230909_YS_YSHZ045910_0m in P2(1)/c
REM SHELXT solution in P2(1)/c: R1 0.104, Rweak 0.005, Alpha 0.022
REM <I/s> 0.522 for 172 systematic absences, Orientation as input
REM Formula found by SHELXT: C16 N2 O3 Br5
CELL 0.71073 7.5012 17.0754 17.8494 90 101.815 90
ZERR 4 0.0002 0.0004 0.0006 0 0.001 0
LATT 1
SYMM -X,0.5+Y,0.5-Z
SFAC C H Br N O Zn
UNIT 64 88 16 8 12 4

L.S. 10 0 0
PLAN  8
SIZE 0.1 0.12 0.13
TEMP -80.15
CONF
BOND
list 4
MORE -1
BOND $H
fmap 2 53
ACTA
SIZE 0.1 0.12 0.13
REM <olex2.extras>
REM <HklSrc "%.\\mo_230909_YS_YSHZ045910_0m.hkl">
REM </olex2.extras>

WGHT    0.021100    0.779600
FVAR       0.31203
BR3   3    0.469614    0.756269    0.201512    11.00000    0.02548    0.02628 =
         0.02692    0.00377   -0.00143    0.00010
BR4   3    0.924195    0.828062    0.330670    11.00000    0.02897    0.02536 =
         0.03713   -0.00343    0.00214   -0.00508
BR2   3    0.725464    0.619128    0.362491    11.00000    0.03448    0.03130 =
         0.03902    0.01581    0.00671    0.00424
BR1   3    0.952010    0.653894    0.190710    11.00000    0.02994    0.05169 =
         0.02690   -0.00988    0.00382    0.00620
ZN1   6    0.763407    0.715258    0.268483    11.00000    0.02322    0.02220 =
         0.02505    0.00134    0.00344   -0.00012
O2    5    0.447321    0.823752    0.385913    11.00000    0.04043    0.02556 =
         0.02700   -0.00032    0.00418   -0.01099
O1    5    0.309435    0.521530    0.311484    11.00000    0.04811    0.02727 =
         0.02838   -0.00416    0.01222   -0.00222
N1    4    0.289913    0.672879    0.346229    11.00000    0.03079    0.01952 =
         0.02115    0.00144    0.00386   -0.00346
AFIX 137
H1A   2    0.194424    0.664443    0.306529    11.00000   -1.20000
H1B   2    0.390922    0.648711    0.336529    11.00000   -1.20000
H1C   2    0.311082    0.725238    0.351866    11.00000   -1.20000
AFIX   0

N2    4    0.516797    0.941375    0.295709    11.00000    0.03578    0.02215 =
         0.02331    0.00166    0.00708   -0.00090
AFIX 137
H2A   2    0.566167    0.963917    0.258464    11.00000   -1.20000
H2B   2    0.394934    0.951015    0.286362    11.00000   -1.20000
H2C   2    0.536226    0.888760    0.296014    11.00000   -1.20000
AFIX   6

O3    5    0.150035    0.964894    0.254214    11.00000    0.04098    0.04073 =
         0.07259    0.01598    0.01186   -0.00488
H3A   2    0.123607    1.011393    0.268715    11.00000   -1.50000
H3B   2    0.087400    0.930042    0.273338    11.00000   -1.50000
AFIX   0

C8    1    0.246912    0.641054    0.416738    11.00000    0.01994    0.02279 =
         0.01924    0.00044    0.00041   -0.00375
C3    1    0.250643    0.560115    0.431149    11.00000    0.02164    0.02216 =
         0.02246    0.00038    0.00192   -0.00127
C10   1    0.571894    0.845980    0.437004    11.00000    0.03336    0.02199 =
         0.02237   -0.00159    0.00968   -0.00225
C16   1    0.602496    0.974372    0.370464    11.00000    0.02802    0.02114 =
         0.02507   -0.00236    0.00862   -0.00125
C2    1    0.287353    0.500905    0.374754    11.00000    0.02224    0.02368 =
         0.02921   -0.00154    0.00400   -0.00116
C7    1    0.205605    0.693859    0.469086    11.00000    0.02711    0.02209 =
         0.02698   -0.00402    0.00136   -0.00208
AFIX  43
H7    2    0.202351    0.748311    0.457970    11.00000   -1.20000
AFIX   0

C11   1    0.635810    0.928625    0.436957    11.00000    0.02306    0.02067 =
         0.02596   -0.00186    0.00581   -0.00150
C6    1    0.168699    0.667696    0.538079    11.00000    0.02916    0.03581 =
         0.02419   -0.00788    0.00510   -0.00297
AFIX  43
H6    2    0.138173    0.704053    0.573732    11.00000   -1.20000
AFIX   0
C4    1    0.215181    0.535736    0.501338    11.00000    0.03137    0.02768 =
         0.02908    0.00573    0.00609   -0.00215
AFIX  43
H4    2    0.217601    0.481382    0.512861    11.00000   -1.20000
AFIX   0
C5    1    0.176626    0.588631    0.554528    11.00000    0.03477    0.04160 =
         0.02134    0.00154    0.00791   -0.00371
AFIX  43
H5    2    0.155630    0.570569    0.602315    11.00000   -1.20000
AFIX   0

C15   1    0.654595    1.051791    0.371789    11.00000    0.04666    0.02204 =
         0.03486   -0.00088    0.01731   -0.00453
AFIX  43
H15   2    0.630941    1.081968    0.326112    11.00000   -1.20000
AFIX   0
C12   1    0.726515    0.963579    0.504773    11.00000    0.02887    0.02927 =
         0.02913   -0.00478    0.00556   -0.00158
AFIX  43
H12   2    0.753116    0.933525    0.550494    11.00000   -1.20000
AFIX   0

C1    1    0.297311    0.416117    0.396039    11.00000    0.05300    0.02190 =
         0.05091    0.00352    0.02132    0.00510
AFIX 137
H1D   2    0.179635    0.399121    0.406086    11.00000   -1.50000
H1E   2    0.392200    0.408404    0.442105    11.00000   -1.50000
H1F   2    0.326627    0.385239    0.353880    11.00000   -1.50000
AFIX   0

C13   1    0.778500    1.041866    0.506299    11.00000    0.03644    0.03589 =
         0.03658   -0.01625    0.00693   -0.00848
AFIX  43
H13   2    0.839212    1.065097    0.552938    11.00000   -1.20000
AFIX   0
C14   1    0.742007    1.085467    0.440405    11.00000    0.05152    0.02151 =
         0.04901   -0.00978    0.02048   -0.01197
AFIX  43
H14   2    0.776700    1.139035    0.441667    11.00000   -1.20000
AFIX   0
C9    1    0.659482    0.791986    0.499548    11.00000    0.05850    0.02816 =
         0.03120    0.00481   -0.00090   -0.00071
AFIX 137
H9A   2    0.615823    0.804196    0.546343    11.00000   -1.50000
H9B   2    0.791988    0.798568    0.508982    11.00000   -1.50000
H9C   2    0.628145    0.737741    0.484385    11.00000   -1.50000
AFIX   0
HKLF 4


REM  mo_230909_ys_yshz045910_0m_a.res in P2(1)/c
REM wR2 = 0.0492, GooF = S = 1.051, Restrained GooF = 1.051 for all data
REM R1 = 0.0209 for 4489 Fo > 4sig(Fo) and 0.0263 for all 5123 data
REM 242 parameters refined using 0 restraints

END

WGHT      0.0211      0.7795

REM Highest difference peak  0.369,  deepest hole -0.591,  1-sigma level  0.085
Q1    1   0.1628  0.9779  0.3028  11.00000  0.05    0.37
Q2    1   0.9646  0.7004  0.1838  11.00000  0.05    0.32
Q3    1   0.2304  0.5967  0.4240  11.00000  0.05    0.31
Q4    1   0.6034  0.8189  0.4742  11.00000  0.05    0.31
Q5    1   0.1185  0.6389  0.2371  11.00000  0.05    0.29
Q6    1   0.7311  0.8362  0.3192  11.00000  0.05    0.29
Q7    1   0.5980  0.8863  0.4326  11.00000  0.05    0.28
Q8    1   0.4190  0.6796  0.1978  11.00000  0.05    0.28
;
_shelx_res_checksum              19584
_olex2_submission_special_instructions 'No special instructions were received'
_site                            XU
####################################################################### 
# 
# This file contains crystal structure data downloaded from the 
# Cambridge Structural Database (CSD) hosted by the Cambridge 
# Crystallographic Data Centre (CCDC).
# 
# Full information about CCDC data access policies and citation 
# guidelines are available at http://www.ccdc.cam.ac.uk/access/V1 
# 
# Audit and citation data items may have been added by the CCDC. 
# Please retain this information to preserve the provenance of 
# this file and to allow appropriate attribution of the data. 
# 
#######################################################################

data_aaa
_database_code_depnum_ccdc_archive 'CCDC 2321896'
loop_
_audit_author_name
_audit_author_address
'Lei Zhou'
;Southwest University
China
;
_audit_update_record             
;
2023-12-26 deposited with the CCDC.	2024-05-21 downloaded from the CCDC.
;
_audit_creation_date             2022-06-01
_audit_creation_method           
;
Olex2 1.3
(compiled 2020.11.12 svn.r5f609507 for OlexSys, GUI svn.r6226)
;
_shelx_SHELXL_version_number     2014/7
_chemical_name_common            A2SnCl6
_chemical_name_systematic        A2SnCl6
_chemical_formula_moiety         'Cl6 Sn, 2(C8 H10 N O)'
_chemical_formula_sum            'C16 H20 Cl6 N2 O2 Sn'
_chemical_formula_weight         603.73
_chemical_melting_point          ?
loop_
_atom_type_symbol
_atom_type_description
_atom_type_scat_dispersion_real
_atom_type_scat_dispersion_imag
_atom_type_scat_source
C C 0.0033 0.0016 'International Tables Vol C Tables 4.2.6.8 and 6.1.1.4'
H H 0.0000 0.0000 'International Tables Vol C Tables 4.2.6.8 and 6.1.1.4'
Cl Cl 0.1484 0.1585 'International Tables Vol C Tables 4.2.6.8 and 6.1.1.4'
N N 0.0061 0.0033 'International Tables Vol C Tables 4.2.6.8 and 6.1.1.4'
O O 0.0106 0.0060 'International Tables Vol C Tables 4.2.6.8 and 6.1.1.4'
Sn Sn -0.6537 1.4246 'International Tables Vol C Tables 4.2.6.8 and 6.1.1.4'

_shelx_space_group_comment       
;
The symmetry employed for this shelxl refinement is uniquely defined
by the following loop, which should always be used as a source of
symmetry information in preference to the above space-group names.
They are only intended as comments.
;
_space_group_crystal_system      monoclinic
_space_group_IT_number           14
_space_group_name_H-M_alt        'P 1 21/c 1'
_space_group_name_Hall           '-P 2ybc'
loop_
_space_group_symop_operation_xyz
'x, y, z'
'-x, y+1/2, -z+1/2'
'-x, -y, -z'
'x, -y-1/2, z-1/2'

_cell_length_a                   9.3919(6)
_cell_length_b                   11.4149(7)
_cell_length_c                   11.0818(6)
_cell_angle_alpha                90
_cell_angle_beta                 108.353(2)
_cell_angle_gamma                90
_cell_volume                     1127.62(12)
_cell_formula_units_Z            2
_cell_measurement_reflns_used    9867
_cell_measurement_temperature    296.15
_cell_measurement_theta_max      28.33
_cell_measurement_theta_min      2.28
_shelx_estimated_absorpt_T_max   ?
_shelx_estimated_absorpt_T_min   ?
_exptl_absorpt_coefficient_mu    1.859
_exptl_absorpt_correction_T_max  0.7457
_exptl_absorpt_correction_T_min  0.5571
_exptl_absorpt_correction_type   none
_exptl_absorpt_process_details   
;
SADABS-2016/2 (Bruker,2016/2) was used for absorption correction.
wR2(int) was 0.1456 before and 0.0586 after correction.
The Ratio of minimum to maximum transmission is 0.7471.
The \l/2 correction factor is Not present.
;
_exptl_absorpt_special_details   ?
_exptl_crystal_colour            colourless
_exptl_crystal_colour_primary    colourless
_exptl_crystal_density_diffrn    1.778
_exptl_crystal_density_meas      .
_exptl_crystal_density_method    ?
_exptl_crystal_description       block
_exptl_crystal_F_000             596
_exptl_crystal_size_max          ?
_exptl_crystal_size_mid          ?
_exptl_crystal_size_min          ?
_exptl_transmission_factor_max   ?
_exptl_transmission_factor_min   ?
_diffrn_reflns_av_R_equivalents  0.0364
_diffrn_reflns_av_unetI/netI     0.0179
_diffrn_reflns_Laue_measured_fraction_full 0.964
_diffrn_reflns_Laue_measured_fraction_max 0.964
_diffrn_reflns_limit_h_max       11
_diffrn_reflns_limit_h_min       -11
_diffrn_reflns_limit_k_max       13
_diffrn_reflns_limit_k_min       -13
_diffrn_reflns_limit_l_max       13
_diffrn_reflns_limit_l_min       -12
_diffrn_reflns_number            19440
_diffrn_reflns_point_group_measured_fraction_full 0.964
_diffrn_reflns_point_group_measured_fraction_max 0.964
_diffrn_reflns_theta_full        24.992
_diffrn_reflns_theta_max         24.992
_diffrn_reflns_theta_min         2.899
_diffrn_ambient_temperature      296.15
_diffrn_detector_area_resol_mean ?
_diffrn_measured_fraction_theta_full 0.964
_diffrn_measured_fraction_theta_max 0.964
_diffrn_measurement_device_type  'CCD area detector'
_diffrn_measurement_method       'phi and omega scans'
_diffrn_radiation_monochromator  graphite
_diffrn_radiation_type           MoK\a
_diffrn_radiation_wavelength     0.71073
_diffrn_source                   ?
_diffrn_source_current           1.0
_diffrn_source_power             0.05
_diffrn_source_voltage           50.0
_reflns_Friedel_coverage         0.000
_reflns_Friedel_fraction_full    .
_reflns_Friedel_fraction_max     .
_reflns_number_gt                1717
_reflns_number_total             1914
_reflns_special_details          
;
 Reflections were merged by SHELXL according to the crystal
 class for the calculation of statistics and refinement.
 
 _reflns_Friedel_fraction is defined as the number of unique
 Friedel pairs measured divided by the number that would be
 possible theoretically, ignoring centric projections and
 systematic absences.
;
_reflns_threshold_expression     'I > 2\s(I)'
_computing_cell_refinement       'SAINT v8.37A (Bruker, 2015)'
_computing_data_collection       ?
_computing_data_reduction        'SAINT v8.37A (Bruker, 2015)'
_computing_molecular_graphics    'Olex2 1.3 (Dolomanov et al., 2009)'
_computing_publication_material  'Olex2 1.3 (Dolomanov et al., 2009)'
_computing_structure_refinement  'SHELXL 2014/7 (Sheldrick, 2015)'
_computing_structure_solution    'SHELXT 2014/5 (Sheldrick, 2014)'
_refine_diff_density_max         0.453
_refine_diff_density_min         -0.486
_refine_diff_density_rms         0.069
_refine_ls_extinction_coef       .
_refine_ls_extinction_method     none
_refine_ls_goodness_of_fit_ref   1.254
_refine_ls_hydrogen_treatment    constr
_refine_ls_matrix_type           full
_refine_ls_number_parameters     126
_refine_ls_number_reflns         1914
_refine_ls_number_restraints     0
_refine_ls_R_factor_all          0.0328
_refine_ls_R_factor_gt           0.0278
_refine_ls_restrained_S_all      1.254
_refine_ls_shift/su_max          0.000
_refine_ls_shift/su_mean         0.000
_refine_ls_structure_factor_coef Fsqd
_refine_ls_weighting_details     
'w=1/[\s^2^(Fo^2^)+(0.0179P)^2^+1.6781P] where P=(Fo^2^+2Fc^2^)/3'
_refine_ls_weighting_scheme      calc
_refine_ls_wR_factor_gt          0.0678
_refine_ls_wR_factor_ref         0.0700
_refine_special_details          ?
_olex2_refinement_description    
;
1. Fixed Uiso
 At 1.2 times of:
  All C(H) groups, All N(H,H,H) groups
 At 1.5 times of:
  All C(H,H,H) groups
2.a Aromatic/amide H refined with riding coordinates:
 C008(H008), C00A(H00D), C00C(H00E), C00D(H00F)
2.b Idealised Me refined as rotating group:
 N006(H00A,H00B,H00C), C00E(H00G,H00H,H00I)
;
_atom_sites_solution_hydrogens   geom
_atom_sites_solution_primary     dual
_atom_sites_solution_secondary   ?
loop_
_atom_site_label
_atom_site_type_symbol
_atom_site_fract_x
_atom_site_fract_y
_atom_site_fract_z
_atom_site_U_iso_or_equiv
_atom_site_adp_type
_atom_site_occupancy
_atom_site_site_symmetry_order
_atom_site_calc_flag
_atom_site_refinement_flags_posn
_atom_site_refinement_flags_adp
_atom_site_refinement_flags_occupancy
_atom_site_disorder_assembly
_atom_site_disorder_group
Sn01 Sn 0.0000 0.5000 0.0000 0.03400(13) Uani 1 2 d S . P . .
Cl02 Cl 0.02663(13) 0.58951(9) 0.20482(8) 0.0527(3) Uani 1 1 d . . . . .
Cl03 Cl 0.02850(15) 0.69176(9) -0.08505(10) 0.0641(3) Uani 1 1 d . . . . .
Cl04 Cl 0.26540(12) 0.46798(13) 0.06177(12) 0.0745(4) Uani 1 1 d . . . . .
O005 O 0.1464(3) 0.5288(3) 0.5662(3) 0.0682(9) Uani 1 1 d . . . . .
N006 N 0.1161(3) 0.3587(3) 0.3982(3) 0.0458(8) Uani 1 1 d . . . . .
H00A H 0.0934 0.3525 0.3142 0.055 Uiso 1 1 calc R U . . .
H00B H 0.0845 0.4276 0.4175 0.055 Uiso 1 1 calc R U . . .
H00C H 0.0716 0.3013 0.4272 0.055 Uiso 1 1 calc R U . . .
C007 C 0.3520(4) 0.4113(3) 0.5690(3) 0.0380(8) Uani 1 1 d . . . . .
C008 C 0.5064(4) 0.3938(4) 0.6215(4) 0.0480(9) Uani 1 1 d . . . . .
H008 H 0.5585 0.4325 0.6961 0.058 Uiso 1 1 calc R U . . .
C009 C 0.2794(4) 0.3501(3) 0.4572(3) 0.0394(8) Uani 1 1 d . . . . .
C00A C 0.3551(5) 0.2782(4) 0.4012(4) 0.0543(10) Uani 1 1 d . . . . .
H00D H 0.3043 0.2389 0.3266 0.065 Uiso 1 1 calc R U . . .
C00B C 0.2711(4) 0.4962(3) 0.6262(4) 0.0457(9) Uani 1 1 d . . . . .
C00C C 0.5081(5) 0.2638(4) 0.4557(5) 0.0621(12) Uani 1 1 d . . . . .
H00E H 0.5604 0.2149 0.4173 0.074 Uiso 1 1 calc R U . . .
C00D C 0.5828(5) 0.3208(4) 0.5655(4) 0.0556(11) Uani 1 1 d . . . . .
H00F H 0.6856 0.3102 0.6022 0.067 Uiso 1 1 calc R U . . .
C00E C 0.3454(5) 0.5452(5) 0.7553(4) 0.0696(13) Uani 1 1 d . . . . .
H00G H 0.4315 0.5902 0.7545 0.104 Uiso 1 1 calc R U . . .
H00H H 0.3765 0.4823 0.8154 0.104 Uiso 1 1 calc R U . . .
H00I H 0.2761 0.5947 0.7792 0.104 Uiso 1 1 calc R U . . .

loop_
_atom_site_aniso_label
_atom_site_aniso_U_11
_atom_site_aniso_U_22
_atom_site_aniso_U_33
_atom_site_aniso_U_23
_atom_site_aniso_U_13
_atom_site_aniso_U_12
Sn01 0.0384(2) 0.0323(2) 0.02886(19) -0.00195(14) 0.00700(13) -0.00430(15)
Cl02 0.0782(7) 0.0437(5) 0.0325(5) -0.0066(4) 0.0120(5) 0.0010(5)
Cl03 0.1082(10) 0.0379(5) 0.0517(6) 0.0017(4) 0.0331(6) -0.0129(6)
Cl04 0.0404(6) 0.1013(10) 0.0724(8) -0.0207(7) 0.0044(5) 0.0055(6)
O005 0.0468(18) 0.078(2) 0.072(2) -0.0237(17) 0.0071(15) 0.0117(16)
N006 0.0417(18) 0.0459(18) 0.0441(18) -0.0021(14) 0.0053(14) -0.0038(14)
C007 0.037(2) 0.0364(19) 0.0387(19) 0.0057(15) 0.0100(16) -0.0023(15)
C008 0.039(2) 0.051(2) 0.048(2) 0.0076(19) 0.0062(18) -0.0022(18)
C009 0.039(2) 0.0357(19) 0.041(2) 0.0079(16) 0.0094(16) -0.0014(16)
C00A 0.056(3) 0.047(2) 0.059(3) -0.009(2) 0.016(2) 0.001(2)
C00B 0.038(2) 0.049(2) 0.049(2) -0.0020(19) 0.0126(17) -0.0061(19)
C00C 0.059(3) 0.053(3) 0.081(3) -0.005(2) 0.031(2) 0.010(2)
C00D 0.040(2) 0.054(3) 0.070(3) 0.011(2) 0.013(2) 0.0083(19)
C00E 0.061(3) 0.088(3) 0.058(3) -0.025(3) 0.016(2) -0.004(3)

_geom_special_details            
;
 All esds (except the esd in the dihedral angle between two l.s. planes)
 are estimated using the full covariance matrix.  The cell esds are taken
 into account individually in the estimation of esds in distances, angles
 and torsion angles; correlations between esds in cell parameters are only
 used when they are defined by crystal symmetry.  An approximate (isotropic)
 treatment of cell esds is used for estimating esds involving l.s. planes.
;
loop_
_geom_bond_atom_site_label_1
_geom_bond_atom_site_label_2
_geom_bond_distance
_geom_bond_site_symmetry_2
_geom_bond_publ_flag
Sn01 Cl02 2.4292(9) . ?
Sn01 Cl02 2.4293(9) 3_565 ?
Sn01 Cl03 2.4311(10) . ?
Sn01 Cl03 2.4311(10) 3_565 ?
Sn01 Cl04 2.3960(11) 3_565 ?
Sn01 Cl04 2.3960(11) . ?
O005 C00B 1.209(5) . ?
N006 H00A 0.8900 . ?
N006 H00B 0.8900 . ?
N006 H00C 0.8900 . ?
N006 C009 1.469(5) . ?
C007 C008 1.396(5) . ?
C007 C009 1.398(5) . ?
C007 C00B 1.490(5) . ?
C008 H008 0.9300 . ?
C008 C00D 1.369(6) . ?
C009 C00A 1.357(5) . ?
C00A H00D 0.9300 . ?
C00A C00C 1.383(6) . ?
C00B C00E 1.489(6) . ?
C00C H00E 0.9300 . ?
C00C C00D 1.363(6) . ?
C00D H00F 0.9300 . ?
C00E H00G 0.9600 . ?
C00E H00H 0.9600 . ?
C00E H00I 0.9600 . ?

loop_
_geom_angle_atom_site_label_1
_geom_angle_atom_site_label_2
_geom_angle_atom_site_label_3
_geom_angle
_geom_angle_site_symmetry_1
_geom_angle_site_symmetry_3
_geom_angle_publ_flag
Cl02 Sn01 Cl02 180.0 . 3_565 ?
Cl02 Sn01 Cl03 89.54(3) . . ?
Cl02 Sn01 Cl03 90.46(3) 3_565 . ?
Cl02 Sn01 Cl03 89.55(3) 3_565 3_565 ?
Cl02 Sn01 Cl03 90.46(3) . 3_565 ?
Cl03 Sn01 Cl03 180.0 3_565 . ?
Cl04 Sn01 Cl02 90.31(4) . . ?
Cl04 Sn01 Cl02 90.31(4) 3_565 3_565 ?
Cl04 Sn01 Cl02 89.69(4) . 3_565 ?
Cl04 Sn01 Cl02 89.69(4) 3_565 . ?
Cl04 Sn01 Cl03 90.94(5) 3_565 3_565 ?
Cl04 Sn01 Cl03 90.94(5) . . ?
Cl04 Sn01 Cl03 89.06(5) . 3_565 ?
Cl04 Sn01 Cl03 89.06(5) 3_565 . ?
Cl04 Sn01 Cl04 180.0 3_565 . ?
H00A N006 H00B 109.5 . . ?
H00A N006 H00C 109.5 . . ?
H00B N006 H00C 109.5 . . ?
C009 N006 H00A 109.5 . . ?
C009 N006 H00B 109.5 . . ?
C009 N006 H00C 109.5 . . ?
C008 C007 C009 116.8(3) . . ?
C008 C007 C00B 121.2(3) . . ?
C009 C007 C00B 122.0(3) . . ?
C007 C008 H008 119.3 . . ?
C00D C008 C007 121.5(4) . . ?
C00D C008 H008 119.3 . . ?
C007 C009 N006 120.7(3) . . ?
C00A C009 N006 117.4(3) . . ?
C00A C009 C007 121.8(4) . . ?
C009 C00A H00D 120.2 . . ?
C009 C00A C00C 119.6(4) . . ?
C00C C00A H00D 120.2 . . ?
O005 C00B C007 120.1(4) . . ?
O005 C00B C00E 119.4(4) . . ?
C00E C00B C007 120.4(4) . . ?
C00A C00C H00E 119.8 . . ?
C00D C00C C00A 120.3(4) . . ?
C00D C00C H00E 119.8 . . ?
C008 C00D H00F 120.0 . . ?
C00C C00D C008 119.9(4) . . ?
C00C C00D H00F 120.0 . . ?
C00B C00E H00G 109.5 . . ?
C00B C00E H00H 109.5 . . ?
C00B C00E H00I 109.5 . . ?
H00G C00E H00H 109.5 . . ?
H00G C00E H00I 109.5 . . ?
H00H C00E H00I 109.5 . . ?

loop_
_geom_torsion_atom_site_label_1
_geom_torsion_atom_site_label_2
_geom_torsion_atom_site_label_3
_geom_torsion_atom_site_label_4
_geom_torsion
_geom_torsion_site_symmetry_1
_geom_torsion_site_symmetry_2
_geom_torsion_site_symmetry_3
_geom_torsion_site_symmetry_4
_geom_torsion_publ_flag
N006 C009 C00A C00C -177.6(4) . . . . ?
C007 C008 C00D C00C 0.2(6) . . . . ?
C007 C009 C00A C00C 0.4(6) . . . . ?
C008 C007 C009 N006 177.2(3) . . . . ?
C008 C007 C009 C00A -0.8(5) . . . . ?
C008 C007 C00B O005 164.3(4) . . . . ?
C008 C007 C00B C00E -13.2(6) . . . . ?
C009 C007 C008 C00D 0.4(5) . . . . ?
C009 C007 C00B O005 -12.3(6) . . . . ?
C009 C007 C00B C00E 170.2(4) . . . . ?
C009 C00A C00C C00D 0.3(7) . . . . ?
C00A C00C C00D C008 -0.6(7) . . . . ?
C00B C007 C008 C00D -176.3(4) . . . . ?
C00B C007 C009 N006 -6.1(5) . . . . ?
C00B C007 C009 C00A 176.0(4) . . . . ?

loop_
_diffrn_refln_index_h
_diffrn_refln_index_k
_diffrn_refln_index_l
_diffrn_refln_intensity_net
_diffrn_refln_intensity_u
1 0 0 118.29 6.9
-1 0 0 102.29 6.7
-5 0 0 881.61 35.3
-5 0 0 884.31 48.4
-5 0 0 929.91 50.19
5 0 0 968.5 47.6
5 0 0 944.31 42.2
5 0 0 864.01 51.19
-6 0 0 1993.8 64.69
-6 0 0 2153.88 81.69
6 0 0 2025.8 66.09
6 0 0 1933.21 64.89
6 0 0 2087.59 80.39
6 0 0 1952 82.59
-6 0 0 1947.81 83.09
-6 0 0 2026.3 85.49
6 0 0 1895.01 84.49
7 0 0 2634.94 98.19
-7 0 0 2554.34 96.59
7 0 0 2571.04 80.99
7 0 0 2185.68 100.59
-7 0 0 2542.35 104.79
-7 0 0 2509.45 78.99
-7 0 0 2269.57 97.89
7 0 0 2451.35 80.19
7 0 0 2428.86 98.69
8 0 0 2628.74 86.89
-8 0 0 2506.05 100.59
8 0 0 2604.34 103.89
8 0 0 2531.25 106.19
9 0 0 74.39 24.9
9 0 0 104.29 35.6
9 0 0 57.99 16.6
10 0 0 74.69 30.4
10 0 0 53.09 17.4
-10 0 0 28.1 17.4
10 0 0 43.1 24.4
-11 0 0 238.48 38.1
11 0 0 272.27 34.3
11 0 0 308.27 43.5
1 -1 0 769.32 20.7
-1 -1 0 779.82 22.4
-1 -1 0 636.74 19.5
1 -1 0 788.52 24.6
-1 1 0 758.42 21.1
1 1 0 775.62 25.2
1 1 0 772.52 23.5
-1 1 0 715.53 26.2
-2 -1 0 275.97 15.7
2 -1 0 231.58 18.9
2 -1 0 233.88 18.4
-2 -1 0 263.77 18
-2 -1 0 232.78 20.3
2 -1 0 185.98 19.3
2 -1 0 279.47 12.9
-2 -1 0 224.28 12.1
2 -1 0 235.78 12.3
-2 1 0 216.38 17.3
2 1 0 266.97 17
2 1 0 252.27 13.4
-2 1 0 234.48 11.9
2 1 0 267.17 16.7
-2 1 0 193.78 16.6
2 1 0 211.48 19.1
-3 -1 0 1708.13 59.99
-3 -1 0 1734.83 57.39
3 -1 0 1635.64 56.09
3 -1 0 1656.53 47.3
-3 -1 0 1621.84 46.4
3 -1 0 1669.03 47.8
-3 -1 0 1652.13 53.69
3 -1 0 1629.04 59.79
3 -1 0 1658.63 56.49
-3 1 0 1546.25 58.49
3 1 0 1580.74 55.99
-3 1 0 1610.04 56.09
3 1 0 1652.93 57.89
-3 1 0 1596.54 56.09
-3 1 0 1665.93 46.9
3 1 0 1695.73 47.1
3 1 0 1663.53 55.49
4 -1 0 40 13.8
4 -1 0 74.19 11
-4 -1 0 57.69 16.2
-4 -1 0 53.39 18.7
4 -1 0 64.49 17.7
4 -1 0 56.19 10.4
-4 -1 0 62.69 9.6
-4 -1 0 40.9 10.9
4 -1 0 54.59 15.8
-4 1 0 45.6 14.3
4 1 0 58.79 15.4
4 1 0 55.89 10.1
-4 1 0 54.19 9.1
4 1 0 51.49 13.8
-4 1 0 51.29 16
4 1 0 87.19 21.2
-4 1 0 44.5 14.4
5 -1 0 686.13 45.4
-5 -1 0 796.62 47.7
-5 -1 0 775.92 32.6
5 -1 0 807.62 44.5
5 -1 0 826.82 46.1
5 -1 0 735.03 33.1
-5 -1 0 754.82 44.6
5 -1 0 783.02 33.4
-5 -1 0 796.12 47.7
-5 1 0 794.72 32.6
-5 1 0 728.53 42.8
5 1 0 754.12 44.5
-5 1 0 795.72 45.1
5 1 0 816.52 43
5 1 0 716.63 46.2
5 1 0 796.02 33.2
-5 1 0 817.22 46.7
6 -1 0 370.16 35.5
6 -1 0 313.07 36.2
6 -1 0 321.57 24
-6 -1 0 333.07 22.3
6 -1 0 345.07 24.5
-6 -1 0 340.57 37.5
-6 -1 0 371.66 31.9
-6 -1 0 329.07 35
6 -1 0 364.96 35.7
-6 1 0 319.87 33.3
6 1 0 338.37 25.2
-6 1 0 310.67 21.9
-6 1 0 309.47 33.4
6 1 0 322.67 34.5
-6 1 0 355.36 37.6
6 1 0 370.86 32.8
6 1 0 303.67 38.8
-7 -1 0 384.06 27.2
-7 -1 0 499.35 38.5
7 -1 0 451.25 41.9
7 -1 0 391.76 44
7 -1 0 353.66 44.4
7 -1 0 341.27 27
-7 -1 0 401.56 43.7
7 -1 0 407.26 29.5
-7 -1 0 356.16 43.9
-7 1 0 390.26 26.5
7 1 0 302.27 41.6
-7 1 0 417.86 42.8
7 1 0 443.46 40.5
7 1 0 387.76 28.4
7 1 0 407.76 41.9
-7 1 0 359.76 42.2
-7 1 0 416.36 43
-8 -1 0 81.19 20
8 -1 0 97.49 28.8
8 -1 0 99.09 30.7
8 -1 0 65.69 16.9
8 1 0 82.49 23.5
8 1 0 105.09 30.6
8 1 0 86.29 17.6
-8 1 0 69.29 22.4
9 -1 0 -13.1 17.7
9 -1 0 3.2 24.7
9 -1 0 -8.4 11.3
9 1 0 -14 13.1
9 1 0 4.1 19
9 1 0 -5.4 13.3
10 -1 0 4.1 19.3
-10 -1 0 20.3 14.4
10 -1 0 31.3 15.9
10 -1 0 31.6 25.9
10 1 0 30 15.5
-10 1 0 2.4 16.9
10 1 0 20.4 18.9
10 1 0 32.7 23.7
11 -1 0 -23.4 12.8
-11 -1 0 -8.2 13
11 -1 0 42 29.3
11 1 0 -10.6 12.2
-11 1 0 -12.6 16.7
11 1 0 31 24.8
-2 -2 0 153.88 10.5
2 -2 0 109.59 14.2
-2 -2 0 104.79 16.3
-2 -2 0 135.69 10.2
2 -2 0 137.59 9.5
-2 -2 0 160.48 13.5
2 -2 0 139.59 9.6
2 -2 0 93.69 15.2
-2 2 0 108.19 17.2
-2 2 0 104.89 12.8
-2 2 0 128.19 9
2 2 0 124.09 10.1
2 2 0 111.29 15.4
2 2 0 141.19 11.6
3 -2 0 3964.3 108.09
3 -2 0 3932.51 108.89
3 -2 0 3900.31 97.49
-3 -2 0 4042.9 96.69
-3 2 0 4102.69 116.29
3 2 0 3629.74 104.89
3 2 0 3909.61 106.49
-3 2 0 3896.91 99.29
-3 2 0 3864.71 113.69
3 2 0 3912.51 110.69
4 -2 0 4425.56 125.39
4 -2 0 4241.48 110.09
-4 -2 0 4205.68 108.99
4 -2 0 4130.39 128.89
-4 -2 0 4667.13 119.49
4 -2 0 4500.15 124.69
-4 -2 0 4437.16 124.19
-4 -2 0 4348.06 129.59
4 -2 0 4454.55 111.19
4 2 0 4293.67 126.29
4 2 0 4167.08 122.39
4 2 0 4398.36 122.19
4 2 0 4436.86 109.89
-4 2 0 4252.97 129.09
-4 2 0 4168.98 109.39
-4 2 0 4239.68 122.89
5 -2 0 1070.89 59.29
5 -2 0 1070.69 53.69
-5 -2 0 998.3 52.69
5 -2 0 918.41 53.19
-5 -2 0 1081.29 57.19
5 -2 0 990.7 39
-5 -2 0 1077.19 47.1
5 -2 0 1071.79 40.9
-5 -2 0 1001.9 38.1
5 2 0 927.41 50.19
-5 2 0 1012.7 56.29
5 2 0 1026.7 49.3
-5 2 0 937.41 48.9
5 2 0 1002.6 52.39
-5 2 0 1010.8 38.7
5 2 0 1038.7 39.6
-6 -2 0 754.42 41.4
6 -2 0 713.43 47.7
6 -2 0 682.73 34.4
6 -2 0 626.24 45.1
-6 -2 0 613.54 45.9
-6 -2 0 702.23 33.4
6 -2 0 628.74 49.4
6 -2 0 618.94 33
-6 -2 0 631.74 49.99
6 2 0 657.63 42.3
6 2 0 614.34 48
6 2 0 710.43 34.9
-6 2 0 676.33 32.9
-6 2 0 668.63 44.6
6 2 0 688.93 47.4
-6 2 0 694.33 49.9
-7 -2 0 1983 94.19
-7 -2 0 1874.71 87.39
-7 -2 0 2199.58 80.99
7 -2 0 1908.71 67.59
7 -2 0 2042.7 88.49
7 -2 0 1776.22 89.69
7 -2 0 2051.99 87.99
7 -2 0 2072.69 70.39
7 2 0 1721.03 86.89
7 2 0 2039 83.49
-7 2 0 1900.91 67.19
7 2 0 1945.51 87.19
-7 2 0 2041 90.39
-7 2 0 1826.82 84.79
7 2 0 2034.9 68.59
8 -2 0 1339.17 57.79
8 -2 0 1338.07 73.99
-8 -2 0 1385.16 74.99
-8 -2 0 1384.56 66.19
8 -2 0 1315.47 73.19
8 2 0 1241.08 67.69
-8 2 0 1360.56 77.19
8 2 0 1278.37 73.69
8 2 0 1295.37 55.89
9 -2 0 149.29 44.5
9 -2 0 93.59 29.1
-9 -2 0 181.28 31.6
9 -2 0 132.79 23.6
9 2 0 144.99 30.3
9 2 0 109.89 23.1
9 2 0 121.09 32.6
-9 2 0 77.89 26.3
10 -2 0 13.5 24.6
-10 -2 0 30.3 14.5
10 -2 0 17.7 13.4
10 -2 0 47.6 29.1
10 2 0 21 13.9
-10 2 0 37.7 22.4
10 2 0 35.8 19.6
10 2 0 70.39 26.7
11 -2 0 311.17 40.2
11 -2 0 372.76 48.5
11 -2 0 208.28 43.3
-11 -2 0 310.57 37.6
11 2 0 271.27 45.2
-11 2 0 273.57 45.5
0 -3 0 3.4 3.4
0 -3 0 -0.2 3
0 -3 0 3 2.2
0 -3 0 -2.5 3.8
0 -3 0 -5.6 5
0 3 0 -2.3 5.1
0 3 0 2.3 2.5
0 3 0 2.5 3.3
0 3 0 0.8 2.4
0 3 0 0.2 5.4
1 -3 0 184.48 14.8
-1 -3 0 198.08 16.2
1 -3 0 209.98 10.5
-1 -3 0 241.08 14
-1 -3 0 224.38 12.7
-1 -3 0 226.28 12.5
1 -3 0 203.78 18.6
1 -3 0 220.48 12.3
1 3 0 225.28 13.5
1 3 0 206.08 12.5
-1 3 0 231.68 10.8
1 3 0 223.48 12.7
1 3 0 199.68 15.5
-1 3 0 194.28 19
-1 3 0 216.68 14.7
-1 3 0 217.28 12.1
-2 -3 0 54.49 7.2
2 -3 0 51.39 11.5
2 -3 0 50.59 6.5
-2 -3 0 74.19 9.7
2 -3 0 38.9 10.1
2 -3 0 54.69 7
-2 -3 0 68.29 15.3
-2 -3 0 59.09 7.8
2 3 0 57.59 8.4
2 3 0 57.29 7.8
2 3 0 55.39 13.2
2 3 0 52.99 8.2
-2 3 0 53.79 6.8
-2 3 0 55.29 14.3
-2 3 0 54.09 7.8
-2 3 0 49.4 10.3
3 -3 0 595.24 24.4
-3 -3 0 599.84 26.8
-3 -3 0 585.44 34.7
-3 -3 0 611.64 23.3
3 -3 0 580.54 32.4
-3 -3 0 599.14 30.1
3 -3 0 534.75 34.8
3 -3 0 565.44 23.9
3 3 0 544.55 32.3
-3 3 0 557.74 30.3
3 3 0 590.14 29
-3 3 0 553.04 36.2
3 3 0 583.04 26.6
-3 3 0 613.34 26.3
-3 3 0 580.94 23.5
3 3 0 596.34 29.5
4 -3 0 1.5 11.4
-4 -3 0 3 4.6
4 -3 0 -1.8 10.6
4 -3 0 1 9.3
4 -3 0 -1.1 4.5
-4 -3 0 1 13.7
-4 -3 0 4.4 7
-4 -3 0 3.9 9.4
4 3 0 8.3 8.1
4 3 0 -6.2 12.4
-4 3 0 -2 3.5
-4 3 0 -2.8 7.6
-4 3 0 3 14.3
4 3 0 0.4 8.4
-5 -3 0 129.59 22.2
5 -3 0 142.39 27.8
5 -3 0 107.19 22.7
5 -3 0 124.99 22
5 -3 0 110.59 13.3
-5 -3 0 119.09 15.8
5 -3 0 100.89 15.5
-5 -3 0 99.19 14
-5 -3 0 143.79 30.2
-5 3 0 102.39 18.2
5 3 0 118.89 21.7
-5 3 0 117.59 25.7
-5 3 0 97.59 12.3
5 3 0 87.39 17.5
5 3 0 135.19 26.9
-6 -3 0 210.58 20.1
6 -3 0 207.18 20.9
6 -3 0 219.28 32.1
6 -3 0 196.68 21.4
-6 -3 0 195.68 32.4
-6 -3 0 194.78 20.8
6 -3 0 142.69 26.6
6 -3 0 198.18 30.4
-6 3 0 170.48 16.7
6 3 0 205.38 19.9
-6 3 0 231.08 40.1
6 3 0 164.48 33
6 3 0 191.78 25.7
-6 3 0 215.28 31.3
6 3 0 200.38 30
7 -3 0 255.57 42.1
-7 -3 0 254.57 46
7 -3 0 257.67 39.6
-7 -3 0 281.17 27.7
7 -3 0 247.78 25.3
-7 -3 0 247.88 23.7
7 3 0 265.67 26.1
7 3 0 269.67 31.1
-7 3 0 257.47 41.8
7 3 0 251.97 35.5
-8 -3 0 -4.4 8.6
-8 -3 0 -9.6 8.7
8 -3 0 -26.6 20.4
-8 3 0 8.3 21.1
8 3 0 -4.3 18.6
9 -3 0 0.5 22.1
9 -3 0 -2.6 19.9
-9 -3 0 -2.7 8.5
9 -3 0 3.5 13.5
9 3 0 2.1 12.9
-9 3 0 -10.7 17.7
9 3 0 12.1 19.5
10 -3 0 14 16
10 -3 0 12.1 24.3
10 -3 0 8.4 21.9
-10 -3 0 27.8 13.3
10 3 0 26.7 16
10 3 0 -0.1 14.8
-10 3 0 0.5 21.3
11 -3 0 -0.8 15.4
11 -3 0 -1.4 24.4
-11 -3 0 -2.7 10
11 -3 0 -11.7 24.1
11 3 0 -2.8 16.2
-11 3 0 -6.8 20.9
0 -4 0 5511.65 132.89
0 4 0 5394.86 144.99
1 -4 0 1246.18 35.8
1 -4 0 1272.57 40.5
-1 -4 0 1261.87 34
-1 -4 0 1214.48 40.1
-1 -4 0 1181.88 45.3
-1 -4 0 1266.07 40.3
-1 -4 0 1196.38 41.7
1 -4 0 1277.27 51.89
1 -4 0 1195.48 44.2
1 -4 0 1259.97 43
1 4 0 1243.58 42.1
-1 4 0 1205.28 35.3
-1 4 0 1197.48 51.09
-1 4 0 1261.17 39.8
1 4 0 1233.48 39.9
-1 4 0 1258.37 43.8
1 4 0 1226.18 44.5
1 4 0 1210.08 40.1
-2 -4 0 217.98 14.6
2 -4 0 240.08 13.7
2 -4 0 207.98 21.2
-2 -4 0 233.48 15.1
2 -4 0 256.27 15.5
-2 -4 0 230.28 20.9
-2 -4 0 253.87 17.3
2 -4 0 224.28 19.2
2 4 0 253.47 17.5
2 4 0 225.38 19.5
2 4 0 230.38 15.7
-2 4 0 180.58 23.7
-2 4 0 235.48 18.1
-2 4 0 234.68 14.8
2 4 0 226.38 15.2
-3 -4 0 2463.55 63.49
-3 -4 0 2372.66 69.99
3 -4 0 2298.87 84.89
3 -4 0 2389.16 66.09
-3 -4 0 2424.26 74.79
3 -4 0 2380.76 67.39
-3 -4 0 2332.87 81.59
3 -4 0 2365.06 79.09
-3 4 0 2313.57 67.89
-3 4 0 2246.58 75.09
3 4 0 2212.28 77.89
-3 4 0 2334.77 86.49
3 4 0 2288.97 73.79
3 4 0 2393.16 70.39
3 4 0 2325.87 72.09
-3 4 0 2277.77 64.59
4 -4 0 2941.21 96.59
4 -4 0 3134.29 97.49
4 -4 0 2726.23 101.49
4 -4 0 2733.73 80.59
-4 -4 0 2879.01 78.19
4 -4 0 2921.01 81.29
-4 -4 0 3001.7 87.29
-4 -4 0 2877.31 91.99
-4 -4 0 2923.51 101.19
4 4 0 2781.02 84.79
4 4 0 2724.63 89.39
4 4 0 2783.12 95.89
4 4 0 2965.5 91.99
-4 4 0 2912.91 80.09
-4 4 0 2884.31 103.79
-4 4 0 2975.3 84.79
-4 4 0 2794.32 92.39
5 -4 0 973.4 58.39
5 -4 0 1174.18 58.59
-5 -4 0 1101.69 41
5 -4 0 1081.49 42.3
-5 -4 0 1059.39 60.79
-5 -4 0 1031.1 52.79
5 -4 0 1114.39 43.8
-5 -4 0 1167.68 47.9
5 -4 0 1118.39 55.79
-5 4 0 1000.5 51.69
5 4 0 1061.99 46.1
5 4 0 1005.2 51.69
-5 4 0 1172.38 48.3
-5 4 0 1066.69 41.6
-5 4 0 1104.09 63.39
5 4 0 1144.79 52.79
5 4 0 1090.19 56.99
6 -4 0 786.32 53.49
6 -4 0 779.52 52.19
-6 -4 0 713.73 48.6
-6 -4 0 822.62 41.9
6 -4 0 754.82 54.49
-6 -4 0 752.42 56.29
-6 -4 0 761.72 35.9
6 -4 0 821.82 39.2
6 -4 0 793.32 37
6 4 0 672.43 49.3
-6 4 0 720.13 46.5
6 4 0 762.32 45.7
6 4 0 773.82 51.69
6 4 0 728.63 40.4
-6 4 0 828.22 62.39
-6 4 0 725.33 35.3
-7 -4 0 1230.68 56.89
7 -4 0 1175.28 70.89
7 -4 0 1202.48 52.19
7 -4 0 1173.48 67.99
-7 -4 0 1056.79 47.4
7 4 0 1122.99 54.19
7 4 0 1195.38 67.99
-7 4 0 1163.08 77.49
7 4 0 1159.78 61.59
8 -4 0 718.03 41.9
-8 -4 0 713.03 44.8
8 -4 0 654.13 53.99
-8 -4 0 673.83 38.1
8 -4 0 765.52 61.39
-8 4 0 696.93 64.69
8 4 0 648.44 48.7
8 4 0 658.33 52.89
9 -4 0 145.89 36.6
9 -4 0 135.99 33.6
9 -4 0 85.99 20.2
-9 -4 0 101.59 20.6
9 4 0 153.18 30.2
9 4 0 127.39 33.7
-9 4 0 87.19 32.8
-10 -4 0 39 14.3
10 -4 0 24.9 29.4
10 -4 0 38.1 31.9
10 -4 0 27.6 16.9
-10 4 0 28.6 28
10 4 0 37.7 20.5
10 4 0 28.3 16
10 4 0 85.79 27
11 -4 0 266.77 52.99
11 -4 0 162.78 29.1
11 -4 0 203.38 47.6
-11 -4 0 225.58 30.7
11 4 0 132.99 28.8
11 4 0 196.28 37.5
11 4 0 278.27 37.6
-11 4 0 116.79 35.8
0 -5 0 1.6 6.1
0 -5 0 2.6 3.9
0 -5 0 5.2 3
0 -5 0 0.4 4.8
0 -5 0 3 4.2
0 5 0 2.3 6.1
0 5 0 5.9 3.1
0 5 0 4.4 3.1
0 5 0 1.3 6.4
0 5 0 2.8 3.8
1 -5 0 7.9 8.3
1 -5 0 15 8.5
-1 -5 0 19.2 10.3
-1 -5 0 7.7 3.9
-1 -5 0 12.2 5.4
-1 -5 0 27.9 8.1
1 -5 0 11 4.5
1 -5 0 14.2 8.1
1 -5 0 9.9 5.5
-1 -5 0 10.1 3.5
-1 5 0 16.7 6
1 5 0 9.4 5.2
-1 5 0 24.2 8
-1 5 0 11.1 3.8
1 5 0 18.2 5.5
1 5 0 9.9 5.4
1 5 0 11.4 8.3
-1 5 0 14.9 10.7
-2 -5 0 549.05 26.2
2 -5 0 549.35 23.5
2 -5 0 503.75 31.1
2 -5 0 555.64 37
-2 -5 0 520.65 33.1
2 -5 0 567.94 26.5
-2 -5 0 578.74 29.2
-2 -5 0 604.24 27.5
-2 5 0 570.84 39.2
-2 5 0 583.74 26.5
-2 5 0 575.14 23.1
2 5 0 588.34 28.1
2 5 0 570.94 32.6
2 5 0 589.94 27.5
2 5 0 564.24 29.2
-2 5 0 548.65 30.3
3 -5 0 259.37 17.7
3 -5 0 234.68 24.3
-3 -5 0 243.18 20.8
3 -5 0 234.38 25.9
-3 -5 0 237.58 25.8
-3 5 0 239.48 30.6
3 5 0 233.98 18.3
-3 5 0 230.18 15.2
-3 5 0 242.88 22.1
3 5 0 216.88 23.2
-3 5 0 261.77 18.7
3 5 0 259.07 21.1
3 5 0 260.87 20.2
-4 -5 0 30.6 19.2
4 -5 0 30.4 8.1
-4 -5 0 31.7 13.1
-4 -5 0 22.2 7.2
4 -5 0 20 14.3
4 -5 0 30 9.9
-4 -5 0 38.3 9.2
4 -5 0 25.4 12.6
-4 5 0 23.3 7.4
-4 5 0 18.7 10.7
-4 5 0 50.99 12.6
-4 5 0 16.8 16.4
4 5 0 32 16.5
4 5 0 35.6 11.2
4 5 0 18 8.1
4 5 0 28.4 9.8
-5 -5 0 291.37 21.7
5 -5 0 301.17 25.7
-5 -5 0 251.47 41.3
-5 -5 0 324.07 24.3
5 -5 0 306.07 40.3
5 -5 0 285.07 33.1
5 -5 0 337.57 23.9
5 -5 0 314.27 34
5 5 0 307.37 24.9
-5 5 0 321.07 31.7
5 5 0 289.57 26.4
-5 5 0 305.87 27
-5 5 0 305.87 42.2
5 5 0 280.57 31.6
6 -5 0 36.9 17.8
-6 -5 0 43.6 13.2
6 -5 0 52.59 14.1
-6 -5 0 43.3 11.3
-6 -5 0 45.6 28.3
6 -5 0 27.8 21
6 -5 0 36 10.1
-6 -5 0 55.09 21.3
6 -5 0 94.59 29.5
6 5 0 55.89 14.1
6 5 0 16.4 15.1
-6 5 0 37 26
6 5 0 47.1 15.6
6 5 0 43.3 22.8
-6 5 0 63.19 18.9
-6 5 0 44.3 10.7
-7 -5 0 30.3 12.5
7 -5 0 26.1 13
7 -5 0 30.6 21.9
7 -5 0 17.5 21.1
-7 -5 0 44.1 12.9
7 5 0 31.9 22.2
-7 5 0 16.9 23.5
7 5 0 31.5 12.8
7 5 0 25.9 14
8 -5 0 -0.8 10.4
-8 -5 0 10.3 8.8
8 -5 0 17.2 21.7
8 -5 0 24.7 26.5
-8 -5 0 2 10.6
8 5 0 16.7 15.4
8 5 0 10.8 18.2
8 5 0 21.1 13.1
-8 5 0 15.9 27.1
-9 -5 0 -2.2 6.1
9 -5 0 -16.4 24.2
9 -5 0 -7.6 11.3
9 -5 0 -24.8 20.5
9 5 0 -4.4 9.6
9 5 0 23.4 17.8
9 5 0 5.6 11.4
-9 5 0 28.1 27.8
10 -5 0 3.6 24.6
10 -5 0 16 26.9
10 -5 0 0.2 15
-10 -5 0 3.8 8.8
10 5 0 43.4 19.4
-10 5 0 -8.2 25
10 5 0 16.8 15.1
10 5 0 9 11.7
11 -5 0 -10.8 27
-11 -5 0 6.3 11.1
11 -5 0 3.9 17.3
11 -5 0 -2.2 27.4
11 5 0 11.3 14.7
11 5 0 8.2 14.8
0 -6 0 2838.32 72.99
0 -6 0 2857.21 83.29
0 -6 0 2940.91 89.59
0 -6 0 2988.1 86.69
0 -6 0 2787.92 87.89
0 6 0 2803.42 81.09
0 6 0 2802.32 87.39
0 6 0 2805.52 82.39
0 6 0 2881.21 74.49
1 -6 0 3400.66 102.39
1 -6 0 3486.15 95.89
1 -6 0 3455.05 86.89
1 -6 0 3247.78 97.99
-1 -6 0 3358.46 97.79
-1 -6 0 3303.37 83.49
-1 -6 0 3532.95 95.69
-1 -6 0 3475.35 100.59
-1 -6 0 3338.67 103.09
-1 6 0 3306.27 94.69
1 6 0 3438.26 94.29
-1 6 0 3424.26 94.29
-1 6 0 3405.86 116.19
1 6 0 3289.67 94.59
-1 6 0 3432.36 86.39
-1 6 0 3306.07 99.09
1 6 0 3373.16 101.19
2 -6 0 273.57 16.5
-2 -6 0 262.87 26.6
-2 -6 0 264.67 19.1
-2 -6 0 263.47 13.8
-2 -6 0 271.07 19.3
2 -6 0 269.17 24.3
-2 -6 0 287.07 21.8
2 -6 0 222.78 19.9
2 -6 0 273.67 19.2
2 -6 0 250.87 27.3
2 6 0 260.57 19.2
-2 6 0 233.98 20.9
2 6 0 258.47 20.5
-2 6 0 226.98 30.8
-2 6 0 253.97 15.6
2 6 0 225.28 22.7
-2 6 0 260.57 18.4
2 6 0 258.07 19.4
-3 -6 0 1347.07 50.59
-3 -6 0 1352.16 63.39
3 -6 0 1234.38 48.3
3 -6 0 1344.47 59.89
-3 -6 0 1287.27 53.69
-3 -6 0 1357.96 49.4
3 -6 0 1287.37 65.69
3 -6 0 1397.06 46.8
-3 6 0 1348.17 49.3
3 6 0 1362.06 51.09
-3 6 0 1276.87 67.19
-3 6 0 1321.77 56.09
-3 6 0 1357.06 44.9
3 6 0 1361.66 54.79
3 6 0 1429.56 60.69
3 6 0 1337.77 52.49
-4 -6 0 1136.09 53.09
4 -6 0 1099.99 63.89
-4 -6 0 1114.39 61.69
4 -6 0 1121.29 58.39
-4 -6 0 1173.18 48.1
-4 -6 0 1125.99 40.7
4 -6 0 1162.08 44.2
4 -6 0 1121.49 45.6
4 6 0 1165.18 48.8
-4 6 0 1101.99 41.8
-4 6 0 1116.69 47
4 6 0 1090.19 51.59
4 6 0 1147.19 57.89
-4 6 0 1149.78 54.59
4 6 0 1146.59 51.59
-4 6 0 1154.58 68.49
5 -6 0 555.64 46.2
5 -6 0 606.94 32.7
-5 -6 0 652.33 35.8
-5 -6 0 588.94 30.2
5 -6 0 650.53 33.8
-5 -6 0 551.04 48.6
5 -6 0 634.74 46.8
5 -6 0 630.04 46.7
-5 -6 0 557.74 40.2
-5 6 0 554.94 29.6
5 6 0 564.94 38
-5 6 0 571.74 53.79
-5 6 0 589.94 40.3
5 6 0 631.44 36.1
5 6 0 564.24 39.8
-5 6 0 611.44 36.6
5 6 0 556.64 43.1
-6 -6 0 23.2 11.6
-6 -6 0 37.6 11.1
6 -6 0 44.2 22.7
6 -6 0 55.99 14.7
6 -6 0 64.49 25.2
-6 6 0 103.29 22
6 6 0 45.3 22.9
6 6 0 59.89 18.1
-6 6 0 50.49 25.6
6 6 0 55.99 15.3
-7 -6 0 1437.36 63.09
7 -6 0 1609.14 80.89
7 -6 0 1413.36 67.19
-7 -6 0 1608.14 67.49
7 6 0 1388.16 81.59
7 6 0 1522.75 67.19
7 6 0 1555.74 82.09
-7 6 0 1589.84 91.49
8 -6 0 322.57 32.2
8 -6 0 302.57 43.5
-8 -6 0 271.07 27.3
8 -6 0 285.97 42
-8 -6 0 316.87 29.9
8 6 0 285.97 33.3
-8 6 0 268.87 53.99
8 6 0 285.47 37.6
9 -6 0 79.29 20
9 -6 0 100.19 32.5
-9 -6 0 117.19 20.9
9 -6 0 119.39 37.9
9 6 0 113.79 25.5
-9 6 0 60.69 31.6
9 6 0 85.19 20.7
9 6 0 168.98 28
10 -6 0 126.49 30.5
10 -6 0 160.88 42.6
-10 -6 0 154.48 24.9
-10 6 0 106.49 40.7
10 6 0 146.29 27.7
0 -7 0 -6.7 6.5
0 -7 0 5.8 5.1
0 -7 0 5.5 3.8
0 -7 0 -5.7 5.2
0 -7 0 7.5 5.9
0 7 0 2.8 4.6
0 7 0 -1 2.7
0 7 0 -4.5 7.6
0 7 0 4.8 3.8
1 -7 0 -6 6.6
-1 -7 0 4.5 4.8
-1 -7 0 -0.8 6.3
-1 -7 0 20 13.2
-1 -7 0 2.1 5.6
1 -7 0 2.8 4.2
-1 -7 0 1.3 3.1
1 -7 0 0.4 7.1
1 -7 0 -2.1 3.4
-1 7 0 2.4 3.7
-1 7 0 5 3.6
-1 7 0 3.3 5.8
-1 7 0 -4.5 3.6
1 7 0 14 6.6
1 7 0 -3.4 7.3
1 7 0 -0.3 3.1
-2 -7 0 4.8 12.1
2 -7 0 -2.9 9.9
2 -7 0 -2.4 8.3
2 -7 0 -0.4 4.3
-2 -7 0 0.9 3.8
-2 -7 0 2.7 3.2
2 -7 0 6.3 5.8
-2 -7 0 13.3 7.8
-2 -7 0 4.8 5.6
2 -7 0 -5.6 6.1
-2 7 0 11 6.5
-2 7 0 3.3 3.5
2 7 0 15.4 7.1
2 7 0 9.3 11
-2 7 0 2.3 5.9
2 7 0 3.6 4.3
2 7 0 1.7 5.1
-2 7 0 -9.4 11.3
3 -7 0 499.45 26.3
3 -7 0 521.95 38.6
-3 -7 0 511.45 29.1
-3 -7 0 536.65 30.5
-3 -7 0 521.25 33.5
3 -7 0 483.85 28.8
-3 -7 0 526.95 41.1
-3 7 0 526.45 25.6
3 7 0 484.25 34.4
-3 7 0 475.95 33.4
-3 7 0 521.85 29.6
3 7 0 482.65 36.3
3 7 0 511.45 30
3 7 0 526.05 33
-3 7 0 471.55 46.2
-4 -7 0 58.89 11.5
-4 -7 0 42.9 10.8
4 -7 0 45.2 11.4
4 -7 0 19.8 17.6
4 -7 0 40.2 11.1
-4 -7 0 41 15
-4 -7 0 33 23.1
4 -7 0 24.3 13.6
-4 7 0 26.5 11.4
-4 7 0 43.1 13.6
4 7 0 39 11.9
-4 7 0 24.2 20.8
4 7 0 39.8 11.6
-4 7 0 44.5 9.7
4 7 0 35.5 17.4
4 7 0 47.1 13.3
5 -7 0 375.56 27.2
-5 -7 0 377.56 28.1
-5 -7 0 398.16 26
5 -7 0 423.46 41.4
5 7 0 397.26 38
-5 7 0 368.56 36.8
-5 7 0 374.36 46.9
5 7 0 431.26 31
-5 7 0 345.87 23.8
5 7 0 369.36 32.3
-5 7 0 440.46 32.9
6 -7 0 32 12.9
6 -7 0 26.6 19.3
6 -7 0 48 24.7
-6 -7 0 57.79 13.5
-6 -7 0 37.5 12.6
6 7 0 40.3 14.6
6 7 0 52.49 22.8
-6 7 0 103.29 23.5
-6 7 0 27.7 23.5
6 7 0 40.8 15.1
7 -7 0 5.5 20.6
7 -7 0 14.2 18.9
-7 -7 0 10.8 9.2
7 -7 0 1.8 11.2
-7 7 0 15.4 24.9
7 7 0 3.8 10.1
7 7 0 11.6 12.1
7 7 0 15.9 15.6
8 -7 0 70.39 27.7
8 -7 0 31.4 15.5
-8 -7 0 38 13
8 7 0 36.8 15.4
8 7 0 50.39 18.2
8 7 0 65.39 24.2
-8 7 0 14.7 24.9
9 -7 0 -20.1 21.7
9 -7 0 16.6 15
-9 -7 0 13 9
9 -7 0 20.4 25.7
9 7 0 29.6 15.6
-9 7 0 2.4 26.1
9 7 0 13.3 12.6
9 7 0 47 18.4
10 -7 0 -31.9 23.2
10 -7 0 17.8 17.2
-10 -7 0 27.2 12
10 -7 0 4 25.6
10 7 0 54.29 17.3
10 7 0 14.6 12.4
-10 7 0 -25.3 29.3
10 7 0 13.1 12.5
0 -8 0 539.45 36.2
0 -8 0 583.84 24.4
0 -8 0 560.14 32.1
0 -8 0 527.05 32.9
0 -8 0 457.45 33.9
0 8 0 533.55 34.3
0 8 0 566.04 30.3
0 8 0 565.54 47.3
-1 -8 0 247.88 24.9
1 -8 0 238.08 26.1
-1 -8 0 270.37 23.3
-1 -8 0 251.47 21.2
1 -8 0 250.07 21.4
-1 -8 0 277.87 28.3
-1 -8 0 282.07 15.6
1 -8 0 277.27 23.8
1 -8 0 249.38 16.5
1 -8 0 238.98 24.2
-1 8 0 254.67 16.5
-1 8 0 258.97 20.5
1 8 0 266.07 21.2
-1 8 0 217.98 35
1 8 0 252.87 25.4
1 8 0 217.48 31.6
-2 -8 0 237.58 23.4
2 -8 0 225.48 23.3
-2 -8 0 232.58 24.2
-2 -8 0 282.87 22.8
2 -8 0 284.67 19.5
-2 -8 0 267.17 15.1
2 -8 0 274.17 27.2
2 -8 0 244.08 27.7
2 -8 0 249.68 34.1
-2 8 0 259.87 25.3
2 8 0 240.38 20.4
2 8 0 227.78 25.5
2 8 0 278.27 22.8
-2 8 0 245.98 20.8
-2 8 0 258.37 17.5
-2 8 0 270.47 21.7
-2 8 0 248.88 38.6
-3 -8 0 137.39 11.6
3 -8 0 135.89 15.3
3 -8 0 150.78 20.3
-3 -8 0 141.89 16.5
3 -8 0 161.98 29.8
-3 -8 0 128.49 29.3
3 -8 0 126.29 26.1
-3 -8 0 147.29 18.2
3 -8 0 169.68 18.4
-3 -8 0 152.58 21.3
3 8 0 137.59 18.2
3 8 0 136.49 18.3
-3 8 0 156.88 14.3
-3 8 0 138.89 17.3
3 8 0 124.69 26.6
-3 8 0 152.68 32.8
3 8 0 144.19 17.8
-3 8 0 142.69 20.5
-4 -8 0 654.93 31
4 -8 0 720.73 36.1
-4 -8 0 686.53 38.2
4 -8 0 687.23 50.79
4 8 0 655.33 41.3
-4 8 0 669.23 58.39
4 8 0 642.54 37.7
4 8 0 665.73 47.1
-4 8 0 619.94 31.7
-4 8 0 630.94 42.3
-4 8 0 750.42 40.6
5 -8 0 93.79 25.5
-5 -8 0 95.79 15.9
5 -8 0 85.69 16.8
-5 -8 0 63.99 13.5
5 8 0 85.99 24.7
5 8 0 82.79 19.5
-5 8 0 79.69 28.4
-5 8 0 88.09 20.3
5 8 0 82.19 17.4
6 -8 0 395.86 44.3
-6 -8 0 432.36 29.4
-6 -8 0 468.55 34
6 -8 0 415.46 31.6
6 -8 0 478.65 45.9
6 8 0 433.26 37.8
-6 8 0 440.46 37.7
6 8 0 394.86 39.8
6 8 0 445.46 34.8
-7 -8 0 344.27 30.8
7 -8 0 296.17 29.2
7 -8 0 290.37 40.5
7 -8 0 350.36 41.1
-7 -8 0 291.17 27.2
-7 8 0 290.87 39.4
7 8 0 331.37 39.3
-7 8 0 326.77 50.39
7 8 0 314.97 34.3
8 -8 0 488.45 56.29
8 -8 0 405.86 35.4
-8 -8 0 469.15 37.4
8 -8 0 419.66 48.8
8 8 0 430.96 41.1
8 8 0 372.06 35.2
-8 8 0 438.06 64.89
8 8 0 434.16 44.1
9 -8 0 110.09 27
9 -8 0 91.09 35.9
9 -8 0 118.79 39.9
-9 -8 0 115.59 20.8
9 8 0 202.58 63.09
9 8 0 87.09 20.6
-9 8 0 85.29 38.8
10 -8 0 114.59 40
-10 -8 0 153.28 25.8
10 -8 0 118.29 40.5
10 -8 0 77.69 25.3
10 8 0 179.88 29.7
10 8 0 187.68 28.8
10 8 0 136.49 30.3
-10 8 0 55.39 39.5
0 -9 0 -8.5 7.8
0 -9 0 2.1 6.4
0 -9 0 3.1 5
0 -9 0 6.2 7.4
0 -9 0 3 11
0 9 0 -11.7 11.3
0 9 0 -0.9 4.5
0 9 0 -1.6 5.3
1 -9 0 246.38 28.7
-1 -9 0 232.38 25.5
1 -9 0 217.78 21.7
-1 -9 0 230.88 21.8
1 -9 0 215.18 22.5
1 -9 0 208.58 17.1
-1 -9 0 216.78 23.5
-1 -9 0 239.48 30
-1 9 0 186.38 36.7
-1 9 0 230.68 21.3
1 9 0 246.88 35.8
1 9 0 229.98 26.4
-1 9 0 215.18 16.6
1 9 0 218.58 20.8
-1 9 0 221.88 20.2
1 9 0 218.98 21.2
2 -9 0 108.09 24.5
-2 -9 0 123.69 28.3
2 -9 0 118.79 15.1
-2 -9 0 115.29 10.7
-2 -9 0 118.99 18.3
2 -9 0 119.59 17
2 -9 0 143.19 24.3
-2 -9 0 137.09 17.4
-2 -9 0 104.09 21.7
2 9 0 129.09 22
-2 9 0 124.19 24.8
2 9 0 103.19 15.3
-2 9 0 112.39 12.8
-2 9 0 170.38 37.8
-2 9 0 102.59 20.3
-2 9 0 102.79 15.6
-3 -9 0 45.4 14.6
3 -9 0 40.4 18.9
3 -9 0 65.69 18.4
3 -9 0 41.4 10.8
-3 -9 0 42.4 8.2
-3 9 0 41.3 10
-3 9 0 41 13.5
3 9 0 43.3 12.5
-3 9 0 45.6 25.2
3 9 0 46.8 19
3 9 0 47.1 14.4
4 -9 0 349.77 30.6
-4 -9 0 355.96 28.7
-4 -9 0 333.77 19.6
4 -9 0 341.07 38
4 -9 0 347.27 26.7
4 9 0 350.66 31.4
-4 9 0 344.07 29
-4 9 0 386.06 52.49
4 9 0 350.66 29.3
4 9 0 342.17 35.8
-5 -9 0 732.53 42.5
5 -9 0 603.14 59.69
5 -9 0 676.43 38.2
-5 -9 0 679.13 34.1
-5 9 0 630.74 41.9
5 9 0 639.14 49.7
5 9 0 690.63 42.8
5 9 0 675.63 46.5
-5 9 0 654.33 69.99
6 -9 0 24.5 21.1
-6 -9 0 20.6 10.5
6 -9 0 17.6 16.3
6 -9 0 27.1 13.7
-6 -9 0 -2.3 10.4
6 9 0 5.9 10.5
6 9 0 6.5 14.4
-6 9 0 -2.8 14.6
6 9 0 28.6 11.3
-6 9 0 12.8 20.8
-7 -9 0 -16.7 11.2
-7 -9 0 16.3 9.8
7 -9 0 22.7 13.9
7 -9 0 7 21.1
7 -9 0 10.5 16.3
7 9 0 26 16.1
7 9 0 40 12.7
7 9 0 18.4 13.5
-7 9 0 -5.7 18.6
-7 9 0 11.9 23.5
8 -9 0 203.48 42
8 -9 0 177.68 28.2
-8 -9 0 201.38 25.8
8 -9 0 177.38 43.1
8 9 0 179.28 29.6
8 9 0 221.78 31.8
-8 9 0 108.79 36.3
8 9 0 157.78 23.6
9 -9 0 14.9 24.6
9 -9 0 16.1 29
-9 -9 0 14.4 11.2
9 -9 0 11.2 17.7
9 9 0 16.5 14.2
-9 9 0 4.2 33.5
9 9 0 29.1 13.8
9 9 0 75.29 22.3
0 -10 0 2363.76 93.89
0 -10 0 2230.18 91.79
0 -10 0 2329.87 69.09
0 10 0 2299.47 107.39
0 10 0 2404.96 81.59
-1 -10 0 2151.38 64.39
1 -10 0 2120.49 86.19
1 -10 0 2193.18 67.99
-1 -10 0 2143.89 88.39
1 -10 0 2301.77 93.59
-1 10 0 2126.39 68.19
1 10 0 2236.98 78.49
1 10 0 2347.27 107.39
-1 10 0 2093.69 103.79
-1 10 0 2212.18 77.29
2 -10 0 2709.23 99.19
2 -10 0 2667.43 81.89
2 -10 0 2777.62 107.19
-2 -10 0 2677.43 101.89
-2 -10 0 2633.24 74.69
2 10 0 2779.82 120.99
-2 10 0 2767.42 90.39
2 10 0 2691.23 91.09
2 10 0 2649.73 102.89
-2 10 0 2818.42 122.39
-2 10 0 2578.94 80.39
3 -10 0 1926.11 90.89
3 -10 0 2086.29 92.19
3 -10 0 1933.31 66.59
-3 -10 0 1865.21 57.19
-3 -10 0 1986.5 83.99
-3 10 0 1815.72 69.69
3 10 0 1902.31 74.19
-3 10 0 2007.4 74.09
3 10 0 1853.41 84.49
-3 10 0 1959 143.59
-4 -10 0 1195.78 42.9
4 -10 0 1292.47 53.49
4 -10 0 1276.67 73.09
4 10 0 1249.28 69.79
-4 10 0 1295.77 59.09
4 10 0 1303.27 59.99
-4 10 0 1383.56 87.79
4 10 0 1211.58 63.99
5 -10 0 1077.69 69.39
-5 -10 0 978.6 43.2
5 -10 0 1085.59 51.39
-5 -10 0 1058.79 39.8
-5 -10 0 1016.2 54.09
5 10 0 1014.9 65.69
-5 10 0 1088.79 56.49
-5 10 0 1162.68 80.29
5 10 0 1046.5 59.69
5 10 0 997.2 59.19
6 -10 0 647.14 42.3
-6 -10 0 644.84 43.4
6 -10 0 702.63 57.69
6 10 0 697.93 50.79
-6 10 0 624.24 64.19
6 10 0 642.94 43.6
6 10 0 732.93 56.09
-6 10 0 677.23 47.7
7 -10 0 233.68 37.7
7 -10 0 186.48 28.7
-7 -10 0 217.98 26.1
-7 -10 0 126.09 21.1
7 -10 0 229.38 37.7
-7 10 0 159.38 33.3
7 10 0 287.67 35.6
7 10 0 205.08 26.8
7 10 0 169.98 27.7
-7 10 0 218.98 45.6
-8 -10 0 200.08 26.4
8 -10 0 143.19 40.3
8 10 0 208.18 26.9
8 10 0 151.48 27.1
8 10 0 244.38 31.2
-8 10 0 102.39 39.1
0 -11 0 -12.9 9.6
0 -11 0 -6.9 5
0 11 0 8.9 8.1
0 11 0 -5.1 12.2
1 -11 0 2.1 7.2
-1 -11 0 2.9 5
-1 -11 0 -7.5 9.8
1 -11 0 -15.3 9.5
-1 11 0 9.4 17.9
1 11 0 -2 13.7
1 11 0 0.3 7.2
-1 11 0 -7.4 6.2
-2 -11 0 9.7 6.2
-2 -11 0 24 15
2 -11 0 8.5 8.3
-2 11 0 33.3 22.7
2 11 0 -2.6 16.7
-2 11 0 9.4 7
-2 11 0 11.2 9.2
2 11 0 21.1 10.7
2 11 0 27.2 18.2
3 -11 0 13.7 15.2
-3 -11 0 4 10.4
-3 -11 0 3 4.3
3 -11 0 6.8 8.5
3 11 0 13.7 10.5
-3 11 0 0.7 15.1
3 11 0 20.6 16.4
3 11 0 -8.5 16
-3 11 0 -2.8 8.9
4 -11 0 -4.3 10.2
-4 -11 0 5.4 4.8
4 -11 0 -14.3 7.9
-4 -11 0 7 11.2
4 11 0 20.6 16
-4 11 0 26.3 18.2
4 11 0 -0.4 8.6
-4 11 0 7.3 11.8
5 -11 0 28.2 17.1
-5 -11 0 0.3 4.4
-5 -11 0 -16.8 9.1
5 -11 0 6.2 10.3
5 11 0 -10.8 9.5
5 11 0 7.8 8.6
5 11 0 2.2 7.1
-5 11 0 -4.2 13.8
-5 11 0 30.5 18.6
6 -11 0 46.3 18.9
6 -11 0 -8.2 10.3
6 11 0 36.4 18.3
6 11 0 5 9
6 11 0 14.1 10.9
-6 11 0 44.8 20.2
-7 -11 0 -3.1 5.9
-7 -11 0 1.5 6.9
7 -11 0 34.1 21.3
7 -11 0 -22.6 10.9
7 -11 0 3.2 23.7
-7 11 0 34.2 24.8
7 11 0 20.4 15.8
7 11 0 9.7 10.4
8 -11 0 0.7 22.5
8 -11 0 27.8 23.8
8 -11 0 -4.9 16.1
8 11 0 -4.2 9.7
-8 11 0 6.8 26.1
8 11 0 41.4 16.7
8 11 0 12.3 9.5
0 -12 0 688.93 34.1
0 -12 0 767.62 55.79
0 12 0 746.53 65.59
0 12 0 673.93 41.4
1 -12 0 471.55 29.1
-1 -12 0 509.75 26.9
-1 -12 0 495.45 44.1
1 -12 0 552.14 48.8
-1 12 0 453.85 33.7
1 12 0 501.55 35.4
-1 12 0 552.64 60.59
1 12 0 494.25 55.99
2 -12 0 665.53 52.29
-2 -12 0 590.84 48.1
-2 -12 0 594.84 28.8
2 -12 0 590.44 33.8
2 12 0 569.34 39
2 12 0 631.74 63.59
-2 12 0 594.64 38.9
-2 12 0 718.33 65.69
-3 -12 0 548.25 45.8
3 -12 0 474.65 37.4
-3 -12 0 536.05 26.6
3 -12 0 523.55 48.2
-3 12 0 549.45 38.7
3 12 0 596.94 60.79
3 12 0 584.14 49.9
3 12 0 550.14 38.4
-4 -12 0 378.36 39.2
4 -12 0 494.05 46.7
-4 -12 0 357.16 21.6
4 -12 0 386.86 31.6
4 12 0 360.86 39.4
-4 12 0 361.06 33.6
4 12 0 366.46 33
-5 -12 0 259.27 18.1
5 -12 0 250.47 28.3
-5 -12 0 277.47 35.8
5 12 0 243.18 34.8
-5 12 0 180.98 31.8
5 12 0 247.08 28.3
-6 -12 0 173.18 15.8
6 -12 0 163.78 27.5
6 12 0 132.29 42.8
6 12 0 187.08 25.4
-6 12 0 141.79 36.3
6 12 0 213.68 37.2
-7 -12 0 92.99 13.7
7 -12 0 132.29 35.8
7 -12 0 63.39 21.8
7 12 0 109.79 23.3
-7 12 0 117.69 32.6
7 12 0 157.88 28.4
-7 12 0 56.29 29.2
7 12 0 71.29 20.5
0 -13 0 34 16.5
0 13 0 10 9.1
-1 -13 0 17.5 13.3
-1 -13 0 0.7 6.3
1 -13 0 28.3 13.9
1 13 0 5.6 8.2
1 13 0 47.3 18
-1 13 0 -2.7 7.7
-2 -13 0 20.7 7.9
-2 -13 0 45.5 17.8
2 -13 0 48.7 18.3
-2 13 0 23.6 12.2
3 -13 0 86.89 24
3 -13 0 24 11.8
-3 -13 0 49.4 19.4
-3 13 0 35.1 16
3 13 0 43.3 13.9
3 13 0 48.9 18.9
4 -13 0 53.69 15.7
4 13 0 22.1 15.6
4 13 0 60.09 24.6
-5 -13 0 14.8 7
5 -13 0 1.4 13.4
-5 -13 0 9.4 10.6
5 13 0 15.5 10.9
-5 13 0 -10.9 15
5 13 0 66.49 21
6 -13 0 -5 16.5
-6 -13 0 24.3 13.4
6 -13 0 85.39 26.2
6 13 0 16.4 11.9
6 13 0 10.8 11.9
0 -14 0 321.07 37.3
0 14 0 458.95 45.5
1 -14 0 206.48 22.8
-1 -14 0 209.58 19.4
1 14 0 183.08 23.7
-1 14 0 212.78 25.8
-2 -14 0 147.39 26
2 -14 0 192.68 28.6
-3 -14 0 184.88 17.4
-3 -14 0 216.88 32.5
3 -14 0 136.59 22.4
-3 14 0 172.68 45.8
3 14 0 201.98 26
-4 -14 0 200.18 28.6
4 14 0 156.18 27.6
2 15 0 11.5 11.5
-2 15 0 -10.4 11.5
-12 0 1 -0.3 18.7
12 0 -1 -10 14.2
12 0 -1 -38.5 21.1
11 0 -1 32.9 25.3
11 0 -1 17.7 14.8
11 0 -1 -22.9 17.5
10 0 -1 4.1 13.6
10 0 -1 -19.5 18.6
10 0 -1 19.5 21.6
-10 0 1 -9.2 13.7
9 0 -1 -8.2 19.4
9 0 -1 -6.1 16.1
9 0 -1 3.5 11.5
8 0 -1 -0.4 11.3
8 0 -1 -6.6 11.3
8 0 -1 0.9 19.1
-8 0 1 -15.5 21.8
8 0 -1 17.6 20.2
-8 0 1 17.4 17.9
7 0 -1 22.1 17.9
7 0 -1 -4.2 17.7
-7 0 1 -4 8.6
-7 0 1 11.9 15.6
-7 0 1 14.2 22.1
-7 0 1 -7.7 17.4
7 0 -1 -3.3 18.6
7 0 -1 5.8 10.9
7 0 -1 3.8 10.7
-6 0 1 2.4 18.5
6 0 -1 10 9.2
6 0 -1 9.9 14.4
6 0 -1 14.2 16.4
6 0 -1 -1 12.9
-6 0 1 15 13.1
6 0 -1 0.2 8.8
-6 0 1 -4.3 14.8
-6 0 1 4.8 7.6
-5 0 1 -13.2 11.4
5 0 -1 5.7 7.5
5 0 -1 -5.8 12
-5 0 1 3.7 14
5 0 -1 -0.1 12.5
-5 0 1 -2 6.1
-5 0 1 13.1 13.9
4 0 -1 9.2 10.6
-4 0 1 7 11.6
-4 0 1 14 11.4
-4 0 1 6.3 6
4 0 -1 9.7 6.2
4 0 -1 10.8 11.2
4 0 -1 5 6.2
-4 0 1 2.4 10.4
4 0 -1 2.4 9.7
3 0 -1 19.8 5.7
3 0 -1 20.7 10.2
-3 0 1 4.1 9.9
3 0 -1 8.6 9.3
3 0 -1 5.3 5.6
3 0 -1 7.4 9.2
-3 0 1 7.1 5.1
-3 0 1 24.4 10.7
-3 0 1 3.5 9.3
2 0 -1 5.4 5
-2 0 1 3 5
2 0 -1 -1.4 8
2 0 -1 9.2 9.1
-2 0 1 11.1 9
2 0 -1 13.1 8.3
-2 0 1 8.5 8.6
-1 0 1 -0.3 1
-1 0 1 1.4 0.8
1 0 -1 -0.8 1.4
-1 0 1 0.1 0.5
1 0 -1 -0.2 0.4
-1 0 1 1.1 0.6
1 0 -1 2.5 1.2
1 0 -1 0.3 0.9
-1 0 1 -0.7 1
1 0 1 3.7 1.6
-1 0 -1 -2.9 4.8
1 0 1 4.2 5.6
-1 0 -1 5.5 4.1
1 0 1 8.6 3.3
-1 0 -1 0.4 1.3
-1 0 -1 4.7 2.2
1 0 1 10 4.2
-2 0 -1 1.8 2.9
2 0 1 22.6 9.7
-2 0 -1 9.3 8.3
2 0 1 23.5 8.5
2 0 1 12.6 12.4
2 0 1 5.9 3.8
-2 0 -1 9.8 12.3
-3 0 -1 3.9 3.8
3 0 1 8.4 9.6
-3 0 -1 -4.4 10.7
-3 0 -1 -0.8 9.6
3 0 1 1.7 4
-3 0 -1 11.9 7.4
3 0 1 12.1 9.1
3 0 1 24.3 13.7
-4 0 -1 9.6 9.1
4 0 1 5.4 6.4
4 0 1 7.3 14.1
4 0 1 5.4 12.1
-4 0 -1 0.4 10.6
-4 0 -1 15.1 14.3
4 0 1 16.5 12.1
-4 0 -1 -1.9 3.8
5 0 1 5.7 13.5
-5 0 -1 17.3 13.1
5 0 1 2.3 6.5
5 0 1 1 11
-5 0 -1 9.7 9.4
-5 0 -1 -14 13.7
5 0 1 1.2 15.8
-5 0 -1 2.5 4.5
6 0 1 13.2 21.5
6 0 1 4.4 16.4
6 0 1 13.7 15.5
-6 0 -1 12.8 11.7
-6 0 -1 6.1 19.3
6 0 1 10.9 10.2
-7 0 -1 0.1 6.8
7 0 1 15.3 14.8
-7 0 -1 16.7 12.9
7 0 1 -13.1 21.8
-7 0 -1 -3.4 21.5
7 0 1 -2.8 18.6
7 0 1 23.5 17.4
7 0 1 -15.8 9.5
8 0 1 7.6 10.6
8 0 1 -17.7 18.7
-8 0 -1 5.1 12.3
-9 0 -1 -12.5 10.8
9 0 1 -17.2 13.3
9 0 1 0.1 21.8
9 0 1 -1.7 12.2
10 0 1 -21.9 16.7
10 0 1 46.2 26.7
-10 0 -1 -9 10.8
10 0 1 -5 12.6
11 0 1 -19.6 12.8
11 0 1 49.99 47.7
-11 0 -1 -12.5 11.9
-12 -1 1 106.29 27.7
12 -1 -1 88.89 34.4
12 -1 -1 183.28 62.19
12 -1 -1 117.59 26.5
12 1 -1 92.09 34.1
-12 1 1 85.69 29
11 -1 -1 349.17 49.1
-11 -1 1 415.86 45.3
11 -1 -1 454.15 48.2
11 -1 -1 421.76 39.8
-11 1 1 388.66 50.19
11 1 -1 434.16 38.8
11 1 -1 471.05 48.1
11 1 -1 367.66 49
-10 -1 1 186.08 32.5
10 -1 -1 160.38 26
10 -1 -1 172.68 37.1
10 -1 -1 183.88 33.2
-10 1 1 188.68 35.9
10 1 -1 182.58 36.1
10 1 -1 198.98 28.1
10 1 -1 148.49 34.4
9 -1 -1 353.56 43.4
9 -1 -1 400.16 42.8
9 -1 -1 377.66 33.6
-9 -1 1 356.26 45.3
-9 1 1 361.46 45.9
9 1 -1 350.06 40.6
9 1 -1 385.06 40.4
8 -1 -1 1372.06 73.19
8 -1 -1 1344.37 57.09
8 -1 -1 1390.96 71.69
-8 -1 1 1445.66 71.49
-8 -1 1 1252.27 83.49
8 1 -1 1185.38 53.69
8 1 -1 1335.57 71.19
-8 1 1 1359.16 76.29
8 1 -1 1310.47 70.49
8 1 -1 1304.87 56.19
-8 1 1 1219.28 71.49
-7 -1 1 1372.46 66.19
7 -1 -1 1458.65 71.59
-7 -1 1 1320.77 71.19
7 -1 -1 1225.38 55.79
7 -1 -1 1330.67 53.69
7 -1 -1 1170.68 71.19
7 -1 -1 1302.17 65.59
-7 -1 1 1300.67 52.89
-7 1 1 1315.27 52.29
-7 1 1 1334.37 68.79
7 1 -1 1413.86 54.99
7 1 -1 1239.18 65.29
7 1 -1 1364.46 66.29
7 1 -1 1115.39 68.79
-7 1 1 1390.96 72.99
-7 1 1 1230.18 67.49
6 -1 -1 532.95 45.1
6 -1 -1 657.33 33.4
6 -1 -1 621.14 30.2
-6 -1 1 605.74 46.1
-6 -1 1 610.64 31.5
-6 -1 1 675.73 48.2
6 -1 -1 616.14 41.5
6 -1 -1 672.23 45
-6 -1 1 683.83 42.2
-6 1 1 638.34 42.7
-6 1 1 581.74 30.6
6 1 -1 620.64 41.1
6 1 -1 651.73 32.8
6 1 -1 622.74 42.1
6 1 -1 580.54 47
-6 1 1 566.04 42.2
-6 1 1 605.94 45.4
-5 -1 1 7695.43 202.18
5 -1 -1 7012.4 202.28
5 -1 -1 7683.23 195.38
-5 -1 1 7588.84 200.78
-5 -1 1 7656.83 182.18
-5 1 1 7543.94 197.18
-5 1 1 7775.52 182.78
-5 1 1 7301.87 198.68
-5 1 1 7433.16 202.48
5 1 -1 6946.91 199.38
5 1 -1 7462.75 196.68
0 -1 1 576.44 18.2
0 1 -1 671.53 18.8
0 1 -1 713.13 17.8
2 -1 1 1524.55 51.99
-2 -1 -1 1505.45 43.3
-2 -1 -1 1497.45 39.4
2 -1 1 1563.04 41.8
-2 -1 -1 1584.24 54.59
2 -1 1 1539.75 49
2 -1 1 1538.55 43.4
-2 -1 -1 1534.75 48.4
2 -1 1 1435.66 50.89
2 1 1 1469.05 45.2
2 1 1 1582.94 53.99
-2 1 -1 1525.15 41.4
2 1 1 1579.74 47.6
-2 1 -1 1486.65 47.9
-2 1 -1 1476.55 49.7
2 1 1 1552.54 40.2
-4 -1 -1 8535.45 221.68
-4 -1 -1 8239.98 211.98
4 1 1 8203.68 216.28
5 -1 1 814.42 44.9
-5 -1 -1 774.82 31.4
5 -1 1 824.02 48.6
5 -1 1 690.73 34
-5 -1 -1 732.73 44.3
-5 -1 -1 795.52 50.09
-5 -1 -1 883.91 46.2
5 -1 1 796.52 33.9
5 -1 1 780.42 48.2
5 1 1 828.52 34.1
-5 1 -1 777.32 44
5 1 1 831.92 49.5
5 1 1 805.22 42.7
-5 1 -1 751.92 32.1
5 1 1 689.33 45.5
-5 1 -1 759.02 47.9
-6 -1 -1 310.77 43.3
-6 -1 -1 292.47 20.3
6 -1 1 280.87 37.5
6 -1 1 349.57 34.5
-6 -1 -1 307.07 39.7
-6 -1 -1 315.87 28
6 -1 1 338.67 25.3
6 -1 1 321.07 37.4
6 1 1 368.96 32.5
6 1 1 266.07 35.2
6 1 1 334.77 39.6
6 1 1 310.97 24.6
-6 1 -1 369.06 35.8
-6 1 -1 287.47 20.7
-6 1 -1 309.47 35.6
-6 1 -1 241.58 33.7
7 -1 1 1268.67 52.49
7 -1 1 1079.79 54.69
-7 -1 -1 1291.37 59.89
-7 -1 -1 1175.18 72.79
-7 -1 -1 1234.68 48.7
7 -1 1 1239.38 70.29
7 -1 1 1295.07 67.49
7 -1 1 1111.49 70.89
7 1 1 1279.37 50.99
7 1 1 1015.5 69.19
7 1 1 1247.48 70.59
-7 1 -1 1296.17 65.59
-7 1 -1 1196.78 71.39
-7 1 -1 1171.38 48.4
7 1 1 1300.27 65.59
8 -1 1 375.06 46.9
8 -1 1 343.77 30
-8 -1 -1 432.06 36.6
8 1 1 417.56 45.5
-8 1 -1 402.66 40.8
8 1 1 388.26 29.6
9 -1 1 101.09 28.1
9 -1 1 107.89 21.5
9 -1 1 161.58 39.7
-9 -1 -1 97.99 21.7
9 1 1 126.39 28.8
-9 1 -1 70.29 21.1
9 1 1 149.79 36
9 1 1 119.29 21.9
-10 -1 -1 70.99 19.2
10 -1 1 99.99 29.3
10 -1 1 96.39 21.6
10 -1 1 69.79 30
10 1 1 74.29 26.6
10 1 1 136.69 36.9
10 1 1 69.19 19.7
-10 1 -1 69.19 22.5
-11 -1 -1 108.79 24
11 -1 1 151.88 36.7
11 -1 1 153.08 42.8
11 1 1 131.79 25.2
11 1 1 122.49 34.5
-11 1 -1 76.09 22.7
12 -2 -1 -27.5 22.6
-12 -2 1 -15.5 12.4
12 -2 -1 -1.6 16.9
12 -2 -1 27.6 29.1
12 2 -1 -18.1 20
-12 2 1 -29.3 20.8
11 -2 -1 16 15.8
11 -2 -1 16.4 27
11 -2 -1 29.2 28
-11 -2 1 37.1 16.6
11 2 -1 55.29 22.8
-11 2 1 14.8 23.7
11 2 -1 25.4 20.8
10 -2 -1 -5.6 10.7
-10 -2 1 10.2 13.7
10 -2 -1 2.9 18.8
10 -2 -1 -8.9 20.5
-10 2 1 -0.4 20.9
10 2 -1 16 17.2
10 2 -1 -15.2 12.6
9 -2 -1 12.2 20.5
9 -2 -1 22 24.1
9 -2 -1 4.1 12.7
-9 -2 1 6.4 12.3
9 2 -1 -4.9 16.9
9 2 -1 9.3 13.7
-9 2 1 13.5 21.3
9 2 -1 4.7 17.5
8 -2 -1 3.2 19.8
8 -2 -1 7.7 19.7
-8 -2 1 9.5 11.4
8 -2 -1 1.4 11.5
8 2 -1 3.4 15.5
8 2 -1 -0.4 17.5
-8 2 1 20.6 22.6
8 2 -1 11.4 12
-7 -2 1 98.99 31.5
7 -2 -1 38.8 20.3
7 -2 -1 80.39 27.9
-7 -2 1 37.5 22.6
7 -2 -1 79.49 17.7
-7 -2 1 62.49 16.9
7 -2 -1 78.19 15.1
7 -2 -1 51.69 23.1
7 2 -1 93.19 18.7
7 2 -1 76.39 20.9
-7 2 1 69.39 14.3
-7 2 1 65.49 24.5
-7 2 1 78.19 25.4
-7 2 1 66.39 22.2
7 2 -1 79.19 25.5
7 2 -1 53.49 24.4
6 -2 -1 16.7 17.6
6 -2 -1 -10.9 10.6
6 -2 -1 22.1 10.9
-6 -2 1 8.1 9.7
6 -2 -1 9.9 7.6
-6 -2 1 5.3 19.1
-6 -2 1 13.9 16.5
-6 -2 1 13.7 9.9
6 -2 -1 1.5 15.9
-6 2 1 12.2 7.5
6 2 -1 0.8 14.6
6 2 -1 9.9 15.3
-6 2 1 21.4 18
-6 2 1 8.5 15.4
6 2 -1 -2.8 10
-6 2 1 29.3 17.1
6 2 -1 18.9 13.7
5 -2 -1 276.87 18.6
5 -2 -1 319.67 30.6
-5 -2 1 332.97 30.8
-5 -2 1 334.97 32
-5 -2 1 370.96 22.6
-5 -2 1 337.97 26.4
5 -2 -1 262.97 30.9
5 -2 -1 332.87 21.4
5 -2 -1 278.77 26.1
5 2 -1 320.07 27.4
5 2 -1 297.97 20.9
-5 2 1 285.77 27.3
5 2 -1 314.87 32.1
-5 2 1 343.37 35.5
5 2 -1 294.97 28.4
-5 2 1 325.77 20.7
-5 2 1 300.47 26.2
-4 -2 1 222.18 19.4
4 -2 -1 179.88 24.2
-4 -2 1 211.88 22.5
4 -2 -1 193.58 13.9
4 -2 -1 208.68 21
4 -2 -1 215.48 15.8
4 -2 -1 200.08 23.4
-4 -2 1 194.38 23.2
-4 -2 1 213.18 16.1
-4 2 1 239.98 17.6
-4 2 1 192.98 14.6
4 2 -1 185.18 20.7
4 2 -1 220.98 22.9
4 2 -1 213.58 20.3
-4 2 1 173.38 20.1
-4 2 1 195.68 26.5
-3 -2 1 191.98 13.4
-3 -2 1 177.88 17.4
3 -2 -1 208.78 13.5
3 -2 -1 186.38 11.7
-3 -2 1 206.58 19.9
3 -2 -1 190.58 20.3
3 -2 -1 152.68 19.6
3 -2 -1 179.78 16.2
-3 -2 1 202.88 15.9
-3 2 1 206.08 13
3 2 -1 182.38 17.8
-3 2 1 161.68 17.6
-3 2 1 218.48 13.9
3 2 -1 185.28 16.6
-3 2 1 171.48 21.8
3 2 -1 195.98 18.7
2 -2 -1 846.72 34.3
2 -2 -1 898.11 28
-2 -2 1 950.2 33.2
2 -2 -1 893.11 27.6
-2 -2 1 853.71 34.2
2 -2 -1 800.42 36.3
-2 -2 1 929.41 31.5
2 2 -1 818.02 33.4
-2 2 1 883.91 27.2
2 2 -1 891.11 32.4
2 2 -1 864.31 26.9
-2 2 1 838.72 39.2
-2 2 1 837.72 33.3
2 2 -1 883.81 32.5
-2 2 1 881.81 27.8
-1 -2 1 315.47 14.6
1 -2 -1 294.27 17.8
1 -2 -1 325.17 11.8
-1 -2 1 273.37 15.7
-1 -2 1 302.17 11.6
1 -2 -1 280.97 15.4
1 -2 -1 306.87 13.7
1 -2 -1 306.27 12.5
-1 -2 1 312.77 13.8
-1 2 1 271.77 18.4
1 2 -1 288.27 15.9
1 2 -1 315.87 14.6
1 2 -1 295.87 11.5
-1 2 1 278.17 14.8
-1 2 1 317.87 13.5
-1 2 1 316.57 11.4
1 2 -1 311.87 14.1
0 -2 -1 45.6 8.3
0 -2 1 36.9 7.5
0 -2 -1 35.9 5
0 -2 1 42.1 4.5
0 -2 -1 38.7 6.2
0 -2 1 47.1 4.5
0 -2 1 40 4.5
0 -2 -1 44.9 2.8
0 -2 -1 41.7 5.9
0 -2 1 35.2 5.6
0 2 -1 42.3 4.1
0 2 1 40.3 2.5
0 2 1 45.3 5.7
0 2 -1 31.9 5.3
0 2 -1 39.7 4.9
0 2 1 39.6 7.2
0 2 -1 39.1 4.4
0 2 -1 40.4 8
1 -2 1 412.76 15.6
-1 -2 -1 431.46 17.5
1 -2 1 403.76 15.4
1 -2 1 391.26 19.6
-1 -2 -1 433.36 12.4
-1 -2 -1 407.26 15.4
1 -2 1 366.76 22
-1 -2 -1 390.56 17.5
-1 -2 -1 420.46 23.3
-1 2 -1 371.06 23.3
1 2 1 388.36 21.8
1 2 1 430.66 18.3
-1 2 -1 371.86 18.1
-1 2 -1 478.55 16.9
1 2 1 427.66 17.2
1 2 1 398.56 15.7
-1 2 -1 406.56 15.2
-2 -2 -1 3129.09 84.69
-2 -2 -1 3187.48 75.49
-2 -2 -1 3318.07 93.79
2 -2 1 3262.97 79.69
2 -2 1 3273.07 87.89
2 -2 1 2979.8 90.69
2 2 1 3273.97 76.19
-2 2 -1 3247.58 79.29
2 2 1 3155.88 83.99
-2 2 -1 3072.89 85.59
-2 2 -1 3111.49 90.79
2 2 1 3165.88 84.19
2 2 1 3326.17 92.49
3 -2 1 1000.3 34.7
-3 -2 -1 1015.2 31.3
-3 -2 -1 1042.2 41.7
-3 -2 -1 1067.29 48.5
3 -2 1 993.5 42.1
3 -2 1 1016.9 45.3
-3 -2 -1 1044.2 36.2
3 -2 1 982.3 33.7
-3 2 -1 1022.5 33.4
3 2 1 1009.4 39.9
3 2 1 1014.3 31.9
-3 2 -1 927.01 40.1
-3 2 -1 948.31 45
3 2 1 999.6 45.9
3 2 1 919.21 52.69
4 -2 1 2403.46 83.49
-4 -2 -1 2516.95 72.79
4 -2 1 2373.36 67.59
4 -2 1 2288.77 67.99
4 -2 1 2189.08 83.09
-4 -2 -1 2387.56 88.39
-4 -2 -1 2476.35 80.99
-4 2 -1 2326.17 66.39
4 2 1 2362.96 94.39
-4 2 -1 2331.27 82.99
-4 2 -1 2214.98 77.49
4 2 1 2437.86 65.69
4 2 1 2159.38 76.19
5 -2 1 111.09 23.3
-5 -2 -1 112.39 24.2
-5 -2 -1 94.99 16.2
5 -2 1 82.79 20.8
-5 -2 -1 108.09 12.5
5 -2 1 97.49 14
5 -2 1 91.99 14.7
-5 -2 -1 112.69 28.5
5 -2 1 105.09 27.2
-5 2 -1 94.49 20.5
5 2 1 152.78 29.8
5 2 1 93.49 13.2
-5 2 -1 93.79 19.1
-5 2 -1 90.39 11.4
5 2 1 125.39 20.2
5 2 1 73.19 18.1
6 -2 1 332.77 25
-6 -2 -1 312.77 35.3
6 -2 1 363.46 36.5
-6 -2 -1 354.86 27.4
6 -2 1 326.47 37.7
-6 -2 -1 329.97 22.1
-6 -2 -1 323.07 40
6 -2 1 338.67 24.9
6 2 1 369.46 32.3
6 2 1 306.07 24.1
-6 2 -1 337.57 36.2
-6 2 -1 320.97 32.7
6 2 1 281.57 35.9
6 2 1 299.17 39.5
7 -2 1 34.9 21.8
7 -2 1 49 15
7 -2 1 52.09 27.9
-7 -2 -1 40.1 13.2
-7 2 -1 16.7 12.2
7 2 1 7.2 19.8
-7 2 -1 38.7 20.5
7 2 1 23.3 16.8
7 2 1 36.5 13.9
7 2 1 20.6 24.2
8 -2 1 13.9 19.6
-8 -2 -1 9.7 10.8
8 -2 1 16.3 23.4
8 -2 1 12 13.2
8 2 1 11.4 14.1
8 2 1 -1.5 10.7
-8 2 -1 11.2 17.7
9 -2 1 -0.6 12.5
-9 -2 -1 -8 7.9
9 -2 1 -6.8 21.1
9 -2 1 -2.7 18.7
9 2 1 -5.8 13.7
9 2 1 46.2 25.4
10 -2 1 -9.5 19.7
10 -2 1 29.8 16.2
-10 -2 -1 9.7 11
10 -2 1 -13.7 20.8
-10 2 -1 -9.3 15.4
10 2 1 35.3 24.3
10 2 1 -5.4 14.2
10 2 1 20.4 13.9
-11 -2 -1 2 10.6
11 -2 1 -9.2 27.1
11 -2 1 -13.1 21.8
11 -2 1 -28 14.6
11 2 1 -4.8 16.4
11 2 1 28.5 16.1
11 2 1 10.2 17.5
11 -3 -1 197.98 48
11 -3 -1 218.98 44.8
-11 -3 1 247.18 34.4
-11 3 1 181.98 41.9
11 3 -1 305.47 38.8
10 -3 -1 219.28 39
-10 -3 1 243.48 32.1
10 -3 -1 209.48 28.9
10 -3 -1 196.48 41.8
10 3 -1 220.28 33.6
-10 3 1 168.18 37.7
10 3 -1 221.38 33.5
-9 -3 1 315.57 32.6
9 -3 -1 257.17 39.9
9 -3 -1 214.48 27.8
9 -3 -1 274.17 45.9
9 3 -1 271.47 34.4
-9 3 1 242.18 48.8
9 3 -1 295.37 37.5
8 -3 -1 1093.49 63.89
8 -3 -1 1221.08 54.79
8 -3 -1 1221.48 71.89
-8 -3 1 1128.09 56.09
-8 -3 1 1197.28 61.59
8 3 -1 1133.69 66.29
8 3 -1 1107.29 64.09
-8 3 1 1158.38 78.39
7 -3 -1 1267.07 53.09
-7 -3 1 1263.07 72.99
7 -3 -1 1354.16 68.29
7 -3 -1 1147.19 71.29
7 -3 -1 1226.78 49.7
-7 -3 1 1219.18 68.69
7 -3 -1 1322.77 71.29
-7 -3 1 1388.66 61.99
7 3 -1 1035.7 66.09
-7 3 1 1354.26 79.79
-7 3 1 1166.58 65.09
7 3 -1 1352.06 66.49
7 3 -1 1219.58 66.09
6 -3 -1 607.04 32.4
6 -3 -1 609.24 45.5
6 -3 -1 532.45 28.5
-6 -3 1 519.05 44.8
-6 -3 1 567.34 43.3
6 -3 -1 564.24 40.3
-6 -3 1 605.04 37
-6 -3 1 535.95 29.9
-6 3 1 554.04 44.9
-6 3 1 553.34 40.7
6 3 -1 566.44 39.1
-6 3 1 551.64 52.29
6 3 -1 515.25 40.6
5 -3 -1 1499.65 61.19
5 -3 -1 1503.65 51.49
5 -3 -1 1360.26 66.59
5 -3 -1 1498.75 49.99
-5 -3 1 1614.44 59.59
-5 -3 1 1520.75 51.09
-5 -3 1 1548.45 64.49
5 -3 -1 1484.45 65.69
-5 -3 1 1468.05 67.29
-5 3 1 1442.36 49.99
-5 3 1 1514.85 53.39
5 3 -1 1453.35 63.49
5 3 -1 1407.06 60.39
-5 3 1 1431.06 62.19
5 3 -1 1311.97 61.19
-5 3 1 1476.55 70.99
4 -3 -1 3425.16 105.79
-4 -3 1 3391.06 107.39
4 -3 -1 3369.26 99.79
-4 -3 1 3680.73 100.09
4 -3 -1 3224.68 109.59
-4 -3 1 3378.26 102.59
4 -3 -1 3450.15 91.49
4 -3 -1 3338.37 90.39
-4 -3 1 3484.25 90.59
-4 3 1 3424.46 92.19
4 3 -1 3521.55 93.39
4 3 -1 3137.49 100.89
-4 3 1 3400.66 90.39
-4 3 1 3496.05 114.29
4 3 -1 3420.26 104.49
4 3 -1 3596.44 103.79
-4 3 1 3326.57 102.99
-3 -3 1 1967.8 69.09
3 -3 -1 1679.03 67.09
3 -3 -1 1795.12 63.79
3 -3 -1 1845.62 54.19
3 -3 -1 1848.22 53.39
-3 -3 1 1929.11 59.09
-3 -3 1 1918.91 53.39
-3 -3 1 1953.8 66.29
-3 3 1 1874.71 52.99
-3 3 1 1818.92 70.09
3 3 -1 1805.12 53.99
3 3 -1 1826.62 60.89
3 3 -1 1934.01 62.39
-3 3 1 1909.31 54.79
-3 3 1 1950.01 69.69
3 3 -1 1839.62 63.59
-2 -3 1 706.33 23.9
-2 -3 1 659.03 30.8
2 -3 -1 656.13 30.6
-2 -3 1 680.43 28.4
2 -3 -1 679.73 23.4
-2 -3 1 665.13 26.6
2 -3 -1 596.04 32.8
2 -3 -1 694.23 25.9
-2 3 1 677.73 29.6
-2 3 1 670.93 22.9
-2 3 1 702.03 25.3
2 3 -1 676.73 28.4
2 3 -1 653.33 27.2
2 3 -1 650.03 30.3
-2 3 1 640.24 35.7
2 3 -1 669.13 24.1
1 -3 -1 297.57 12.1
1 -3 -1 279.37 17.2
-1 -3 1 313.07 16.4
1 -3 -1 302.97 15
-1 -3 1 307.97 13.8
-1 -3 1 279.37 14.6
1 -3 -1 288.87 20.6
1 -3 -1 284.57 15.2
-1 -3 1 297.67 18.3
1 3 -1 308.57 13.7
1 3 -1 297.77 18.3
-1 3 1 264.97 16.4
1 3 -1 300.87 16
-1 3 1 243.68 19.7
-1 3 1 297.57 11.7
1 3 -1 300.47 15.1
-1 3 1 311.97 15.2
-1 -3 -1 1134.49 36.5
1 -3 1 1056.49 43.4
1 -3 1 1093.49 32.7
1 -3 1 1105.49 33.5
-1 -3 -1 1123.79 34.4
-1 -3 -1 1123.79 41.6
1 -3 1 1111.79 39
-1 -3 -1 1131.59 36.6
-1 3 -1 1106.19 38
1 3 1 1097.49 36
1 3 1 1135.19 34.9
1 3 1 1128.99 36.9
-1 3 -1 1188.78 34.4
-1 3 -1 1113.49 32.8
1 3 1 1130.49 40.3
-1 3 -1 1053.39 43.7
-2 -3 -1 232.28 13.6
2 -3 1 222.08 13
-2 -3 -1 244.48 11.3
-2 -3 -1 248.28 22.3
2 -3 1 235.28 13.4
2 -3 1 212.48 18.5
2 -3 1 195.28 20.3
-2 3 -1 251.87 15.3
-2 3 -1 226.38 14.7
2 3 1 241.38 14.9
2 3 1 240.28 15.9
-2 3 -1 195.68 22.1
2 3 1 249.28 16.1
2 3 1 248.28 20.9
-3 -3 -1 3941.51 108.09
3 -3 1 3837.52 117.29
3 -3 1 3934.61 99.39
3 -3 1 3916.71 111.49
-3 -3 -1 3904.71 94.29
-3 -3 -1 3960.9 118.49
3 -3 1 3796.42 99.39
-3 3 -1 3861.81 98.39
-3 3 -1 3835.32 116.69
-3 3 -1 3701.73 107.99
3 3 1 3983.4 105.59
-3 3 -1 3971.3 102.49
3 3 1 3907.41 105.09
3 3 1 3759.22 106.39
3 3 1 3990.9 116.09
4 -3 1 2548.65 89.49
4 -3 1 2521.75 92.59
-4 -3 -1 2575.44 84.99
4 -3 1 2628.34 74.39
-4 -3 -1 2762.32 78.09
-4 -3 -1 2727.43 96.19
4 -3 1 2542.15 86.89
4 -3 1 2519.55 73.89
-4 -3 -1 2605.14 69.59
-4 3 -1 2568.04 72.79
4 3 1 2587.64 83.39
-4 3 -1 2483.85 84.29
4 3 1 2668.03 70.59
-4 3 -1 2600.04 92.79
4 3 1 2431.46 81.69
4 3 1 2526.05 90.49
-5 -3 -1 121.49 13.5
5 -3 1 105.39 14.2
5 -3 1 141.09 26.1
5 -3 1 112.59 16.4
-5 -3 -1 91.89 13.8
5 -3 1 132.39 27.8
-5 -3 -1 157.68 33.6
5 -3 1 82.59 19.5
-5 -3 -1 128.99 23.7
-5 3 -1 103.19 23.7
5 3 1 90.49 25.1
5 3 1 117.39 15.4
-5 3 -1 108.59 13
5 3 1 95.89 19.5
5 3 1 100.39 17.5
-5 3 -1 94.59 19
-6 -3 -1 78.09 14.7
6 -3 1 100.89 16.7
6 -3 1 80.99 25.9
-6 -3 -1 95.89 14.3
-6 -3 -1 89.69 23.7
6 -3 1 101.79 16.8
-6 -3 -1 150.58 36.3
6 -3 1 92.39 28.6
6 -3 1 105.79 24.8
-6 3 -1 84.39 12.9
6 3 1 65.49 20.1
6 3 1 81.29 14.7
6 3 1 118.89 22.8
-6 3 -1 114.09 23.2
6 3 1 98.99 29.4
-6 3 -1 103.19 25.2
7 -3 1 889.01 61.39
7 -3 1 924.91 45.2
7 -3 1 913.91 61.59
-7 -3 -1 991.6 49.1
-7 -3 -1 882.41 40.4
7 3 1 899.41 53.49
7 3 1 935.21 43
-7 3 -1 909.31 63.69
7 3 1 933.81 61.49
8 -3 1 716.03 42.9
-8 -3 -1 731.23 44.5
8 -3 1 748.53 61.29
-8 -3 -1 663.13 36.8
8 -3 1 768.42 57.79
-8 3 -1 692.63 57.69
8 3 1 744.83 58.59
8 3 1 707.53 39.4
8 3 1 722.13 50.09
9 -3 1 146.19 25.7
9 -3 1 156.48 40.1
9 -3 1 176.28 37.6
9 3 1 193.58 39.7
9 3 1 182.78 24.6
9 3 1 201.48 30.2
-9 3 -1 133.29 30.7
10 -3 1 249.88 45.4
10 -3 1 247.38 44.3
10 -3 1 243.68 30.9
-10 -3 -1 262.87 30.4
10 3 1 314.17 41.6
10 3 1 269.17 35.7
-10 3 -1 222.78 40.8
11 -3 1 206.08 32.2
-11 -3 -1 225.68 30.3
11 -3 1 190.38 43.2
11 -3 1 151.38 61.79
11 3 1 271.47 42.2
-11 3 -1 145.19 33.7
11 3 1 203.48 39.4
11 -4 -1 2.4 15.4
-11 -4 1 4.8 11.4
11 -4 -1 16.9 24.2
11 -4 -1 -25.1 24.8
11 4 -1 67.39 25.9
11 4 -1 -6 14.1
11 4 -1 -24.2 11
-11 4 1 -18.6 23.4
10 -4 -1 -21.9 16.9
10 -4 -1 -6.9 10.8
10 -4 -1 -36.2 19.5
-10 -4 1 4.8 10.7
-10 4 1 2.7 25.4
10 4 -1 -5.1 11.6
10 4 -1 41 19.6
9 -4 -1 71.19 18.7
-9 -4 1 118.19 22.3
9 -4 -1 111.19 34.8
9 -4 -1 138.19 35.8
-9 4 1 76.29 32.2
9 4 -1 141.89 33.2
9 4 -1 99.99 25
8 -4 -1 165.08 27.4
-8 -4 1 114.79 22.1
-8 -4 1 169.08 24.4
8 -4 -1 175.08 37.2
8 -4 -1 157.08 34.5
8 4 -1 144.59 31.6
8 4 -1 169.18 29.7
-8 4 1 121.09 33.1
-7 -4 1 9.2 9.4
7 -4 -1 7.3 11.5
7 -4 -1 16.1 22.1
7 -4 -1 8.3 19.9
7 4 -1 -0.6 18.8
-7 4 1 13.1 14
-7 4 1 -9.6 21.4
7 4 -1 2.8 10.9
7 4 -1 17.9 10.3
-6 -4 1 107.49 30.5
-6 -4 1 82.19 15.4
6 -4 -1 84.29 25.2
-6 -4 1 91.89 16.3
6 -4 -1 83.99 21.4
6 -4 -1 117.29 28
6 -4 -1 96.39 16.4
6 -4 -1 81.59 14
-6 -4 1 69.99 22.2
6 4 -1 69.89 21
6 4 -1 87.39 16
6 4 -1 98.69 20.2
6 4 -1 78.09 25.9
-6 4 1 63.39 12.6
-6 4 1 68.09 27.4
5 -4 -1 677.43 46.9
5 -4 -1 719.13 42.3
-5 -4 1 690.43 42.2
-5 -4 1 709.13 47.4
5 -4 -1 686.23 31.9
5 -4 -1 664.43 45.7
5 -4 -1 774.92 34.6
-5 -4 1 742.03 37.8
-5 -4 1 721.83 32.9
-5 4 1 763.92 36.5
-5 4 1 694.73 41.6
-5 4 1 689.53 50.89
5 4 -1 644.34 41.2
5 4 -1 773.02 45.3
5 4 -1 684.83 38.5
-5 4 1 714.03 32.3
5 4 -1 719.33 41.1
4 -4 -1 1377.76 47.4
4 -4 -1 1391.56 47.7
-4 -4 1 1498.25 53.29
-4 -4 1 1353.36 60.69
4 -4 -1 1383.46 66.39
4 -4 -1 1388.56 55.39
-4 -4 1 1461.35 46.6
-4 -4 1 1305.17 55.39
4 -4 -1 1291.27 62.59
-4 4 1 1375.76 67.49
4 4 -1 1368.16 58.49
4 4 -1 1409.06 48.9
-4 4 1 1427.46 48.8
4 4 -1 1361.86 55.69
4 4 -1 1381.96 62.89
-4 4 1 1434.36 46.4
-4 4 1 1329.67 56.09
-3 -4 1 214.58 18.6
3 -4 -1 225.88 14.8
-3 -4 1 215.18 16.3
-3 -4 1 171.88 20.4
3 -4 -1 185.18 20.8
3 -4 -1 185.58 14.3
3 -4 -1 174.98 21.3
3 4 -1 200.58 17.6
-3 4 1 154.48 24.4
3 4 -1 177.68 19.3
3 4 -1 190.68 14.5
-3 4 1 215.68 19.5
-3 4 1 203.88 13.3
3 4 -1 214.78 18.3
-3 4 1 204.98 15
2 -4 -1 6436.36 172.28
2 -4 -1 6443.56 156.48
-2 4 1 6439.76 173.38
0 -4 1 1613.44 46.6
0 -4 1 1556.14 43.4
0 -4 -1 1538.25 39.5
0 -4 -1 1592.64 50.89
0 -4 1 1541.55 51.69
0 -4 -1 1543.75 50.89
0 -4 -1 1626.24 49.8
0 -4 1 1608.74 49.7
0 -4 1 1541.45 50.89
0 -4 -1 1605.44 49.5
0 4 1 1609.74 48.7
0 4 -1 1562.04 43.9
0 4 1 1509.25 47
0 4 1 1610.14 49.8
0 4 -1 1574.14 58.59
0 4 1 1609.84 39.9
0 4 -1 1580.44 47.7
0 4 -1 1589.84 45.9
-1 -4 -1 136.69 6.6
-1 -4 -1 142.59 14.1
1 -4 1 146.59 10.1
-1 -4 -1 143.19 12.2
1 -4 1 146.09 10.9
-1 -4 -1 126.99 15.3
1 -4 1 130.39 13.8
1 4 1 132.59 11.5
1 4 1 140.49 12.1
-1 4 -1 143.09 9.7
-1 4 -1 142.19 11.1
-1 4 -1 107.79 17.3
-1 4 -1 132.89 15.1
1 4 1 133.09 10.9
1 4 1 125.69 14.6
2 -4 1 627.14 25.5
-2 -4 -1 629.44 27.8
-2 -4 -1 611.74 28.7
-2 -4 -1 626.84 26.2
2 -4 1 583.54 36.3
-2 -4 -1 634.54 20.9
2 -4 1 602.44 31.7
-2 -4 -1 652.23 35.9
2 -4 1 646.94 25
-2 4 -1 634.24 26.5
2 4 1 619.84 28.5
-2 4 -1 612.44 24
-2 4 -1 586.94 29.8
2 4 1 618.84 28.4
-2 4 -1 585.64 37.6
2 4 1 610.54 27
2 4 1 610.54 32.9
3 -4 1 1365.46 61.69
-3 -4 -1 1267.37 49.1
-3 -4 -1 1377.76 59.79
3 -4 1 1213.18 42.3
3 -4 1 1263.27 43.2
-3 -4 -1 1282.97 38.2
-3 -4 -1 1266.67 44.2
3 -4 1 1182.88 57.19
-3 4 -1 1183.58 49.2
-3 4 -1 1319.47 42.1
3 4 1 1341.87 55.49
-3 4 -1 1249.18 59.39
3 4 1 1323.07 48.1
-3 4 -1 1219.08 44.7
3 4 1 1196.28 54.39
3 4 1 1253.87 47
-4 -4 -1 -0.8 5.8
4 -4 1 13 6.7
-4 -4 -1 13.6 18
4 -4 1 -3.3 12.9
4 -4 1 4.2 10.7
-4 -4 -1 3.9 9.4
4 -4 1 7.1 5.7
4 -4 1 2.7 9.5
4 4 1 2.6 7
-4 4 -1 0.8 4.4
-4 4 -1 -4.5 13.9
-4 4 -1 -5.4 5.3
-4 4 -1 25.6 11.3
4 4 1 3.9 6.7
4 4 1 11.3 8.1
4 4 1 1 13.3
5 -4 1 12.3 8.7
-5 -4 -1 19.1 7.3
-5 -4 -1 14.7 21.5
5 -4 1 17.4 12.9
-5 -4 -1 24.7 8.9
5 -4 1 21.6 8.5
5 -4 1 13 16
-5 -4 -1 21.3 14.4
5 -4 1 9.5 18.2
-5 4 -1 17.6 7.1
-5 4 -1 23.3 18.4
5 4 1 12.4 9.4
5 4 1 21.8 13.2
5 4 1 26.4 11.2
-5 4 -1 18.4 10.4
5 4 1 30.8 21
6 -4 1 247.38 35
-6 -4 -1 236.38 34.7
6 -4 1 256.47 35.8
6 -4 1 263.17 21.8
-6 -4 -1 257.37 21
6 -4 1 300.67 24.9
6 -4 1 274.67 35
-6 -4 -1 267.77 23.3
-6 -4 -1 225.58 39.5
-6 4 -1 243.78 28.8
6 4 1 210.48 33.3
-6 4 -1 242.98 19.9
6 4 1 246.28 24.9
6 4 1 247.88 34.4
6 4 1 283.07 29.1
-6 4 -1 291.27 41
-7 -4 -1 3.4 7.4
7 -4 1 -4.1 20.6
-7 -4 -1 4.1 8.6
7 -4 1 14.2 11
7 -4 1 2.5 20.2
7 4 1 -3.9 10.9
7 4 1 3.9 18.4
-7 4 -1 -14.5 17.2
7 4 1 2.2 12.4
-8 -4 -1 61.69 15.1
8 -4 1 76.49 27.6
8 -4 1 70.49 17.6
8 -4 1 108.89 36.7
-8 -4 -1 48.7 13.6
8 4 1 62.59 20.5
-8 4 -1 72.39 28.6
8 4 1 84.39 28.9
9 -4 1 21.6 30.2
9 -4 1 28.1 26.6
-9 -4 -1 32.1 11.9
9 -4 1 42.4 16.1
9 4 1 86.49 28.9
9 4 1 33.6 17
-9 4 -1 63.39 28.1
9 4 1 42.8 16.1
10 -4 1 14.9 27.6
-10 -4 -1 21.6 10.4
10 -4 1 16.8 16
10 -4 1 3.3 22.4
10 4 1 66.59 26.9
-10 4 -1 -2.1 22.7
10 4 1 12.5 15.2
10 4 1 15.8 15.3
11 -4 1 -32.7 20.1
11 -4 1 -5.5 15.8
-11 -4 -1 7.3 10.1
-11 4 -1 -30.9 19
11 4 1 11.3 15
11 4 1 -1.7 13.1
11 -5 -1 22.3 33.8
11 -5 -1 37 18.7
-11 -5 1 49.6 16.5
11 -5 -1 27.2 29.1
11 5 -1 59.29 19.7
11 5 -1 102.49 26.4
11 5 -1 96.79 27.5
-10 -5 1 76.19 19.4
10 -5 -1 83.79 32.5
10 -5 -1 78.99 31.7
10 -5 -1 91.09 22.4
10 5 -1 59.09 23.1
10 5 -1 98.79 22.6
10 5 -1 125.79 29.6
-10 5 1 37 33
9 -5 -1 84.49 19.7
9 -5 -1 101.29 33.7
-9 -5 1 66.59 17.1
9 -5 -1 58.69 29
9 5 -1 83.99 23
9 5 -1 118.29 27.4
9 5 -1 129.49 30.4
-9 5 1 97.69 35
8 -5 -1 228.18 36
8 -5 -1 289.57 42.3
8 -5 -1 263.67 27.5
-8 5 1 288.27 53.19
8 5 -1 250.27 34.5
8 5 -1 293.17 33.3
8 5 -1 270.77 26.7
7 -5 -1 140.79 21.6
7 -5 -1 178.48 33.7
7 -5 -1 184.58 37.1
-7 -5 1 156.38 20.7
-7 -5 1 166.68 21.7
7 5 -1 146.89 33.2
7 5 -1 119.49 21.6
-7 5 1 139.99 37
7 5 -1 105.89 23.1
-6 -5 1 631.34 51.39
6 -5 -1 649.93 50.19
-6 -5 1 638.64 37.7
6 -5 -1 623.54 35.1
-6 -5 1 684.93 47.1
6 -5 -1 590.44 32.3
-6 -5 1 675.63 35.1
6 -5 -1 652.23 46
6 -5 -1 640.24 51.09
6 5 -1 647.84 36.1
-6 5 1 596.14 57.69
-6 5 1 596.04 42.8
6 5 -1 662.03 42.9
6 5 -1 597.74 45.2
6 5 -1 568.44 45.9
-6 5 1 610.34 32.3
-6 5 1 600.74 38.4
5 -5 -1 318.17 23.5
5 -5 -1 357.56 37
5 -5 -1 321.67 37.5
5 -5 -1 317.27 21.8
-5 -5 1 335.87 25.4
-5 -5 1 341.47 36.2
-5 -5 1 345.47 32.4
-5 -5 1 324.77 22.2
5 5 -1 339.57 28.5
-5 5 1 299.47 21.1
-5 5 1 325.47 25.6
5 5 -1 328.87 24.1
5 5 -1 273.67 31.3
-5 5 1 357.66 30.6
-5 5 1 327.77 42.6
5 5 -1 315.87 29.6
-4 -5 1 2147.29 62.39
-4 -5 1 2085.99 81.29
4 -5 -1 2154.28 80.99
4 -5 -1 1929.91 83.59
-4 -5 1 2099.09 69.69
-4 -5 1 2179.38 75.49
4 -5 -1 2120.89 64.29
4 -5 -1 1989.9 65.49
-4 5 1 2098.19 75.79
-4 5 1 2183.48 67.09
4 5 -1 1973.9 72.69
-4 5 1 2079.09 62.49
4 5 -1 2024.9 73.69
4 5 -1 1990.8 65.79
-4 5 1 2075.49 88.69
4 5 -1 2074.99 78.49
3 -5 -1 2570.64 94.29
-3 -5 1 2626.64 73.99
3 -5 -1 2623.94 72.39
-3 -5 1 2640.34 78.79
-3 -5 1 2630.44 82.59
-3 -5 1 2701.03 89.79
3 -5 -1 2592.14 76.89
3 -5 -1 2586.84 87.39
-3 5 1 2513.85 83.39
-3 5 1 2617.14 96.39
3 5 -1 2636.04 86.99
3 5 -1 2585.04 75.39
3 5 -1 2652.33 83.99
-3 5 1 2595.84 71.09
3 5 -1 2582.04 80.69
-3 5 1 2522.25 74.89
-2 -5 1 1486.35 50.19
2 -5 -1 1496.75 44
2 -5 -1 1478.65 62.69
2 -5 -1 1456.25 49.9
2 -5 -1 1507.35 56.69
-2 -5 1 1421.26 56.39
-2 -5 1 1455.45 52.19
2 -5 -1 1457.35 49.9
-2 5 1 1485.95 43.3
2 5 -1 1390.26 49.7
2 5 -1 1447.46 47.1
-2 5 1 1371.36 62.49
2 5 -1 1502.85 56.59
-2 5 1 1414.46 53.59
2 5 -1 1474.95 52.59
-2 5 1 1491.05 48.5
-1 -5 1 4319.67 116.79
1 -5 -1 4395.86 103.59
1 -5 -1 4187.68 113.49
1 -5 -1 4394.16 118.79
-1 -5 1 4310.87 104.79
1 -5 -1 4386.06 114.29
-1 -5 1 4168.08 118.39
-1 -5 1 4474.95 110.59
-1 -5 1 4252.47 114.59
-1 -5 1 4305.87 112.69
-1 5 1 4197.88 126.89
-1 5 1 4367.76 102.89
1 5 -1 4247.48 118.99
1 5 -1 4327.07 109.49
1 5 -1 4304.87 115.39
-1 5 1 4452.75 112.59
1 5 -1 4382.56 112.79
0 -5 1 5864.31 155.08
0 -5 -1 6157.88 152.78
0 -5 -1 6246.17 152.48
0 5 1 6086.29 164.88
0 5 -1 5981.2 165.68
1 -5 1 5705.13 140.19
-1 -5 -1 5551.04 150.28
-1 -5 -1 5701.43 143.39
-1 -5 -1 5777.12 144.79
1 -5 1 5694.13 159.68
1 -5 1 5670.53 148.79
1 -5 1 5687.93 148.39
1 5 1 5577.74 143.89
1 5 1 5781.02 147.89
-1 5 -1 5688.63 135.69
-1 5 -1 5534.55 145.99
-1 5 -1 5672.53 159.78
1 5 1 5616.04 142.89
-2 -5 -1 7408.86 180.78
-2 -5 -1 7413.36 193.98
2 -5 1 7439.16 190.78
2 -5 1 7223.58 199.88
-2 5 -1 7200.08 185.68
-2 5 -1 7325.77 199.88
-3 -5 -1 5766.32 164.78
3 -5 1 5569.14 142.99
3 -5 1 5599.04 167.78
3 -5 1 5845.02 159.08
-3 -5 -1 5732.43 145.79
-3 -5 -1 5784.82 152.28
3 -5 1 5818.32 142.29
-3 -5 -1 5774.62 134.59
-3 5 -1 5665.33 167.58
3 5 1 5642.24 151.08
3 5 1 5667.33 149.29
-3 5 -1 5554.44 140.09
-3 5 -1 5677.53 145.09
-3 5 -1 5522.85 153.28
3 5 1 5695.43 148.59
3 5 1 5604.74 158.78
4 -5 1 4692.23 155.68
4 -5 1 5148.78 131.59
-4 -5 -1 5113.99 157.88
4 -5 1 4876.91 131.19
-4 -5 -1 5165.38 134.89
-4 -5 -1 4990.6 142.69
4 -5 1 5150.18 149.99
-4 -5 -1 5131.99 124.49
4 5 1 4994.5 138.89
4 5 1 4987.2 140.19
-4 5 -1 4729.53 142.39
4 5 1 5153.08 151.88
4 5 1 5076.49 142.39
-4 5 -1 5133.59 130.09
-4 5 -1 5129.19 159.28
-4 5 -1 5158.78 136.29
-5 -5 -1 2239.48 98.09
-5 -5 -1 2276.97 66.49
5 -5 1 2202.88 95.99
5 -5 1 2236.38 90.99
-5 -5 -1 2315.17 85.79
5 -5 1 2199.28 71.99
-5 -5 -1 2358.66 76.29
5 -5 1 2239.88 89.79
5 -5 1 2357.06 73.79
-5 5 -1 2309.77 99.09
5 5 1 2224.88 82.89
-5 5 -1 2101.69 82.69
5 5 1 2178.58 92.09
5 5 1 2289.87 91.89
5 5 1 2311.17 80.49
-5 5 -1 2233.88 70.69
6 -5 1 1542.85 59.09
-6 -5 -1 1569.74 53.79
6 -5 1 1526.95 78.49
-6 -5 -1 1575.14 61.49
6 -5 1 1530.95 76.59
6 5 1 1469.65 63.99
6 5 1 1430.16 77.29
6 5 1 1477.15 75.99
6 5 1 1498.75 68.09
-6 5 -1 1474.35 83.89
-7 -5 -1 920.61 41.7
7 -5 1 945.61 63.49
-7 -5 -1 1014.5 49.8
7 5 1 960.7 51.89
-7 5 -1 893.21 69.89
-8 -5 -1 1026.8 53.09
8 -5 1 865.91 76.99
8 -5 1 1011.4 68.39
8 -5 1 994.2 51.39
-8 -5 -1 957.9 45.1
8 5 1 953.2 65.69
8 5 1 960.9 54.89
8 5 1 991.2 60.49
9 -5 1 363.26 50.19
-9 -5 -1 374.86 33.5
9 -5 1 323.77 46.3
9 -5 1 372.56 34.3
9 5 1 397.46 37.7
9 5 1 386.06 39
9 5 1 397.76 43.4
-9 5 -1 302.37 52.99
-10 -5 -1 200.38 27.2
10 -5 1 153.58 42.6
10 5 1 184.88 27.3
-10 5 -1 168.48 40.2
11 -6 -1 23.6 28.7
-11 -6 1 3.6 12.3
11 -6 -1 -25.7 13.9
11 -6 -1 -43.1 27.4
11 6 -1 -6.4 14.3
11 6 -1 10.1 12.5
10 -6 -1 -3.3 23.7
10 -6 -1 -21.1 12.8
-10 -6 1 -0.6 8.3
10 6 -1 30.9 16.7
10 6 -1 -0.9 11.9
-10 6 1 -18.2 29.5
10 6 -1 -3 10
9 -6 -1 26.6 14.6
-9 -6 1 24.3 12
9 -6 -1 63.59 31.9
9 6 -1 45.2 20
9 6 -1 30.9 16.9
-9 6 1 33.8 30.4
9 6 -1 35.8 14.6
8 -6 -1 13.8 12.5
-8 -6 1 2.3 6.9
8 -6 -1 9.7 20.4
8 -6 -1 15.7 22.4
8 6 -1 17.5 17.4
-8 6 1 -6.7 22.1
8 6 -1 -2.2 10.9
8 6 -1 4.9 10.1
7 -6 -1 63.99 16
-7 -6 1 57.89 14.6
-7 -6 1 61.59 15
7 -6 -1 59.79 25
7 -6 -1 86.99 27.1
-7 6 1 66.19 21.5
-7 6 1 82.99 31.2
7 6 -1 91.39 27.4
7 6 -1 79.59 18
7 6 -1 68.29 19.9
-6 -6 1 586.84 33.8
6 -6 -1 639.44 36.2
6 -6 -1 641.44 45.2
6 -6 -1 570.84 50.79
-6 -6 1 646.54 38.6
-6 6 1 523.75 41.1
6 6 -1 575.44 46.5
6 6 -1 619.84 42.7
-6 6 1 649.93 60.89
6 6 -1 577.24 35.4
-6 6 1 600.14 39.3
-5 -6 1 8.7 19.6
5 -6 -1 4 8.6
5 -6 -1 -0.5 16.2
5 -6 -1 -3.7 13.5
-5 -6 1 -5.2 9
-5 -6 1 -1.8 3.6
5 -6 -1 4 9.6
5 -6 -1 -2 4.9
-5 -6 1 1.1 11.6
5 6 -1 3.3 6.7
-5 6 1 -19.1 16.5
-5 6 1 -2.8 3.9
5 6 -1 6.1 10.1
-5 6 1 13.7 11.6
5 6 -1 5.5 8.1
5 6 -1 -1.5 13.5
4 -6 -1 250.17 30.4
-4 -6 1 242.18 29.9
-4 -6 1 280.17 21.9
-4 -6 1 263.77 26
4 -6 -1 261.67 30
4 -6 -1 260.17 20.4
4 -6 -1 271.77 20.9
-4 6 1 206.28 36.8
-4 6 1 236.08 17.1
4 6 -1 251.27 27.5
-4 6 1 245.78 24.5
4 6 -1 237.98 20
4 6 -1 241.48 23.8
-4 6 1 238.48 20.6
4 6 -1 256.67 24.3
-3 -6 1 887.61 48.3
3 -6 -1 929.31 54.29
-3 -6 1 978.9 41.2
3 -6 -1 896.81 35.3
3 -6 -1 919.11 47.9
-3 -6 1 916.81 43.1
3 -6 -1 887.51 39.2
-3 -6 1 906.21 36.8
3 6 -1 934.11 38.5
3 6 -1 953.1 44
-3 6 1 915.41 33.8
3 6 -1 854.21 40.6
-3 6 1 965 39.1
-3 6 1 897.81 44.4
3 6 -1 926.91 47.4
-3 6 1 865.01 54.99
2 -6 -1 16.9 10.7
-2 -6 1 21.9 8.5
-2 -6 1 19.5 7.1
-2 -6 1 50.09 15.9
-2 -6 1 16.7 6.4
-2 -6 1 13.9 4.9
2 -6 -1 28.2 9.1
2 -6 -1 25.4 10.1
2 -6 -1 19 6
2 -6 -1 16.5 9.9
-2 6 1 22.3 8.3
-2 6 1 13.3 12.8
2 6 -1 29.9 12.7
-2 6 1 11.4 7.4
-2 6 1 22.5 5.4
2 6 -1 22.1 7
2 6 -1 22.1 6.8
-1 -6 1 430.36 28.8
1 -6 -1 447.16 19
-1 -6 1 412.16 24
-1 -6 1 418.56 27.3
1 -6 -1 387.36 25.3
-1 -6 1 448.96 23.8
1 -6 -1 435.66 28.4
-1 -6 1 440.46 19.4
1 -6 -1 467.05 26
-1 -6 1 381.16 24.6
-1 6 1 415.06 17.8
-1 6 1 436.36 27.1
1 6 -1 410.76 22.3
1 6 -1 415.76 33.4
-1 6 1 416.06 35.4
-1 6 1 429.76 27.7
1 6 -1 491.75 37
1 6 -1 417.76 23.7
0 -6 1 1047.8 35.2
0 -6 1 1081.19 43.8
0 -6 1 1172.38 53.69
0 -6 -1 1148.39 44.3
0 -6 -1 1076.29 46.2
0 -6 -1 1097.99 46.1
0 -6 -1 1095.49 32.3
0 -6 1 1138.29 41.5
0 -6 -1 1067.49 43.4
0 -6 1 1007.8 45.4
0 6 -1 1065.89 41.3
0 6 -1 1124.79 36.8
0 6 -1 1055.09 39.3
0 6 1 1096.39 46.7
0 6 1 1072.79 32.7
0 6 1 1033.7 40.8
0 6 1 1071.39 44
1 -6 1 1180.48 38.8
1 -6 1 1158.08 49.9
1 -6 1 1171.78 43.2
-1 -6 -1 1099.09 45.2
-1 -6 -1 1134.09 32.6
-1 -6 -1 1083.19 49.9
1 -6 1 1235.28 58.89
-1 -6 -1 1162.08 45.2
-1 -6 -1 1215.68 48.2
1 -6 1 1152.28 48.5
1 6 1 1120.79 43.3
1 6 1 1156.88 48.2
-1 6 -1 1149.29 38.4
-1 6 -1 1259.77 63.29
-1 6 -1 1116.39 43.1
-1 6 -1 1136.49 47.2
-1 6 -1 1206.08 42.6
-2 -6 -1 196.38 10.4
2 -6 1 177.68 24.3
-2 -6 -1 180.38 15.8
2 -6 1 155.08 20.3
2 -6 1 200.68 16.1
-2 -6 -1 213.88 18.7
-2 -6 -1 186.28 24.1
-2 -6 -1 175.68 16.8
2 -6 1 190.38 14.7
-2 6 -1 179.38 14
-2 6 -1 191.38 16.3
-2 6 -1 156.08 27.3
2 6 1 186.28 16.4
2 6 1 191.48 21.3
2 6 1 195.58 18.2
2 6 1 200.28 17.9
-2 6 -1 193.38 19.2
-3 -6 -1 -6.7 15.4
-3 -6 -1 2.1 4.3
3 -6 1 3.4 11.3
-3 -6 -1 11.2 8.2
3 -6 1 5 5.9
3 -6 1 0.2 8.5
3 -6 1 4.4 6.3
-3 -6 -1 3.4 6.2
-3 -6 -1 9.8 8
-3 6 -1 -15.8 10.7
3 6 1 2.4 5.6
3 6 1 -8.8 10.3
-3 6 -1 14.5 8.7
-3 6 -1 4.9 5.2
3 6 1 2.4 5.4
-3 6 -1 6.5 7.3
3 6 1 1.1 6.3
4 -6 1 100.39 22.5
-4 -6 -1 82.79 12
-4 -6 -1 98.89 19.1
4 -6 1 88.89 14.2
-4 6 -1 76.19 21
4 6 1 78.79 15.8
4 6 1 102.59 16.2
-4 6 -1 48.9 21
4 6 1 82.69 24
-4 6 -1 88.29 17.5
4 6 1 83.89 15.2
5 -6 1 60.79 13.8
-5 -6 -1 79.89 31.5
-5 -6 -1 68.39 12.7
5 -6 1 46.4 23.9
-5 -6 -1 60.19 19.9
5 -6 1 75.09 23.2
5 -6 1 51.09 12
5 -6 1 70.89 20.4
-5 -6 -1 65.89 12.5
5 6 1 54.39 22.7
-5 6 -1 49.7 15.8
5 6 1 63.39 15.8
-5 6 -1 50.49 11.1
-5 6 -1 76.69 27
-5 6 -1 107.79 22.8
5 6 1 75.79 16.7
5 6 1 85.29 18.6
6 -6 1 61.79 26.1
-6 -6 -1 41.6 10.9
6 -6 1 50.29 15.1
6 -6 1 40.9 22.1
-6 -6 -1 49.1 12.5
6 6 1 50.79 15
6 6 1 45.2 15.4
-6 6 -1 45.4 25.6
6 6 1 61.19 23.1
-7 -6 -1 86.89 15.6
7 -6 1 178.68 40.5
7 -6 1 155.78 35.6
-7 -6 -1 126.29 18.6
7 -6 1 102.99 19.4
-7 6 -1 117.99 31.5
7 6 1 92.19 20
7 6 1 124.39 22.3
7 6 1 179.98 37.3
-8 -6 -1 119.99 22.1
-8 -6 -1 84.29 17
8 -6 1 154.38 35.2
8 -6 1 111.39 21.6
8 -6 1 99.29 35.3
8 6 1 104.29 24.2
8 6 1 125.79 32
-8 6 -1 93.99 32.1
8 6 1 145.49 26.2
9 -6 1 -12 11
9 -6 1 -24.7 23.2
9 -6 1 7.3 24.6
-9 -6 -1 2.4 7.5
-9 6 -1 -24.9 22.8
9 6 1 -7.7 9.7
9 6 1 8.3 16.6
9 6 1 -7.7 6.8
-10 -6 -1 17.8 9.5
10 -6 1 9.4 15.9
10 -6 1 -10 23
10 -6 1 -11.8 31.7
-10 6 -1 -30.8 24.9
10 6 1 14.7 12.9
10 6 1 58.49 23.8
10 6 1 24.7 16.6
10 -7 -1 98.29 36.4
10 -7 -1 61.49 58.89
10 -7 -1 43.9 19.4
10 7 -1 59.99 22.7
-10 7 1 63.39 39.6
10 7 -1 56.69 17.6
9 -7 -1 136.19 37.2
9 -7 -1 160.08 25.9
9 -7 -1 169.78 41.1
-9 -7 1 181.08 25.5
9 7 -1 200.38 32.2
-9 7 1 147.09 40.5
9 7 -1 200.58 30.1
9 7 -1 182.28 25
8 -7 -1 122.59 33.3
8 -7 -1 149.29 35.7
8 -7 -1 98.79 20.7
-8 -7 1 120.99 21
-8 7 1 108.19 34.5
8 7 -1 131.19 19.9
8 7 -1 158.88 27.3
8 7 -1 191.08 32.2
-7 -7 1 35.4 14.4
7 -7 -1 71.79 17.3
7 -7 -1 86.49 28.3
7 -7 -1 78.99 27.9
7 7 -1 55.29 18.4
-7 7 1 45.3 28.9
-7 7 1 63.19 23
7 7 -1 74.79 17.1
7 7 -1 74.19 25.9
-6 -7 1 618.24 34.6
6 -7 -1 629.24 52.49
6 -7 -1 651.93 47.5
-6 -7 1 642.64 39.4
6 -7 -1 629.84 36.9
-6 7 1 613.94 60.29
6 7 -1 559.74 36.3
6 7 -1 622.54 44.1
-6 7 1 622.64 41.6
6 7 -1 597.34 46.6
-5 -7 1 543.75 30.5
-5 -7 1 580.24 35
5 -7 -1 563.34 48.1
-5 -7 1 546.95 41.3
5 -7 -1 567.04 33.1
-5 7 1 498.45 38.6
-5 7 1 549.25 34.7
-5 7 1 561.24 56.19
5 7 -1 509.65 41.5
5 7 -1 515.25 32.9
5 7 -1 531.55 38.1
-5 7 1 551.74 29.3
4 -7 -1 439.76 26.1
4 -7 -1 414.76 37.9
-4 -7 1 421.56 32.6
4 -7 -1 410.16 27.3
-4 -7 1 424.86 39.1
-4 -7 1 445.96 29.1
4 -7 -1 407.06 39.9
-4 7 1 378.26 47.9
4 7 -1 441.76 31.7
-4 7 1 487.25 30.1
-4 7 1 445.86 34.4
4 7 -1 420.26 35.7
4 7 -1 418.16 31.4
4 7 -1 431.56 27.7
-4 7 1 402.96 23.4
3 -7 -1 1077.69 61.49
3 -7 -1 1030.1 39.7
-3 -7 1 1035.7 48.9
3 -7 -1 997.7 44.9
-3 -7 1 1098.99 43.4
3 -7 -1 1070.39 47.1
3 -7 -1 1097.29 56.29
-3 -7 1 1070.09 56.59
-3 -7 1 1090.79 46.3
-3 7 1 1053.39 64.39
-3 7 1 1067.79 43.8
-3 7 1 1006.3 37.6
-3 7 1 959.8 49
3 7 -1 1022 53.29
3 7 -1 1026.7 48.7
3 7 -1 1038.4 47.5
3 7 -1 1071.89 43.9
-2 -7 1 1253.67 41.1
-2 -7 1 1291.07 50.79
2 -7 -1 1258.37 57.39
-2 -7 1 1258.77 58.69
-2 -7 1 1291.87 48
2 -7 -1 1307.47 51.99
2 -7 -1 1257.17 51.49
-2 -7 1 1288.87 53.49
2 -7 -1 1280.37 65.89
2 -7 -1 1270.77 42.7
-2 7 1 1221.98 67.39
-2 7 1 1200.68 53.39
2 7 -1 1249.68 50.59
2 7 -1 1345.87 58.39
-2 7 1 1328.67 49.1
2 7 -1 1315.57 53.99
-2 7 1 1298.17 41.8
2 7 -1 1337.37 49.2
-1 -7 1 220.68 19.6
-1 -7 1 241.58 18.7
-1 -7 1 211.18 13.9
1 -7 -1 235.68 22.3
-1 -7 1 233.78 21.9
1 -7 -1 201.98 21.9
1 -7 -1 240.88 14.6
1 -7 -1 253.27 20.5
-1 -7 1 202.38 23.4
-1 7 1 208.08 28.8
1 7 -1 233.78 29
1 7 -1 211.38 20.1
-1 7 1 213.68 18.1
-1 7 1 227.18 13.5
1 7 -1 203.88 21.9
1 7 -1 225.68 18.7
-1 7 1 231.28 18.5
-1 7 1 194.98 20
0 -7 1 691.33 38.4
0 -7 -1 704.73 35.6
0 -7 1 668.53 37.8
0 -7 1 719.53 33.6
0 -7 -1 647.04 51.69
0 -7 1 697.53 27.6
0 -7 1 669.03 35.3
0 -7 -1 735.93 25.2
0 -7 -1 665.03 35.1
0 -7 -1 665.93 38.1
0 7 1 671.03 33
0 7 -1 713.03 32
0 7 1 710.23 46.7
0 7 1 685.13 37
0 7 -1 672.73 33
0 7 1 679.73 33.2
0 7 -1 721.93 48.8
-1 -7 -1 366.96 15.5
-1 -7 -1 331.67 24.2
1 -7 1 351.66 22.7
1 -7 1 332.37 26.6
-1 -7 -1 384.86 31.6
1 -7 1 346.87 19.5
-1 -7 -1 342.97 24
-1 -7 -1 342.37 30.7
1 -7 1 314.27 27.3
-1 7 -1 334.07 21.6
-1 7 -1 332.47 25.5
1 7 1 351.86 23.1
1 7 1 326.97 26.2
1 7 1 338.77 23.5
-1 7 -1 315.87 22.1
-1 7 -1 321.87 18.6
-1 7 -1 314.37 36.7
-2 -7 -1 1170.48 49
2 -7 1 1293.67 49
2 -7 1 1268.37 66.59
2 -7 1 1283.17 44.4
-2 -7 -1 1253.47 35.8
2 -7 1 1175.48 53.59
-2 -7 -1 1233.28 52.39
-2 -7 -1 1218.48 60.59
2 -7 1 1278.27 57.89
-2 7 -1 1220.48 43
-2 7 -1 1230.88 47.2
2 7 1 1185.78 51.19
-2 7 -1 1226.38 53.69
2 7 1 1235.98 50.19
-2 7 -1 1204.28 48.4
2 7 1 1215.38 56.39
-2 7 -1 1201.08 66.79
2 7 1 1212.68 49.4
3 -7 1 1069.99 64.39
-3 -7 -1 1120.19 46.5
-3 -7 -1 1107.59 36.9
3 -7 1 1175.78 51.79
-3 -7 -1 1043.7 50.49
-3 -7 -1 1119.29 47.7
3 -7 1 1085.29 56.69
-3 -7 -1 1069.69 61.69
3 -7 1 1106.29 42.9
-3 -7 -1 1071.89 33.9
-3 7 -1 1048.9 65.19
-3 7 -1 1159.68 42.3
3 7 1 1073.99 48.3
3 7 1 1039.1 54.39
3 7 1 1087.19 50.09
-3 7 -1 1164.18 47.4
4 -7 1 712.23 35.1
-4 -7 -1 680.43 41.8
4 -7 1 723.53 36.4
4 -7 1 675.73 52.19
4 -7 1 631.94 47.9
-4 -7 -1 702.93 36.5
-4 -7 -1 719.63 54.09
-4 -7 -1 725.13 30
4 7 1 685.13 40.6
-4 7 -1 665.93 57.39
4 7 1 686.03 39.1
4 7 1 686.33 40.3
-4 7 -1 657.73 32.1
-4 7 -1 748.63 39.8
4 7 1 664.63 46.4
-4 7 -1 612.64 40.6
5 -7 1 1138.89 66.49
-5 -7 -1 1280.47 45.2
-5 -7 -1 1238.48 53.59
5 -7 1 1205.28 51.19
-5 7 -1 1438.46 60.79
5 7 1 1198.18 59.49
-5 7 -1 1235.18 76.29
5 7 1 1194.68 67.69
5 7 1 1259.77 58.49
-6 -7 -1 992.9 42
-6 -7 -1 1103.29 51.79
6 -7 1 1099.79 68.29
-6 7 -1 998.9 73.89
6 7 1 1052.09 54.89
7 -7 1 207.88 38.8
7 -7 1 224.28 40.1
-7 -7 -1 158.98 20.7
7 -7 1 193.68 24.9
-7 -7 -1 190.88 22.4
-7 7 -1 207.58 42.5
7 7 1 190.48 31.2
7 7 1 200.38 28.5
7 7 1 195.58 26.6
-8 -7 -1 324.07 29.9
8 -7 1 318.17 44.1
-8 -7 -1 262.47 24.8
8 -7 1 346.77 45.6
8 -7 1 296.17 32.2
8 7 1 313.37 39.5
8 7 1 373.36 34.3
-8 7 -1 276.57 55.29
8 7 1 270.07 32.6
-9 -7 -1 272.07 29.2
9 -7 1 240.48 31.9
9 -7 1 310.47 56.49
9 -7 1 216.88 44.9
9 7 1 332.67 38.4
-9 7 -1 143.49 41.8
9 7 1 222.18 29.1
9 7 1 232.28 32
10 -7 1 61.99 36.2
10 -7 1 29.5 33
10 -7 1 41.3 20.3
-10 -7 -1 54.49 15.7
10 7 1 35.8 16.8
-10 7 -1 6.8 33.6
10 -8 -1 3.2 15.4
10 -8 -1 -2.5 26.7
10 -8 -1 -6.8 27.1
10 8 -1 9.5 11.9
10 8 -1 7.4 14.6
-10 8 1 -37.1 27.6
10 8 -1 45.1 17.6
9 -8 -1 73.59 52.39
9 -8 -1 58.19 31.3
-9 -8 1 57.99 15.9
9 -8 -1 32.8 16.6
9 8 -1 52.49 15.7
9 8 -1 49.4 18.9
-9 8 1 20.4 32.3
8 -8 -1 0.3 12.1
8 -8 -1 -13.6 19.3
8 -8 -1 9.4 21.3
-8 -8 1 -0.5 7
-8 8 1 11.2 26.5
8 8 -1 18.6 14.2
8 8 -1 5.4 10.7
8 8 -1 10.7 9.5
-7 -8 1 -12.6 11
7 -8 -1 8.2 11.4
7 -8 -1 9.4 19.9
7 -8 -1 38.4 21.2
-7 -8 1 3.8 8.1
7 8 -1 5.2 8.8
7 8 -1 14.9 10.8
-7 8 1 27.8 25
-7 8 1 -5.5 15.4
7 8 -1 -4.4 11.9
6 -8 -1 28.1 20.3
-6 -8 1 15.9 10.5
-6 -8 1 6.2 10.5
6 -8 -1 11.8 11.3
6 -8 -1 19.2 18
-6 8 1 24.7 15.2
-6 8 1 -3.8 21
6 8 -1 10.1 9.7
6 8 -1 12.1 16.2
-5 -8 1 -4.7 8.5
5 -8 -1 -3.5 8
-5 -8 1 0 5.6
5 -8 -1 1.8 15.2
-5 8 1 11.6 11.8
-5 8 1 1.5 17.5
5 8 -1 -0.7 7.5
5 8 -1 -15.4 9.5
5 8 -1 12.9 8.5
-4 -8 1 18.3 13.1
4 -8 -1 16.9 16.9
4 -8 -1 31 11.4
-4 -8 1 8.8 6.3
4 -8 -1 13.7 12.7
4 8 -1 11.8 9.3
4 8 -1 2.3 15.1
-4 8 1 8 18.5
-4 8 1 8.6 9.8
-4 8 1 15.8 6.8
4 8 -1 24.1 10.3
-4 8 1 23.4 11.5
-3 -8 1 54.99 11.5
3 -8 -1 66.79 20.4
-3 -8 1 70.89 10
-3 -8 1 52.99 21.1
-3 -8 1 64.89 16.1
3 -8 -1 87.99 19.1
3 -8 -1 66.99 20.3
3 -8 -1 82.89 13.3
3 -8 -1 98.79 17.9
-3 -8 1 53.49 12.8
-3 8 1 74.09 14.4
3 8 -1 74.59 14.3
3 8 -1 87.49 22.9
3 8 -1 54.99 12.8
-3 8 1 70.99 11.1
-3 8 1 48.7 22.5
3 8 -1 70.69 16.1
-2 -8 1 200.18 19.3
2 -8 -1 228.68 26.6
-2 -8 1 178.98 17.8
-2 -8 1 186.78 20.8
2 -8 -1 195.18 22.7
-2 -8 1 180.18 22
2 -8 -1 206.18 20.5
2 -8 -1 196.08 16.3
-2 -8 1 207.38 26.2
-2 8 1 198.78 18.6
-2 8 1 176.48 33.8
-2 8 1 195.88 21.8
-2 8 1 214.08 14.9
2 8 -1 202.68 19.5
2 8 -1 197.48 25.4
2 8 -1 183.78 17.3
1 -8 -1 -9.3 7.3
-1 -8 1 5.3 6.8
-1 -8 1 2.8 4.5
1 -8 -1 6.1 6.5
-1 -8 1 -0.8 8.5
1 -8 -1 10.4 10
1 -8 -1 4.1 4.7
-1 -8 1 -2.6 10.2
-1 -8 1 1.1 5.4
1 -8 -1 2.3 6.5
-1 8 1 0.4 3.4
1 8 -1 -0.2 10.5
1 8 -1 2.9 9.9
-1 8 1 5.8 6.3
-1 8 1 -5.4 11.6
1 8 -1 -0.2 4.5
0 -8 -1 798.62 28.8
0 -8 1 776.02 31.3
0 -8 -1 755.42 39.4
0 -8 1 853.91 39.2
0 -8 1 746.33 43.5
0 -8 -1 787.82 44.5
0 -8 1 774.12 40.9
0 -8 -1 789.62 41.7
0 -8 1 765.52 43.9
0 -8 -1 815.52 44.6
0 8 -1 813.02 43.2
0 8 -1 766.02 35.9
0 8 -1 778.62 55.09
0 8 1 826.72 42.7
0 8 1 762.52 53.89
0 8 1 775.12 37.8
-1 -8 -1 910.61 43.6
-1 -8 -1 921.81 30.4
-1 -8 -1 929.61 52.19
1 -8 1 880.41 47.1
1 -8 1 996.6 47.1
1 -8 1 936.61 42.4
-1 -8 -1 916.71 47.5
1 -8 1 944.21 50.19
1 -8 1 912.91 36.1
-1 -8 -1 934.81 53.49
-1 8 -1 915.61 59.39
1 8 1 922.91 57.99
-1 8 -1 909.61 39.9
1 8 1 980.2 43.4
1 8 1 927.61 47.1
1 8 1 806.12 46.1
-1 8 -1 940.61 36.6
-2 -8 -1 34.6 5.9
-2 -8 -1 24.8 10.5
-2 -8 -1 27.1 11.3
2 -8 1 22.6 14.1
2 -8 1 28 8
2 -8 1 17.3 12
2 -8 1 23.8 15.2
-2 8 -1 32 9.4
-2 8 -1 32.5 12.7
-2 8 -1 25.4 19.7
2 8 1 33.8 11.5
-2 8 -1 25.1 8
-2 8 -1 26.3 9.8
2 8 1 20.7 14.1
2 8 1 25.5 9.2
-3 -8 -1 145.49 34.5
3 -8 1 130.69 16.5
3 -8 1 111.29 24.3
-3 -8 -1 101.39 17.7
3 -8 1 91.39 23.6
-3 -8 -1 121.19 9.7
-3 -8 -1 125.59 16.8
3 -8 1 116.49 15.2
-3 8 -1 112.09 12.9
-3 8 -1 131.29 32.1
3 8 1 137.79 18.5
3 8 1 138.19 27.4
-3 8 -1 117.99 18.9
3 8 1 107.19 19
-3 8 -1 121.99 18.3
3 8 1 99.49 15.7
-4 -8 -1 241.38 19.2
-4 -8 -1 216.88 20.7
4 -8 1 205.58 21.6
4 -8 1 237.98 33.7
4 8 1 186.18 22.3
4 8 1 233.18 24.3
-4 8 -1 223.68 28.8
-4 8 -1 259.17 26.8
-4 8 -1 210.38 38.8
4 8 1 194.68 28.5
5 -8 1 -12 6.8
5 -8 1 14.5 16.2
-5 -8 -1 -7.1 7.8
-5 8 -1 -5.7 13.6
-5 8 -1 -13.3 16.3
5 8 1 4.3 9.9
5 8 1 -9.7 10.8
5 8 1 8.6 8.7
-6 -8 -1 105.89 16.6
6 -8 1 147.49 21.4
6 -8 1 116.39 29
6 -8 1 180.78 38.9
-6 -8 -1 132.49 19.2
6 8 1 119.29 22.7
-6 8 -1 110.89 25.7
6 8 1 163.98 34.6
6 8 1 85.99 20.5
7 -8 1 -5 12.3
-7 -8 -1 14.7 8.7
7 -8 1 17.1 21.5
7 -8 1 11.7 18.7
-7 -8 -1 1.7 10.9
7 8 1 5.4 10
-7 8 -1 -10.1 23.7
7 8 1 62.69 23.8
7 8 1 15.8 12.7
-8 -8 -1 100.39 18.7
-8 -8 -1 47.5 15.4
8 -8 1 60.99 33.4
8 -8 1 85.99 30.9
8 -8 1 69.09 18.8
8 8 1 84.79 23.1
8 8 1 87.49 21.3
8 8 1 129.99 30.4
-8 8 -1 27.5 29.2
9 -8 1 17.7 29.8
9 -8 1 30.8 25.4
-9 -8 -1 31.4 12.1
9 -8 1 13.6 15.4
-9 8 -1 -6.3 30
9 8 1 82.69 24
9 8 1 35.3 18.1
9 8 1 29.9 15.3
-9 -9 1 221.68 28.7
9 -9 -1 184.38 43.2
9 -9 -1 142.19 26.5
-9 9 1 147.29 70.19
9 9 -1 228.28 27
9 9 -1 139.69 31.3
8 -9 -1 89.59 32.3
-8 -9 1 65.39 16.3
8 -9 -1 99.19 21.9
8 -9 -1 95.99 30.8
8 9 -1 119.29 27.8
8 9 -1 89.49 19
-8 9 1 64.69 27.2
-8 9 1 106.19 34.2
7 -9 -1 936.61 68.39
7 -9 -1 831.12 47.2
-7 -9 1 846.82 50.89
-7 -9 1 655.13 41.4
7 -9 -1 828.32 58.99
-7 9 1 826.42 52.49
7 9 -1 883.81 61.39
7 9 -1 821.62 56.49
-7 9 1 869.11 75.79
6 -9 -1 614.64 53.69
6 -9 -1 594.34 39.2
6 -9 -1 590.04 48.3
-6 -9 1 669.63 43.1
-6 -9 1 585.44 34.3
-6 9 1 652.93 63.59
6 9 -1 590.74 45.4
6 9 -1 602.14 39.9
6 9 -1 618.14 49.99
-6 9 1 657.53 44.5
5 -9 -1 824.22 42.2
-5 -9 1 748.23 37.3
5 -9 -1 852.21 59.29
5 -9 -1 794.72 46.2
5 9 -1 802.72 44.2
5 9 -1 747.03 53.39
-5 9 1 796.02 44.4
-5 9 1 810.72 69.29
-4 -9 1 742.03 32.6
-4 -9 1 803.02 44.2
4 -9 -1 845.72 53.99
4 -9 -1 777.02 38
-4 -9 1 740.53 40.3
4 -9 -1 816.82 55.99
4 9 -1 789.92 48
-4 9 1 806.72 42.4
-4 9 1 721.03 35
4 9 -1 765.02 41.4
4 9 -1 810.52 52.79
-4 9 1 744.93 65.39
-3 -9 1 1357.66 58.89
-3 -9 1 1383.06 46.5
3 -9 -1 1413.56 70.69
3 -9 -1 1442.96 51.49
-3 -9 1 1290.17 67.69
3 -9 -1 1409.36 61.19
-3 -9 1 1311.97 61.19
3 9 -1 1357.06 55.49
-3 9 1 1396.96 56.39
-3 9 1 1357.36 52.89
-3 9 1 1259.07 78.69
-3 9 1 1301.87 63.39
3 9 -1 1329.07 67.09
3 9 -1 1384.56 63.49
-2 -9 1 998.9 53.99
2 -9 -1 952.1 48.8
-2 -9 1 1056.39 52.69
2 -9 -1 1006.5 56.99
-2 -9 1 1034.7 37.9
2 -9 -1 1056.89 52.29
-2 -9 1 1037.7 58.49
-2 -9 1 1091.59 54.09
2 -9 -1 1042.3 40.4
-2 9 1 973.7 68.69
2 9 -1 1091.79 58.59
-2 9 1 1090.69 47.6
2 9 -1 1076.09 46.8
-2 9 1 1015.1 38.6
-2 9 1 1084.09 54.59
2 9 -1 1071.49 55.59
2 9 -1 1021 68.49
1 -9 -1 1354.66 62.19
-1 -9 1 1398.96 65.89
1 -9 -1 1394.86 46.2
1 -9 -1 1363.76 60.99
-1 -9 1 1465.85 64.29
-1 -9 1 1386.36 46.3
1 -9 -1 1392.56 59.59
-1 -9 1 1342.67 63.09
-1 -9 1 1338.67 59.89
1 -9 -1 1343.27 65.09
1 9 -1 1314.57 56.19
-1 9 1 1309.57 76.49
1 9 -1 1371.56 77.69
-1 9 1 1382.96 55.49
-1 9 1 1356.56 45.4
-1 9 1 1343.97 56.49
1 9 -1 1392.26 54.29
0 -9 1 660.33 39.8
0 -9 -1 676.53 43.5
0 -9 -1 652.53 38.6
0 -9 -1 644.94 39.4
0 -9 1 641.44 29.7
0 -9 -1 615.24 48.2
0 -9 1 694.53 43.7
0 -9 -1 700.93 27.6
0 -9 1 635.14 43.5
0 -9 1 736.33 45.5
0 9 1 672.83 55.19
0 9 1 643.14 35.6
0 9 1 658.73 36.7
0 9 -1 654.23 54.59
0 9 -1 653.13 36.6
0 9 -1 695.13 35.2
1 -9 1 1553.44 52.49
1 -9 1 1590.14 71.99
-1 -9 -1 1492.05 45.1
1 -9 1 1480.15 59.89
-1 -9 -1 1456.15 70.59
-1 -9 -1 1560.14 62.99
1 -9 1 1433.26 65.79
1 -9 1 1595.44 66.09
-1 -9 -1 1435.06 63.79
-1 -9 -1 1510.15 66.89
1 9 1 1520.05 66.99
1 9 1 1492.05 60.79
-1 9 -1 1481.95 57.29
1 9 1 1498.35 59.89
1 9 1 1603.84 82.99
-1 9 -1 1510.35 83.29
-1 9 -1 1491.05 60.09
-1 9 -1 1531.95 52.89
2 -9 1 752.12 49.8
-2 -9 -1 817.72 28.6
2 -9 1 798.12 46.8
2 -9 1 857.91 37.2
2 -9 1 818.22 42.6
-2 -9 -1 873.01 49.1
-2 -9 -1 812.02 54.59
-2 -9 -1 828.52 43.7
-2 9 -1 859.61 41.9
-2 9 -1 836.42 36.5
-2 9 -1 803.62 51.29
2 9 1 769.02 41.7
2 9 1 832.42 49.8
-2 9 -1 768.22 45.4
-2 9 -1 866.81 65.39
3 -9 1 543.35 30.3
3 -9 1 542.05 45.1
-3 -9 -1 479.05 20.6
-3 -9 -1 498.75 38.6
3 -9 1 487.45 37.6
3 9 1 496.15 34.4
3 9 1 504.45 36.5
3 9 1 490.15 40
-3 9 -1 513.85 33.7
-3 9 -1 490.85 52.29
-3 9 -1 467.45 27.3
4 -9 1 398.26 40.3
-4 -9 -1 367.26 18.3
4 -9 1 360.16 27
-4 -9 -1 375.66 22.8
4 9 1 379.26 37.6
4 9 1 330.17 35.6
-4 9 -1 380.46 49.1
-4 9 -1 359.66 32.9
4 9 1 375.46 31
-5 -9 -1 876.01 46.7
5 -9 1 795.12 57.99
-5 -9 -1 775.12 35.9
5 -9 1 842.52 43.3
-5 9 -1 873.61 50.09
5 9 1 825.12 56.79
5 9 1 770.72 47.1
5 9 1 849.52 51.69
-6 -9 -1 145.29 20
-6 -9 -1 120.09 17.2
6 -9 1 129.29 30.9
6 -9 1 171.38 40.3
6 -9 1 192.18 24.9
6 9 1 200.28 32.1
6 9 1 145.89 22.9
6 9 1 137.39 21.6
-6 9 -1 148.99 29.7
-6 9 -1 117.89 33.8
7 -9 1 310.97 41.4
7 -9 1 293.97 30.5
-7 -9 -1 254.27 25.1
-7 -9 -1 300.07 29.2
7 -9 1 320.07 44.6
7 9 1 318.47 37.9
-7 9 -1 318.47 55.19
7 9 1 338.17 33.3
7 9 1 282.87 32.6
8 -9 1 139.19 37.2
-8 -9 -1 144.39 21.8
8 -9 1 119.09 38
8 -9 1 112.99 22.9
8 9 1 166.58 40.7
8 9 1 107.69 27.8
-8 9 -1 86.39 37
8 9 1 146.09 27.2
9 -9 1 146.59 39.7
9 -9 1 63.59 22.1
9 -9 1 56.89 36.2
-9 -9 -1 121.09 21.6
9 9 1 100.29 25.2
9 9 1 96.49 24.6
9 9 1 178.78 26.9
-9 9 -1 68.89 39.8
9 -10 -1 -14.8 24.4
9 -10 -1 3.5 29.4
9 -10 -1 -6.3 14.7
-9 -10 1 21.2 11
9 10 -1 30.8 14.4
9 10 -1 8 13
-9 10 1 -16.5 31.9
8 -10 -1 -23 21.9
8 -10 -1 12.1 19.8
8 -10 -1 -3.9 15.5
-8 -10 1 3.7 8.7
8 10 -1 4.2 11.3
-8 10 1 18.7 28
8 10 -1 24.2 12.9
7 -10 -1 -4.2 10.4
-7 -10 1 13.1 8.1
7 -10 -1 37.4 20.3
7 -10 -1 18.7 24.4
7 10 -1 34.9 17.2
7 10 -1 17.7 10
7 10 -1 9.5 11.3
-7 10 1 25.7 21.2
-7 10 1 -4.7 16.9
6 -10 -1 39.7 19.1
6 -10 -1 -2.4 10.6
-6 -10 1 1.3 6.3
-6 -10 1 -10 9.6
6 10 -1 -1.2 8.3
-6 10 1 -9.6 12.8
6 10 -1 11.7 11.7
-6 10 1 19 20.5
6 10 -1 6.8 10.5
-5 -10 1 25.6 10.2
-5 -10 1 21.1 8.2
5 -10 -1 28.3 19.2
5 10 -1 21.7 10.5
-5 10 1 37.3 21.5
5 10 -1 7.2 13.7
-5 10 1 13.7 13.9
5 10 -1 21.9 11.4
-4 -10 1 55.89 10
-4 -10 1 82.29 15.9
4 -10 -1 61.89 22.3
4 -10 -1 59.69 14.2
4 10 -1 45.9 13.1
-4 10 1 48.6 15.6
-4 10 1 34.7 20.4
4 10 -1 55.19 21.7
4 10 -1 51.19 19.4
3 -10 -1 16.6 10
-3 -10 1 28.5 10.6
-3 -10 1 28 7.9
-3 -10 1 42.1 17
3 -10 -1 37 17.4
3 -10 -1 55.79 15.7
3 10 -1 20.4 9.4
3 10 -1 30.6 17.1
-3 10 1 42.3 12.9
-3 10 1 31.2 9.1
2 -10 -1 33.1 15.5
-2 -10 1 18.7 14.3
2 -10 -1 45.5 14.8
2 -10 -1 12.7 7.7
-2 -10 1 13.1 6.6
-2 -10 1 29 10.4
-2 10 1 19.6 9.6
2 10 -1 15.3 18.4
-2 10 1 6.7 16.7
2 10 -1 17 15.6
2 10 -1 16.5 8.5
-2 10 1 10.5 7
1 -10 -1 15.5 7.3
-1 -10 1 21.5 7.6
1 -10 -1 43.1 16.9
-1 -10 1 3.9 8.1
-1 -10 1 3.9 11.7
1 -10 -1 16.9 13.2
1 10 -1 18.8 18.8
1 10 -1 14 9.1
-1 10 1 11.6 7.6
-1 10 1 9.7 5.8
-1 10 1 4.6 17.3
0 -10 1 137.49 23.7
0 -10 -1 159.78 14.2
0 -10 -1 170.38 25.3
0 -10 -1 151.38 27.7
0 -10 1 136.79 22
0 -10 1 155.88 23.3
0 -10 1 152.38 15.3
0 10 1 145.79 18
0 10 1 163.88 34.8
0 10 -1 126.89 31.4
0 10 -1 151.68 17.8
-1 -10 -1 93.29 28.8
1 -10 1 83.99 13.6
-1 -10 -1 80.39 20.2
1 -10 1 99.29 25.4
-1 -10 -1 92.69 10.4
1 -10 1 77.89 26.1
1 10 1 100.09 30.4
-1 10 -1 95.59 29.7
-1 10 -1 90.29 14.4
1 10 1 108.69 24.5
-1 10 -1 95.39 17.4
1 10 1 86.79 17.6
-2 -10 -1 65.99 18.7
-2 -10 -1 77.19 9.4
2 -10 1 101.69 15.9
2 -10 1 99.99 24.1
-2 10 -1 85.29 18.2
2 10 1 108.29 24.7
2 10 1 56.99 24
-2 10 -1 86.89 28.2
2 10 1 73.89 16.5
-2 10 -1 69.69 13.1
3 -10 1 18.7 9.5
-3 -10 -1 31.6 14.4
-3 -10 -1 28.1 6.1
-3 10 -1 41.7 23.8
-3 10 -1 34.8 13.9
3 10 1 28.3 17
3 10 1 31.7 12.5
4 -10 1 50.29 21
-4 -10 -1 56.39 8.4
-4 -10 -1 42.3 11
4 10 1 46 15.9
-4 10 -1 53.09 22.3
-4 10 -1 48.7 17.6
4 10 1 57.49 17.2
4 10 1 78.89 24.3
5 -10 1 104.99 27.8
5 -10 1 78.99 16.4
-5 -10 -1 68.09 14.1
5 10 1 93.59 22.8
5 10 1 103.69 21.2
5 10 1 85.39 25.9
-5 10 -1 109.09 31.6
-5 10 -1 63.59 22.3
6 -10 1 18 13.7
-6 -10 -1 15.8 6.7
-6 -10 -1 12.6 8.1
6 -10 1 34.1 20.2
6 -10 1 27.6 17
-6 -10 -1 -15 9.1
6 10 1 6.6 9.9
-6 10 -1 -4.1 17.6
6 10 1 46.8 18.8
6 10 1 13.5 10.1
-6 10 -1 14.5 22.2
7 -10 1 59.09 24
-7 -10 -1 -7.9 12.5
-7 -10 -1 31.4 11.8
7 -10 1 52.69 26.5
7 -10 1 64.99 19
7 10 1 21.4 12.3
7 10 1 74.09 19.4
-7 10 -1 32 26.5
7 10 1 61.99 19.8
-8 -10 -1 26.7 11.8
8 -10 1 66.59 26.4
8 -10 1 37.1 18
8 -10 1 37.2 33.5
8 10 1 17.5 13.8
8 10 1 30.2 14.7
-8 10 -1 14.2 31.2
8 10 1 85.09 24
8 -11 -1 126.49 26.3
-8 -11 1 188.48 30.6
8 -11 -1 172.78 39.3
8 -11 -1 181.78 42.3
8 11 -1 225.08 31.3
8 11 -1 193.68 26
-8 11 1 108.49 33.4
8 11 -1 129.09 31.3
-8 11 1 137.79 40.4
-7 -11 1 303.97 23.6
7 -11 -1 358.66 44
7 -11 -1 299.77 32.6
7 -11 -1 425.16 50.19
-7 -11 1 336.77 34.1
7 11 -1 350.46 39.3
-7 11 1 258.57 56.89
-7 11 1 439.56 88.99
7 11 -1 294.17 30.3
-6 -11 1 562.54 42.4
6 -11 -1 545.95 40.2
-6 -11 1 453.75 33.8
-6 -11 1 555.64 30.1
6 -11 -1 680.53 56.99
-6 11 1 568.34 43.8
6 11 -1 546.35 39.5
6 11 -1 619.24 52.09
-6 11 1 655.73 64.39
6 11 -1 573.34 47.7
5 -11 -1 487.05 48.5
-5 -11 1 421.46 29.2
-5 -11 1 455.45 25.8
-5 -11 1 460.55 37.4
5 -11 -1 460.75 34.2
-5 11 1 419.96 35.7
-5 11 1 519.15 56.39
5 11 -1 423.66 39.8
5 11 -1 397.26 37.4
5 11 -1 509.25 46.7
-4 -11 1 452.35 25.5
-4 -11 1 500.45 42.9
4 -11 -1 559.14 50.89
4 -11 -1 456.55 32.2
4 11 -1 537.45 36.6
4 11 -1 567.74 47.9
-4 11 1 522.95 36.9
-4 11 1 592.24 60.79
3 -11 -1 694.93 64.79
3 -11 -1 863.01 41.1
-3 -11 1 825.02 56.09
-3 -11 1 839.42 35.4
-3 11 1 924.31 47.4
-3 11 1 839.52 69.99
3 11 -1 890.81 58.89
3 11 -1 856.71 45.5
3 11 -1 874.71 70.19
2 -11 -1 1337.97 50.39
2 -11 -1 1309.57 71.99
-2 -11 1 1438.86 106.59
-2 -11 1 1304.37 47.2
-2 11 1 1298.87 83.19
2 11 -1 1364.26 85.39
2 11 -1 1292.97 57.09
-2 11 1 1259.77 57.49
-2 11 1 1279.37 48.8
-1 -11 1 1177.58 66.89
-1 -11 1 1223.58 46.1
1 -11 -1 1247.38 45.9
1 -11 -1 1307.37 70.69
-1 11 1 1240.48 82.39
1 11 -1 1278.37 55.59
-1 11 1 1075.09 61.79
1 11 -1 1317.47 85.39
0 -11 1 1226.58 47.4
0 -11 -1 1178.08 66.29
0 -11 1 1418.66 81.29
0 -11 -1 1248.58 44.3
0 11 -1 1277.37 83.29
0 11 1 1144.49 78.29
0 11 -1 1301.67 56.39
-1 -11 -1 1753.82 81.79
1 -11 1 1732.73 61.39
1 -11 1 1830.12 88.99
-1 -11 -1 1740.83 54.49
1 11 1 1688.63 78.39
1 11 1 1816.62 99.69
-1 11 -1 1904.61 100.99
-1 11 -1 1750.02 68.49
2 -11 1 1105.79 66.29
-2 -11 -1 1079.69 61.19
2 -11 1 1049.7 45.8
2 11 1 1158.28 78.39
-2 11 -1 1073.39 52.79
-2 11 -1 1124.09 79.39
2 11 1 870.81 58.39
2 11 1 1135.29 73.79
-3 -11 -1 431.96 39.2
3 -11 1 431.16 42.7
-3 -11 -1 432.66 23.1
-3 11 -1 537.05 56.79
3 11 1 407.76 33.3
3 11 1 431.26 40.2
-3 11 -1 410.56 33.7
-4 -11 -1 465.95 41.6
4 -11 1 510.35 47.8
4 -11 1 495.55 33.6
-4 -11 -1 448.86 26.2
4 11 1 424.66 43.6
4 11 1 531.85 39.4
-4 11 -1 530.45 41.8
-5 -11 -1 189.08 21.2
-5 -11 -1 230.88 16.6
5 -11 1 270.57 37.2
5 -11 1 224.48 27.3
-5 11 -1 205.58 32.4
5 11 1 296.57 35.2
5 11 1 249.58 30.4
5 11 1 267.37 29.6
6 -11 1 287.17 38.7
6 -11 1 180.78 26
-6 -11 -1 223.18 15.9
-6 11 -1 231.38 37.9
-6 11 -1 272.87 47.1
6 11 1 256.17 33.7
6 11 1 200.68 28.7
6 11 1 224.08 27
-7 -11 -1 86.29 12
7 -11 1 58.99 24.5
7 -11 1 70.89 31.8
7 11 1 79.89 21.7
-7 11 -1 81.29 31.4
7 11 1 149.59 25.5
7 11 1 113.79 25.2
7 -12 -1 5.8 22.9
-7 -12 1 18 11.2
-7 -12 1 18 8.9
7 -12 -1 37.6 25.1
7 12 -1 23.8 14
-7 12 1 -21.1 19
7 12 -1 23.1 12.5
7 12 -1 46.9 20
6 -12 -1 -0.7 12.4
-6 -12 1 26.3 9.3
6 -12 -1 60.09 21.4
6 12 -1 43.9 17.6
6 12 -1 29.9 12.9
-5 -12 1 10.7 7.5
-5 -12 1 20.7 12
5 -12 -1 -7.4 10.6
-5 -12 1 28.1 15.6
-5 12 1 13.3 14.7
5 12 -1 33.4 17.6
5 12 -1 20.4 10.6
-4 -12 1 4.7 12.1
4 -12 -1 28.2 16.8
-4 -12 1 11.2 6.2
4 -12 -1 -1.6 9.8
4 12 -1 -12 15.1
-4 12 1 7.4 10.7
4 12 -1 13.3 8.8
4 12 -1 20.9 16.3
-3 -12 1 32.2 15.1
3 -12 -1 12.6 10.3
-3 -12 1 15.3 7.6
3 -12 -1 53.89 18.9
3 12 -1 42.6 20.5
-3 12 1 13.8 11
3 12 -1 31.6 12.5
3 12 -1 3 17.1
-2 -12 1 12.7 11.5
2 -12 -1 11.7 9.1
-2 -12 1 -0.2 5.7
2 -12 -1 7.3 12.5
-2 12 1 -2.5 6.3
2 12 -1 -7.2 15.2
-2 12 1 17.8 10.2
-2 12 1 39.3 18.3
2 12 -1 12.5 8.4
1 -12 -1 0.4 6.4
-1 -12 1 1.2 11
1 -12 -1 22.8 16.4
-1 -12 1 1.8 5.2
-1 12 1 4.9 8.4
-1 12 1 14.7 17.9
1 12 -1 5.5 13.1
1 12 -1 2.7 7.9
0 -12 1 39.2 17.3
0 -12 1 13.7 8
0 -12 -1 6.5 6.8
0 -12 -1 18.6 15.8
0 12 -1 11.9 9
0 12 -1 44.4 24.8
0 12 1 16.4 18.1
0 12 1 11.4 10.2
-1 -12 -1 56.39 21.6
-1 -12 -1 58.99 10.6
1 -12 1 59.09 12.8
1 -12 1 104.49 24.8
1 12 1 63.69 28.1
-1 12 -1 67.39 16
-1 12 -1 92.19 29.5
1 12 1 89.69 18.7
-2 -12 -1 -0.1 10.4
2 -12 1 13.6 14.4
-2 -12 -1 5.9 5.5
2 12 1 13.2 18.1
2 12 1 7.6 8.8
2 12 1 0.4 11.3
-2 12 -1 32.6 13.8
-2 12 -1 49.8 20.9
-3 -12 -1 -0.2 4.6
3 -12 1 30.6 14.5
-3 -12 -1 24.8 13.3
3 -12 1 2.4 9.8
3 12 1 19 15.9
3 12 1 10.1 15.4
-3 12 -1 1.3 11.1
3 12 1 4.9 9.1
4 -12 1 22.2 13.7
-4 -12 -1 -13 8.2
-4 -12 -1 4.6 4.8
4 -12 1 -2 9.4
-4 -12 -1 -3.8 10
4 12 1 31.7 15.6
-4 12 -1 5.9 16.5
4 12 1 14.3 10.3
5 -12 1 -11.9 9.8
-5 -12 -1 9 10.8
5 -12 1 49 16.9
-5 -12 -1 3.1 4.5
5 12 1 7.3 11.1
5 12 1 16.2 13.9
6 -12 1 5.7 14.5
-6 -12 -1 24.9 6.5
-6 12 -1 83.49 26.5
6 12 1 31.8 15.7
6 12 1 80.29 22.2
6 12 1 43.8 16.8
-6 12 -1 19 26.2
7 -12 1 65.59 28.3
7 -12 1 26.4 19.6
7 12 1 89.19 35
7 12 1 4.2 12.8
-6 -13 1 220.78 19.4
6 -13 -1 145.19 26.9
-6 -13 1 234.98 36.7
-6 13 1 200.88 35.1
6 13 -1 270.97 37
6 13 -1 256.87 29
5 -13 -1 200.68 27.8
-5 -13 1 232.58 19.6
-5 -13 1 302.47 37.1
-5 13 1 212.18 30.9
5 13 -1 231.58 26.5
5 13 -1 317.47 38.6
-4 -13 1 163.28 16.6
-4 -13 1 187.68 29.9
4 -13 -1 143.89 22.7
-4 13 1 172.78 25.7
4 13 -1 158.78 28.4
4 13 -1 174.98 23.2
-3 -13 1 155.18 26.7
3 -13 -1 103.49 18.6
-3 -13 1 147.49 16.2
3 13 -1 154.08 21.1
-3 13 1 144.99 22.3
2 -13 -1 401.16 41.9
-2 -13 1 343.97 23.4
-2 -13 1 392.46 40.8
2 -13 -1 302.57 25.3
-2 13 1 312.07 30.3
2 13 -1 373.96 32
2 13 -1 481.95 50.19
-1 -13 1 201.88 18.7
1 -13 -1 153.68 28.4
-1 -13 1 209.18 32.5
1 -13 -1 212.08 31.2
-1 13 1 173.78 22
1 13 -1 258.97 37.9
1 13 -1 196.48 22.9
0 -13 -1 0.7 6.9
0 -13 1 46.6 18.5
0 -13 1 20.5 8.3
0 -13 -1 16.7 14.4
0 13 1 42.1 17
0 13 1 14.5 10.1
0 13 -1 13.5 9.2
-1 -13 -1 113.69 27.9
1 -13 1 89.49 15.6
-1 -13 -1 119.29 14.7
1 13 1 115.89 21.7
-1 13 -1 133.19 23.5
-2 -13 -1 130.29 13.7
2 -13 1 180.98 28.6
-2 -13 -1 180.88 28.7
2 -13 1 140.49 18.5
-2 13 -1 131.19 24.8
2 13 1 155.48 21.6
3 -13 1 6.4 10.5
-3 -13 -1 29.8 14.5
3 13 1 7.1 8.9
3 13 1 17.8 14.9
4 -13 1 8.8 12.9
-4 -13 -1 53.89 20.4
-4 -13 -1 21.5 7
4 -13 1 59.79 18.7
-4 13 -1 -3 16.6
4 13 1 41.5 15.7
4 13 1 56.99 21
-5 -13 -1 219.68 31.4
5 -13 1 131.39 24.6
-5 -13 -1 144.69 13.9
-5 13 -1 103.49 28.8
5 13 1 201.98 29.3
5 13 1 180.88 26.7
3 -14 -1 317.97 34.6
-2 -14 1 202.68 31.3
-2 -14 1 129.69 16.7
2 -14 -1 114.29 19.5
-2 14 1 150.38 22.1
2 14 -1 124.29 22.7
1 -14 -1 205.08 27.8
0 -14 -1 222.68 31.8
0 -14 1 188.28 29.7
0 14 -1 133.99 20.7
1 -14 1 239.48 31.2
-1 -14 -1 201.38 30.2
3 -14 1 217.38 29.2
-2 -15 1 215.08 21.7
2 -15 -1 166.68 24.2
2 15 -1 251.97 31.8
-2 15 1 225.08 29.2
-1 -15 1 321.57 32.7
0 -15 -1 240.48 24.2
0 -15 1 229.28 25
0 15 1 286.87 31
-1 -15 -1 415.36 43.9
1 -15 1 406.06 40
12 0 -2 209.48 45.6
12 0 -2 238.08 34.2
12 0 -2 245.98 37.1
-12 0 2 166.38 35.3
11 0 -2 72.19 30
-11 0 2 109.69 28.6
11 0 -2 177.98 38.8
11 0 -2 76.49 21.1
10 0 -2 22.5 15.7
10 0 -2 25.6 21.4
-10 0 2 12 18.8
10 0 -2 16.7 20.9
-9 0 2 437.66 47.6
9 0 -2 407.76 33.5
9 0 -2 412.86 41.6
8 0 -2 2097.69 89.99
8 0 -2 2291.07 95.79
8 0 -2 2335.87 79.79
-8 0 2 2344.17 99.69
8 0 -2 2121.59 72.09
-8 0 2 2171.48 96.49
7 0 -2 1139.69 69.69
7 0 -2 1330.97 53.39
7 0 -2 1288.27 62.99
-7 0 2 1261.67 65.79
7 0 -2 1291.17 48.4
-7 0 2 1313.77 68.29
7 0 -2 1359.26 66.89
-7 0 2 1362.96 53.69
-6 0 2 248.58 29.7
6 0 -2 234.68 22.7
-6 0 2 250.87 33
6 0 -2 266.97 29.9
6 0 -2 217.18 31.1
-6 0 2 258.27 21.3
-6 0 2 230.18 30.3
6 0 -2 238.98 18.8
5 0 -2 1062.49 37.1
5 0 -2 1012.3 53.79
5 0 -2 1158.18 48
-5 0 2 1046.9 60.09
-5 0 2 1141.09 42.2
-5 0 2 1130.69 51.39
5 0 -2 1140.99 52.09
5 0 -2 1109.09 48.1
-5 0 2 1048 52.79
-4 0 2 4058.99 101.59
4 0 -2 3947 95.59
-4 0 2 3629.14 112.79
4 0 -2 3810.32 100.69
-4 0 2 3886.71 112.89
4 0 -2 3791.92 115.09
4 0 -2 3878.01 105.89
4 0 -2 3931.11 111.19
-4 0 2 3976.9 108.79
-3 0 2 446.36 27.5
3 0 -2 450.85 22
3 0 -2 434.06 21.1
3 0 -2 480.35 17.1
3 0 -2 480.75 28.4
3 0 -2 441.66 25.7
-3 0 2 472.25 29.7
-3 0 2 471.15 21.3
-3 0 2 474.45 24.2
2 0 -2 833.42 31.8
2 0 -2 789.42 22.1
-2 0 2 811.92 26.6
-2 0 2 875.71 33.7
-2 0 2 844.02 32.6
2 0 -2 738.43 32
-2 0 2 874.91 22.5
-2 0 2 828.62 27.4
2 0 -2 793.02 25.7
1 0 -2 2552.64 64.29
-1 0 -2 580.04 21
-1 0 -2 538.55 27.3
1 0 2 591.24 28.2
-1 0 -2 559.84 17.7
1 0 2 616.24 21.2
1 0 2 585.44 18.2
1 0 2 566.24 17.8
2 0 2 810.12 30.4
2 0 2 746.03 36.1
2 0 2 750.22 24.2
-2 0 -2 728.53 23.6
-2 0 -2 745.73 35.9
-2 0 -2 781.72 25.2
-2 0 -2 747.43 30.3
2 0 2 721.53 29.3
-3 0 -2 7280.77 191.68
4 0 2 3286.17 86.49
-4 0 -2 3244.38 84.99
-4 0 -2 3364.36 93.49
4 0 2 3383.46 108.89
-4 0 -2 3353.86 110.59
4 0 2 3141.29 105.99
-4 0 -2 3169.18 100.09
4 0 2 3165.48 101.99
5 0 2 200.08 26
-5 0 -2 164.18 27.6
5 0 2 144.59 28.8
-5 0 -2 209.98 21.6
-5 0 -2 169.28 14.7
5 0 2 194.48 18
-5 0 -2 170.88 25.8
5 0 2 192.58 29.8
6 0 2 735.83 35.2
6 0 2 734.83 45.9
6 0 2 713.53 56.69
-6 0 -2 719.83 49.2
-6 0 -2 794.62 42.4
-6 0 -2 738.43 33.1
6 0 2 709.63 53.29
-6 0 -2 725.63 53.79
7 0 2 1895.71 66.79
7 0 2 1848.32 81.49
-7 0 -2 1925.71 75.19
7 0 2 1723.43 88.19
-7 0 -2 1752.42 62.49
8 0 2 469.75 34.3
8 0 2 483.65 42.9
8 0 2 426.26 48.2
-8 0 -2 486.15 38.2
9 0 2 -9.7 19.8
9 0 2 -6.8 10.3
-9 0 -2 -12.7 8.7
9 0 2 -23.1 15.3
-10 0 -2 321.17 35.5
10 0 2 224.18 37.3
10 0 2 242.78 30.6
10 0 2 293.87 48.3
-11 0 -2 335.67 38.5
11 0 2 268.17 39.9
11 0 2 343.97 54.09
11 0 2 272.87 42
12 -1 -2 33.5 21.2
12 -1 -2 -0.4 15.8
12 -1 -2 -39.7 20.6
12 1 -2 -17.4 20.1
12 1 -2 42.6 18.6
-12 1 2 -29.6 19.6
11 -1 -2 9.2 17.5
11 -1 -2 -28.6 18.3
-11 -1 2 -8.9 14.5
11 -1 -2 18.2 14.8
11 1 -2 36.1 20.6
-11 1 2 -13.2 18.4
11 1 -2 -25.7 14.8
10 -1 -2 -5.4 11.6
-10 -1 2 3.5 15.4
10 -1 -2 15.3 24.1
10 -1 -2 6.3 23.4
10 1 -2 -16.3 15.1
10 1 -2 1.9 11.3
-10 1 2 6.2 18.6
10 1 -2 -0.7 16.2
9 -1 -2 81.99 27.3
-9 -1 2 34.1 17.8
9 -1 -2 54.99 17
9 -1 -2 56.89 42.4
9 1 -2 71.39 27.8
-9 1 2 65.79 26.5
9 1 -2 70.19 24.8
-8 -1 2 -9.7 24.8
8 -1 -2 31.1 22.7
8 -1 -2 9.7 13
8 -1 -2 10.1 10.2
8 -1 -2 9 21.8
-8 -1 2 21.4 16.2
8 1 -2 -9.7 16.8
8 1 -2 29.4 14.4
8 1 -2 23.8 18.9
8 1 -2 18.2 13.7
-8 1 2 52.49 23.8
-8 1 2 27.7 22.2
7 -1 -2 26.1 13.5
7 -1 -2 18.8 17.2
7 -1 -2 34.9 20.6
-7 -1 2 5.7 10
7 -1 -2 13.3 9.7
-7 -1 2 25.3 14.3
7 -1 -2 29.8 19
-7 -1 2 14.4 22
7 1 -2 20.7 16.6
-7 1 2 33 22.7
7 1 -2 23.8 17.8
7 1 -2 15.4 10.9
7 1 -2 13.8 18
-7 1 2 5.1 9.3
-7 1 2 37.9 19.8
7 1 -2 2.9 12.4
-6 -1 2 14.5 13
-6 -1 2 8.8 15.5
6 -1 -2 -0.2 6.1
-6 -1 2 6.4 16.4
6 -1 -2 9.8 15.7
6 -1 -2 1.4 13
6 -1 -2 13.1 9.6
-6 -1 2 4.2 8
6 -1 -2 6.1 13.4
6 1 -2 21.6 9.9
-6 1 2 23.4 17.6
6 1 -2 18.1 13.6
6 1 -2 1.1 10.1
-6 1 2 -3 7.8
6 1 -2 5.3 14.2
-6 1 2 3.2 13.4
-6 1 2 15.4 14.8
6 1 -2 3.8 15.4
-5 -1 2 316.57 30.3
5 -1 -2 295.37 30.2
-5 -1 2 339.67 31.1
5 -1 -2 344.67 30.3
-5 -1 2 350.86 31
5 -1 -2 319.07 18.1
5 -1 -2 303.77 25.5
5 -1 -2 312.77 21.4
-5 -1 2 316.97 21.6
-5 1 2 337.67 27.4
-5 1 2 319.07 34.8
-5 1 2 321.57 30.5
5 1 -2 345.57 28.7
-5 1 2 337.27 21.7
5 1 -2 314.67 25.8
5 1 -2 321.17 33.4
-4 -1 2 35.9 11.3
4 -1 -2 40 7.2
4 -1 -2 28.5 11.8
-4 -1 2 43.9 14.8
-4 -1 2 41.6 15.5
-4 -1 2 41.7 9.9
4 -1 -2 41.9 9.1
4 -1 -2 35.2 12.2
4 -1 -2 48.4 15.1
-4 1 2 44.3 8.5
4 1 -2 39.1 12.3
-4 1 2 20.3 12.3
-4 1 2 43.1 13.2
-4 1 2 17.6 11.6
4 1 -2 40.2 12.8
-4 1 2 57.09 10.5
4 1 -2 42.5 14
-3 -1 2 1037.5 34.6
-3 -1 2 1058.49 41.6
3 -1 -2 1007.5 30.8
3 -1 -2 1024.4 41
3 -1 -2 1020.8 34.6
-3 -1 2 1021.2 38.5
3 -1 -2 936.71 41.8
3 -1 -2 1068.39 34.6
-3 -1 2 1029.7 41.2
-3 1 2 1040.7 35.2
-3 1 2 974.4 43.8
3 1 -2 980.4 41.8
3 1 -2 1070.19 40.6
-3 1 2 1040.7 31.5
3 1 -2 969.7 36.9
-3 1 2 1052.59 34.3
-3 1 2 1051.79 41.1
-2 -1 2 1069.29 36.3
2 -1 -2 1007.4 31.5
2 -1 -2 1006.8 36.9
2 -1 -2 1041.3 29.6
-2 -1 2 1029.4 33.4
2 -1 -2 934.31 36.9
-2 -1 2 1087.19 37.1
2 -1 -2 1009.5 28
-2 1 2 1025.3 28.2
2 1 -2 1045.8 35.3
2 1 -2 1001.8 37.5
-2 1 2 967.8 35.1
-2 1 2 1013.6 28.6
-2 1 2 1102.89 32.7
-2 1 2 956 39.1
2 1 -2 996.9 33.4
1 -1 -2 322.07 13.3
-1 -1 2 353.46 14.2
1 -1 -2 310.17 13.7
-1 -1 2 329.07 14.7
-1 -1 2 369.16 15.1
-1 1 2 348.67 13.2
-1 1 2 314.67 15
-1 1 2 336.27 13
1 1 -2 380.46 15.9
-1 1 2 325.97 14
1 1 -2 352.46 13.8
0 -1 2 58.29 6.7
0 -1 2 71.79 5.8
0 -1 2 69.09 4.7
0 -1 -2 69.89 9.8
0 -1 -2 64.99 4.1
0 -1 2 60.79 5.4
0 -1 2 76.09 4.3
0 -1 -2 64.09 6.6
0 1 2 62.19 6.4
0 1 2 92.49 11.2
0 1 -2 64.89 5.2
0 1 -2 71.69 5.9
-1 -1 -2 788.92 25.1
-1 -1 -2 762.92 32.6
1 -1 2 703.63 27.5
1 -1 2 728.93 25.8
-1 -1 -2 752.02 20
1 -1 2 779.32 23.3
1 1 2 763.02 23.6
-1 1 -2 731.53 22.9
-1 1 -2 775.02 24.4
1 1 2 743.43 20.1
1 1 2 742.43 21.2
-1 1 -2 683.23 24.5
1 1 2 756.02 32.7
-2 -1 -2 207.38 10.4
2 -1 2 187.68 16.2
-2 -1 -2 204.08 9.8
2 -1 2 191.28 18.1
-2 -1 -2 210.08 21
2 -1 2 207.98 20.4
-2 -1 -2 228.78 16.9
2 -1 2 226.98 12
-2 1 -2 201.88 14.6
2 1 2 219.58 14.9
2 1 2 206.08 13.3
2 1 2 214.38 21
2 1 2 232.18 10.9
-2 1 -2 199.68 11.3
-2 1 -2 219.48 15.9
-3 -1 -2 4.1 12.3
-3 -1 -2 -0.9 9.4
-3 -1 -2 6.6 3.9
-3 -1 -2 4.7 3.4
3 -1 2 1 8.9
3 -1 2 6.5 11.9
3 -1 2 9.3 9.7
3 -1 2 9.2 5.2
3 1 2 12.4 7.5
3 1 2 12 5
3 1 2 0 12.7
-3 1 -2 -0.6 7
3 1 2 9.1 7.2
-3 1 -2 0.1 3.8
-3 1 -2 10.4 7.7
4 -1 2 1193.48 55.99
-4 -1 -2 1230.08 53.59
-4 -1 -2 1301.77 45.1
-4 -1 -2 1208.58 38.8
4 -1 2 1305.77 52.79
-4 -1 -2 1297.37 60.99
4 -1 2 1269.97 59.59
4 -1 2 1228.68 41.8
-4 1 -2 1233.38 49.99
-4 1 -2 1241.98 40.8
4 1 2 1100.39 51.19
4 1 2 1219.88 58.39
4 1 2 1159.58 49.9
4 1 2 1257.87 40.8
-4 1 -2 1161.38 50.39
-4 1 -2 1232.48 58.39
-5 -1 -2 95.39 11.4
-5 -1 -2 112.59 28.7
5 -1 2 129.89 29.1
5 -1 2 107.59 14.4
5 -1 2 142.79 25.4
-5 -1 -2 108.49 14.8
5 -1 2 83.09 20.1
-5 -1 -2 121.69 24
5 1 2 147.39 30.9
5 1 2 129.09 20.3
-5 1 -2 117.09 22.4
5 1 2 132.59 17.7
-5 1 -2 146.19 22
5 1 2 110.39 22.3
-5 1 -2 164.98 31.9
-5 1 -2 111.99 12.6
6 -1 2 8.7 12.7
-6 -1 -2 -1.4 17.8
-6 -1 -2 7.1 20
-6 -1 -2 -3.4 5.7
6 -1 2 21.3 24
6 -1 2 17.2 17.8
-6 -1 -2 8.5 7.7
6 -1 2 -2.2 9.9
6 1 2 1 21.2
6 1 2 13 27.9
6 1 2 18 14.1
-6 1 -2 16.1 20
6 1 2 10.5 9.2
-6 1 -2 -1.9 12.7
-6 1 -2 9.2 12
7 -1 2 9.4 17
7 -1 2 28.6 27.6
-7 -1 -2 -1.9 7.7
-7 -1 -2 4.3 7.2
7 -1 2 0.9 10.3
7 1 2 0.6 11.8
7 1 2 -7.9 22.1
-7 1 -2 7.9 13.4
7 1 2 14.3 14.6
-7 1 -2 -0.3 6.7
8 -1 2 -3.8 9
8 -1 2 -12.8 17.1
-8 -1 -2 -6.9 7.8
8 -1 2 11.1 24.1
8 1 2 -0.4 9.5
-8 1 -2 -10.5 10.3
8 1 2 4.3 22.1
8 1 2 -1.3 12.3
9 -1 2 -12.8 18.5
9 -1 2 -10.8 10.2
9 -1 2 -7.4 23.2
-9 -1 -2 -4.1 8.1
9 1 2 -7.5 23.2
9 1 2 5.5 10.5
-9 1 -2 -7.5 10.8
9 1 2 -12.4 14.5
10 -1 2 -30.2 18.4
10 -1 2 17.5 26.9
-10 -1 -2 -10 8.1
10 -1 2 -10.5 12.2
10 1 2 -2.9 22.3
10 1 2 -7.9 14.6
10 1 2 7.4 13.6
11 -1 2 -12 14.9
11 -1 2 39.2 30.9
11 1 2 12.5 22.9
11 1 2 12 17.4
-11 1 -2 -8.4 13.7
12 -2 -2 182.48 44.1
-12 -2 2 249.28 39.2
12 -2 -2 292.37 35.7
12 -2 -2 290.17 41.7
12 2 -2 180.78 40.5
-12 2 2 180.98 41.8
-11 -2 2 110.79 25.1
11 -2 -2 167.18 40.1
11 -2 -2 224.48 37.5
11 -2 -2 188.38 29.8
11 2 -2 178.58 32.1
11 2 -2 153.08 34.4
-11 2 2 128.39 36.4
10 -2 -2 65.49 19.4
-10 -2 2 73.09 22.2
10 -2 -2 71.29 29.6
-10 2 2 82.29 31.5
10 2 -2 72.39 25.9
10 2 -2 86.69 27
9 -2 -2 747.53 58.49
9 -2 -2 658.43 41.7
9 -2 -2 717.73 53.19
-9 -2 2 798.02 54.69
9 2 -2 692.63 51.59
9 2 -2 661.43 51.79
-9 2 2 691.63 64.29
8 -2 -2 2029.7 71.99
-8 -2 2 2400.86 94.49
8 -2 -2 2429.86 100.59
8 -2 -2 2220.38 78.89
-8 -2 2 1993.5 96.69
8 -2 -2 2126.79 88.29
8 2 -2 1961.7 70.69
-8 2 2 2204.58 104.99
8 2 -2 2085.79 89.69
8 2 -2 2200.18 92.39
-7 -2 2 1317.57 71.89
7 -2 -2 1475.95 73.09
7 -2 -2 1458.55 65.99
7 -2 -2 1370.46 55.19
-7 -2 2 1479.05 67.39
-7 -2 2 1319.17 71.09
-7 -2 2 1368.86 54.59
7 -2 -2 1305.77 72.99
7 2 -2 1243.18 72.99
-7 2 2 1384.46 71.59
-7 2 2 1319.47 65.59
7 2 -2 1391.36 67.09
7 2 -2 1345.17 65.69
-7 2 2 1445.56 78.19
-7 2 2 1370.16 54.49
6 -2 -2 499.55 40.4
6 -2 -2 407.66 23.6
6 -2 -2 423.16 39.6
6 -2 -2 460.65 29.8
-6 -2 2 448.36 34.2
-6 -2 2 416.76 40.2
-6 -2 2 429.46 38.1
-6 -2 2 455.65 27.6
6 -2 -2 454.15 34.3
6 2 -2 420.66 34
6 2 -2 381.96 38
6 2 -2 419.16 34.1
-6 2 2 404.36 32.8
-6 2 2 418.56 26.2
-6 2 2 467.85 46.6
-6 2 2 374.56 34.2
5 -2 -2 2493.15 79.49
5 -2 -2 2533.85 74.39
-5 -2 2 2588.64 88.69
5 -2 -2 2472.35 70.29
-5 -2 2 2516.55 74.49
-5 -2 2 2496.75 87.99
5 -2 -2 2396.76 91.29
-5 -2 2 2634.94 86.19
5 -2 -2 2519.25 87.99
-5 2 2 2460.45 93.69
-5 2 2 2473.55 73.39
5 2 -2 2465.25 84.09
5 2 -2 2245.18 86.49
5 2 -2 2430.86 85.09
-5 2 2 2504.35 72.89
-5 2 2 2375.56 85.79
4 -2 -2 5751.82 164.48
-4 -2 2 5968.5 159.08
-4 -2 2 6124.79 160.38
-4 -2 2 6299.77 148.19
4 -2 -2 6250.47 162.08
4 -2 -2 6106.39 150.98
-4 2 2 5874.31 167.38
-4 2 2 6132.79 147.39
4 2 -2 5938.71 158.18
4 2 -2 5523.05 158.88
-4 2 2 6141.49 161.18
-3 -2 2 973.4 39.2
-3 -2 2 934.01 37.6
3 -2 -2 925.31 31.2
-3 -2 2 978.1 39.5
3 -2 -2 982.8 40.6
3 -2 -2 968.1 32.8
3 -2 -2 877.31 41.2
3 -2 -2 970.8 32.7
-3 2 2 919.91 38.7
3 2 -2 902.31 39.2
3 2 -2 925.31 37.7
-3 2 2 918.91 44.8
-3 2 2 945.91 32.2
3 2 -2 945.21 38.3
-3 2 2 962.6 31.1
2 -2 -2 4.3 5.9
2 -2 -2 15.7 5.8
2 -2 -2 7.6 7.3
-2 -2 2 2.3 6.5
-2 -2 2 29.5 7.8
2 -2 -2 9.3 3.9
-2 -2 2 11.7 4.7
-2 2 2 -3.8 5.8
2 2 -2 9.3 7
2 2 -2 5.9 2.6
2 2 -2 24 7.3
-2 2 2 13.1 4.1
-2 2 2 21.1 5.7
-2 2 2 -0.5 6.9
0 -2 2 1596.34 42
0 -2 2 1584.84 44.2
0 -2 2 1583.04 48.6
0 -2 -2 1640.34 47.5
0 -2 -2 1558.14 42.1
0 -2 2 1637.24 42.9
0 -2 -2 1546.55 42.7
0 -2 2 1578.64 40
0 -2 2 1623.24 43.3
0 -2 -2 1585.84 45.6
0 2 2 1652.93 36
0 2 2 1599.14 45.4
0 2 2 1564.44 45.8
0 2 -2 1648.34 40.8
0 2 -2 1559.44 41.2
0 2 -2 1486.65 47
0 2 -2 1614.24 43
0 2 -2 1657.93 44.1
1 -2 2 96.29 8.3
1 -2 2 78.99 7.1
1 -2 2 49.9 9
1 -2 2 64.39 11.2
-1 -2 -2 80.59 7.9
-1 -2 -2 79.29 15.5
-1 -2 -2 73.49 3.4
1 2 2 74.69 6
1 2 2 77.89 7.1
1 2 2 76.39 8.8
-1 2 -2 54.69 7.9
-1 2 -2 72.79 6.7
-1 2 -2 58.69 10.6
1 2 2 107.29 17.4
-1 2 -2 69.99 5.9
2 -2 2 21.3 6.9
-2 -2 -2 22.1 13.1
-2 -2 -2 29.8 8
2 -2 2 9.4 7.7
2 -2 2 5.6 7.9
-2 -2 -2 13.2 3.1
2 -2 2 17.6 4.9
-2 -2 -2 14.5 3.5
2 2 2 14.4 5.6
-2 2 -2 10.5 3.8
2 2 2 12.2 12.2
2 2 2 15.7 4.3
-2 2 -2 11.7 6.3
2 2 2 17.6 6.6
-2 2 -2 19.2 9.3
2 2 2 27 4.6
3 -2 2 1628.74 63.89
3 -2 2 1694.23 66.49
-3 -2 -2 1789.32 51.39
3 -2 2 1682.53 60.09
-3 -2 -2 1805.52 47
-3 -2 -2 1819.12 70.79
3 -2 2 1727.03 51.69
-3 -2 -2 1788.72 60.49
3 -2 2 1805.12 54.59
3 2 2 1768.22 67.79
3 2 2 1809.52 48.5
3 2 2 1695.43 57.49
-3 2 -2 1739.43 59.49
-3 2 -2 1723.23 61.79
-3 2 -2 1744.93 50.99
4 -2 2 597.74 35.7
4 -2 2 545.35 26.1
4 -2 2 551.84 28.6
-4 -2 -2 587.14 36.8
4 -2 2 592.74 40.4
-4 -2 -2 583.34 26.9
-4 -2 -2 537.15 41.1
-4 -2 -2 549.05 25.8
4 -2 2 475.95 35.5
-4 2 -2 585.84 37.6
4 2 2 551.14 24.3
4 2 2 511.05 38.4
-4 2 -2 568.04 25.3
4 2 2 551.04 33.5
4 2 2 575.04 32.7
-4 2 -2 544.95 32.6
-5 -2 -2 234.48 31
5 -2 2 255.07 20
-5 -2 -2 250.37 34
5 -2 2 231.38 31.6
-5 -2 -2 257.87 16.7
5 -2 2 263.07 22.2
-5 -2 -2 281.17 20.7
5 -2 2 325.67 33
5 -2 2 280.77 33.9
5 2 2 259.47 33.2
5 2 2 235.88 29.7
5 2 2 267.67 19.9
5 2 2 283.47 25.9
-5 2 -2 250.57 18
-5 2 -2 239.78 25.9
-5 2 -2 263.27 48.4
6 -2 2 514.85 49.9
6 -2 2 504.15 44.8
-6 -2 -2 496.35 42.5
6 -2 2 584.64 46
-6 -2 -2 534.05 49.7
6 -2 2 583.84 33.1
-6 -2 -2 527.25 26.9
-6 -2 -2 581.74 32.9
6 -2 2 494.05 32
-6 2 -2 611.94 44
-6 2 -2 529.35 40.5
6 2 2 552.34 30.3
-6 2 -2 543.45 29.2
6 2 2 574.74 40.3
6 2 2 577.74 48.8
6 2 2 439.26 49.7
-7 -2 -2 1533.75 56.29
7 -2 2 1546.85 61.29
7 -2 2 1622.34 77.09
-7 -2 -2 1631.54 64.69
7 -2 2 1536.85 82.99
7 2 2 1589.94 58.79
-7 2 -2 1536.25 73.59
7 2 2 1545.55 71.79
7 2 2 1593.44 84.39
8 -2 2 143.09 22.4
8 -2 2 179.78 33.9
-8 -2 -2 185.98 23.8
8 -2 2 209.18 45.2
-8 2 -2 196.88 32.2
8 2 2 180.78 28.3
8 2 2 199.88 43.4
8 2 2 201.68 24
-9 -2 -2 14.6 9.8
9 -2 2 32.4 31.5
9 -2 2 -0.8 19.5
9 -2 2 0.7 12.6
-9 2 -2 3.8 14.2
9 2 2 13.1 15.4
9 2 2 9.2 11.4
9 2 2 9.4 22.8
10 -2 2 103.19 31.9
10 -2 2 125.69 24.6
-10 -2 -2 124.39 24.8
10 -2 2 99.89 40.2
-10 2 -2 125.09 27.4
10 2 2 173.38 41.1
10 2 2 87.09 26.3
10 2 2 116.89 22.4
11 -2 2 233.18 34.5
11 -2 2 265.07 48.8
-11 -2 -2 251.77 31.1
-11 2 -2 221.78 36.4
11 2 2 204.28 39.1
11 2 2 266.37 32.3
11 2 2 222.48 40.8
12 -3 -2 -9.1 25.8
12 -3 -2 52.19 27.1
12 -3 -2 0.4 17.9
-12 -3 2 -15.7 8.9
12 3 -2 -7.8 16.2
-12 3 2 -14.9 22.8
-11 -3 2 -9 11.4
11 -3 -2 -28.5 22
11 -3 -2 17.7 24.5
11 -3 -2 8.2 14.7
-11 3 2 -36.7 21
11 3 -2 28.8 17.9
11 3 -2 -8.6 15.4
10 -3 -2 -8.7 22.1
10 -3 -2 3.4 12.3
-10 -3 2 20.5 14.4
10 3 -2 22.4 15.4
-10 3 2 15.6 25.6
10 3 -2 14.6 16.9
9 -3 -2 211.68 34
9 -3 -2 198.88 38.6
9 -3 -2 214.08 27
-9 -3 2 252.07 31.3
9 3 -2 218.08 61.89
-9 3 2 179.78 39.9
9 3 -2 195.48 30.8
8 -3 -2 17.4 20.8
-8 -3 2 -6.6 10.4
8 -3 -2 12.3 22
8 -3 -2 19.1 13.1
-8 3 2 8.5 24.4
8 3 -2 -7.1 18.2
8 3 -2 6.2 14.3
7 -3 -2 459.85 27.3
-7 -3 2 513.65 32.9
7 -3 -2 385.96 42.1
7 -3 -2 493.05 46.5
-7 -3 2 460.35 47.6
-7 -3 2 524.45 38.1
-7 -3 2 498.75 45.8
7 -3 -2 474.55 40.2
7 -3 -2 519.35 33.5
7 3 -2 467.85 38.6
7 3 -2 470.25 40.3
-7 3 2 468.25 41.9
7 3 -2 379.56 43.4
-7 3 2 454.25 29.7
-7 3 2 492.25 52.99
-6 -3 2 180.08 33.8
6 -3 -2 158.58 24.9
6 -3 -2 165.28 15.3
-6 -3 2 137.29 26.9
-6 -3 2 179.08 22
-6 -3 2 138.69 18.4
6 -3 -2 179.18 30.8
6 -3 -2 137.49 18.7
6 -3 -2 137.09 26.6
-6 3 2 151.78 16.7
6 3 -2 129.79 23.5
-6 3 2 129.29 24.6
6 3 -2 153.78 22.4
-6 3 2 141.79 29.3
6 3 -2 127.49 25.5
-5 -3 2 2082.89 72.79
-5 -3 2 2006.4 62.79
5 -3 -2 2003.2 68.79
5 -3 -2 2107.79 90.79
5 -3 -2 1939.21 60.79
5 -3 -2 2000.3 62.99
5 -3 -2 1760.12 78.39
-5 -3 2 1975.3 75.39
-5 -3 2 2067.69 78.99
5 3 -2 1995.6 73.99
-5 3 2 2056.19 63.49
5 3 -2 1938.61 73.39
-5 3 2 2004.2 85.69
5 3 -2 1824.22 74.69
-5 3 2 1888.81 74.19
-5 3 2 1939.11 61.99
4 -3 -2 703.13 29.3
4 -3 -2 773.62 41.3
4 -3 -2 738.33 33.3
-4 -3 2 754.62 39.2
-4 -3 2 717.33 30.4
4 -3 -2 659.53 41.5
4 -3 -2 814.42 31.4
-4 -3 2 804.52 37.2
-4 -3 2 722.83 39.3
4 3 -2 686.23 38.2
4 3 -2 758.22 37.8
-4 3 2 688.43 29.4
4 3 -2 724.23 28.8
4 3 -2 692.73 37.4
-4 3 2 727.73 30
-4 3 2 741.23 38.4
-4 3 2 691.93 44.7
3 -3 -2 555.24 24.8
3 -3 -2 614.84 32.4
3 -3 -2 553.44 24.2
-3 -3 2 522.05 29.5
3 -3 -2 545.55 33.4
3 -3 -2 557.04 23.3
-3 -3 2 558.74 29
-3 -3 2 576.64 27.7
-3 3 2 527.25 35
3 3 -2 568.64 21.8
-3 3 2 567.24 29.6
3 3 -2 509.35 27.7
3 3 -2 566.54 29.9
-3 3 2 596.74 23.9
-3 3 2 589.44 26.3
3 3 -2 595.04 30.5
-2 -3 2 615.94 26.6
2 -3 -2 570.04 30.7
-2 -3 2 584.94 19.5
-2 -3 2 615.44 25.5
-2 -3 2 547.45 27.1
2 -3 -2 607.74 24.8
2 -3 -2 586.04 28.6
2 -3 -2 575.24 20.5
2 -3 -2 601.54 21.6
2 3 -2 579.44 25.9
2 3 -2 586.34 28.3
-2 3 2 527.05 31.7
-2 3 2 571.94 26.9
-2 3 2 589.94 20.9
-2 3 2 593.14 23.4
2 3 -2 571.44 25.9
2 3 -2 559.54 19.7
0 -3 2 2.3 5.6
0 -3 -2 -1.1 7.5
0 -3 2 1.8 3.8
0 -3 -2 9.8 4.9
0 -3 2 1.9 3.2
0 -3 -2 13 2.7
0 -3 -2 2.3 3.7
0 -3 2 6.4 3
0 -3 -2 6.3 3.3
0 -3 2 5.9 3
0 -3 2 5.8 3.2
0 3 2 6.8 1.3
0 3 2 2.2 6.3
0 3 2 2.4 3.8
0 3 -2 11.1 4
0 3 -2 14.1 4.1
0 3 -2 6.1 2.9
0 3 -2 4.2 6.1
-1 -3 -2 1492.75 51.99
-1 -3 -2 1490.25 46
1 -3 2 1410.26 46.4
1 -3 2 1373.56 40.3
1 -3 2 1395.96 41.1
1 -3 2 1396.46 52.09
-1 -3 -2 1415.76 43.5
-1 3 -2 1429.96 45.5
1 3 2 1450.85 41.7
1 3 2 1441.46 49.7
-1 3 -2 1433.86 41.8
-1 3 -2 1392.96 41.3
-1 3 -2 1430.76 41.3
1 3 2 1418.26 43
1 3 2 1388.76 45.7
-1 3 -2 1364.96 50.69
2 -3 2 1631.14 61.89
2 -3 2 1616.34 55.89
-2 -3 -2 1676.03 47.3
-2 -3 -2 1657.83 40.6
2 -3 2 1632.74 48.4
-2 -3 -2 1643.84 62.59
-2 -3 -2 1741.83 53.39
2 -3 2 1691.03 48.9
-2 3 -2 1563.64 58.99
2 3 2 1612.84 51.19
2 3 2 1663.23 49.6
-2 3 -2 1589.84 53.39
2 3 2 1682.03 60.99
2 3 2 1689.83 54.49
-2 3 -2 1678.93 50.89
-2 3 -2 1659.73 48.1
-3 -3 -2 13.9 4.6
3 -3 2 21.7 7.4
3 -3 2 8.6 8.5
-3 -3 -2 17.9 4.6
3 -3 2 5.4 15.2
3 -3 2 9.2 11
3 -3 2 27.5 7.3
-3 -3 -2 23 10.6
-3 -3 -2 20.1 16.8
-3 3 -2 12.1 7.5
3 3 2 22.9 8.3
3 3 2 19 7
-3 3 -2 8.1 11.9
-3 3 -2 11.2 4.9
3 3 2 9.4 7.1
3 3 2 22.1 6.1
3 3 2 17.9 16.8
-4 -3 -2 626.94 46.7
4 -3 2 596.44 41.7
4 -3 2 591.14 28.3
4 -3 2 610.34 29.5
-4 -3 -2 649.43 28.8
-4 -3 -2 608.84 23.7
-4 -3 -2 620.04 37.5
4 -3 2 641.04 38.5
4 -3 2 573.34 40.3
4 3 2 608.54 34.1
4 3 2 614.84 34.4
-4 3 -2 605.74 41.3
-4 3 -2 603.64 35.1
4 3 2 621.84 42.5
-4 3 -2 594.74 27.1
4 3 2 610.64 25.7
4 3 2 616.24 34.2
5 -3 2 6.8 8.8
5 -3 2 30.1 11.6
5 -3 2 33.8 21.6
-5 -3 -2 8.2 14.7
-5 -3 -2 17.5 6.6
-5 -3 -2 20.2 7.2
5 -3 2 15.1 16.2
5 -3 2 14.6 13.4
-5 -3 -2 24.7 24.9
5 3 2 14.2 13.2
-5 3 -2 19 7.3
-5 3 -2 27.1 13.4
5 3 2 19.1 12.1
-5 3 -2 29.9 17.4
5 3 2 34.1 10.6
5 3 2 21.9 21.1
-6 -3 -2 47.5 30
-6 -3 -2 46.3 10
-6 -3 -2 49.1 11.9
6 -3 2 42.7 12.4
6 -3 2 34 25.4
-6 -3 -2 32.7 21.8
6 -3 2 50.79 18.8
6 -3 2 31.4 14.5
6 -3 2 57.29 22.3
-6 3 -2 47.9 21.5
6 3 2 53.29 16.7
6 3 2 23.6 22.6
6 3 2 20.3 17.3
-6 3 -2 37.1 9.6
-6 3 -2 34 13.9
6 3 2 36.7 12.3
7 -3 2 20.1 12.3
7 -3 2 20.5 19.8
-7 -3 -2 11.7 7.8
7 -3 2 23.9 26.2
-7 -3 -2 22.7 9.9
-7 3 -2 41.1 21.3
7 3 2 26.2 16.3
7 3 2 21.2 23.4
7 3 2 24 11.5
8 -3 2 111.79 29.9
-8 -3 -2 120.89 17.2
8 -3 2 131.19 21.6
-8 -3 -2 124.09 19.2
8 -3 2 205.18 45.6
8 3 2 158.68 28.1
8 3 2 128.29 19.7
8 3 2 138.09 36
-8 3 -2 114.79 27
9 -3 2 3.5 12.4
-9 -3 -2 12.7 8.6
9 -3 2 -0.5 24.1
9 -3 2 2.9 19.3
9 3 2 13.7 21.5
9 3 2 10.4 14.9
9 3 2 20.2 20.6
10 -3 2 4.7 27.5
-10 -3 -2 -2 7.8
10 -3 2 -16.5 19.8
10 -3 2 -7.5 14.1
10 3 2 3.3 12.4
-10 3 -2 -20.3 14.3
10 3 2 15.8 18.1
10 3 2 -17.2 14.2
11 -3 2 -1.4 28.6
-11 3 -2 -25.5 16.4
11 3 2 52.29 28
11 -4 -2 166.08 37.9
-11 -4 2 141.79 28.3
11 -4 -2 104.49 27.7
11 -4 -2 176.48 44.3
-11 4 2 90.59 36
11 4 -2 133.39 27.1
11 4 -2 155.88 32
-10 -4 2 56.29 17.1
10 -4 -2 50.89 17.5
10 -4 -2 30.4 27.4
-10 4 2 62.59 33.2
10 4 -2 63.69 24.1
10 4 -2 41.3 20.5
-9 -4 2 266.17 31.5
9 -4 -2 243.88 28.4
9 -4 -2 263.57 43.8
9 -4 -2 274.67 36.7
-9 4 2 180.68 40.7
9 4 -2 252.87 33.2
9 4 -2 230.48 32.7
8 -4 -2 1309.97 66.79
-8 -4 2 1406.96 67.49
8 -4 -2 1278.57 67.19
8 -4 -2 1436.06 81.09
8 4 -2 1437.76 72.79
-8 4 2 1401.76 86.89
8 4 -2 1308.67 70.69
7 -4 -2 421.36 31.4
-7 -4 2 485.25 36.3
-7 -4 2 436.46 43.3
7 -4 -2 367.16 26.3
-7 -4 2 382.66 44.5
7 -4 -2 425.46 39.2
-7 -4 2 414.76 30
7 -4 -2 445.36 48.5
-7 4 2 479.65 42.1
7 4 -2 431.56 37.2
7 4 -2 408.46 29.1
-7 4 2 430.36 52.49
7 4 -2 347.07 36.6
6 -4 -2 128.99 16.2
-6 -4 2 160.88 29.9
6 -4 -2 141.09 19
6 -4 -2 122.69 28
-6 -4 2 137.39 18.5
-6 -4 2 123.89 18.4
6 -4 -2 137.99 24.5
6 -4 -2 165.18 28.9
-6 -4 2 170.18 38
-6 4 2 150.28 17.6
-6 4 2 181.48 23.1
6 4 -2 154.08 17.1
-6 4 2 132.69 29.7
6 4 -2 172.48 30.6
6 4 -2 149.69 28
6 4 -2 138.89 22.7
-6 4 2 149.09 24.6
-5 -4 2 3115.49 94.29
5 -4 -2 2910.31 90.99
5 -4 -2 2648.73 104.09
5 -4 -2 2815.92 83.59
5 -4 -2 2893.01 83.89
-5 -4 2 2845.72 97.09
-5 -4 2 2929.91 101.69
5 -4 -2 3008.1 102.99
-5 -4 2 2968.6 84.09
5 4 -2 2645.04 96.09
-5 4 2 2903.91 83.09
5 4 -2 2849.81 83.19
5 4 -2 2838.02 98.09
5 4 -2 2920.51 96.89
-5 4 2 2945.81 85.09
-5 4 2 2773.62 96.49
-5 4 2 2891.51 110.09
4 -4 -2 4239.58 136.99
4 -4 -2 4564.14 118.59
-4 -4 2 4551.34 128.29
4 -4 -2 4424.46 116.19
4 -4 -2 4447.16 120.99
-4 -4 2 4630.54 132.59
-4 -4 2 4725.93 125.19
4 -4 -2 4521.45 132.29
-4 4 2 4496.15 114.99
4 4 -2 4660.23 131.19
-4 4 2 4567.74 142.89
-4 4 2 4551.24 117.99
4 4 -2 4251.07 126.99
4 4 -2 4503.05 127.99
4 4 -2 4480.05 115.19
-4 4 2 4479.65 128.89
-3 -4 2 1441.46 55.59
3 -4 -2 1430.26 56.19
3 -4 -2 1433.46 44.3
-3 -4 2 1475.55 50.49
-3 -4 2 1457.65 52.69
3 -4 -2 1384.06 60.19
3 -4 -2 1462.85 48.6
3 4 -2 1448.56 52.59
-3 4 2 1425.06 43.4
3 4 -2 1407.46 55.39
-3 4 2 1427.06 46.3
-3 4 2 1351.46 59.19
3 4 -2 1400.96 52.09
3 4 -2 1408.46 43.7
-3 4 2 1368.86 62.39
1 -4 2 2131.49 80.79
-1 -4 -2 2019.2 51.49
1 -4 2 2204.08 68.29
-1 -4 -2 2260.87 64.79
-1 -4 -2 2284.57 50.39
1 -4 2 2236.58 60.69
-1 -4 -2 2248.58 72.89
1 -4 2 2293.47 61.29
-1 -4 -2 2222.18 66.29
-1 4 -2 2214.28 62.29
-1 4 -2 2225.18 75.69
1 4 2 2125.09 63.49
-1 4 -2 2195.98 66.39
-1 4 -2 2285.27 61.69
1 4 2 2225.48 62.39
1 4 2 2213.28 66.89
1 4 2 2245.68 69.79
-1 4 -2 2268.57 60.99
2 -4 2 2655.63 82.89
-2 -4 -2 2749.02 79.49
-2 -4 -2 2746.63 90.39
-2 -4 -2 2769.12 73.69
2 -4 2 2503.05 89.19
-2 -4 -2 2811.82 79.19
2 -4 2 2723.23 73.79
2 -4 2 2756.62 73.69
-2 -4 -2 2738.33 63.49
-2 4 -2 2687.33 80.79
2 4 2 2744.83 87.39
2 4 2 2666.13 75.49
-2 4 -2 2843.32 76.69
-2 4 -2 2670.23 72.99
-2 4 -2 2600.24 88.89
2 4 2 2708.83 80.39
2 4 2 2641.24 77.39
-3 -4 -2 4046.8 113.19
-3 -4 -2 4004.4 126.99
3 -4 2 3927.11 104.79
-3 -4 -2 4035.4 95.19
3 -4 2 4168.78 106.29
-3 -4 -2 4031.4 104.69
3 -4 2 4123.09 118.69
3 -4 2 3906.51 125.29
-3 4 -2 4019 104.09
3 4 2 4001.2 113.19
3 4 2 4064.69 111.89
3 4 2 4149.58 110.09
-3 4 -2 4054.99 123.89
-3 4 -2 3860.91 113.49
-3 4 -2 3955.7 108.39
3 4 2 3930.01 122.09
-4 -4 -2 4182.48 137.69
4 -4 2 4293.07 112.49
4 -4 2 4067.49 111.19
4 -4 2 4146.69 126.39
-4 -4 -2 4193.98 101.99
-4 -4 -2 4304.47 111.89
4 -4 2 4305.27 135.49
-4 -4 -2 4229.78 123.09
4 -4 2 3897.21 132.29
4 4 2 4146.29 120.09
4 4 2 4150.08 119.29
-4 4 -2 4069.09 122.29
-4 4 -2 4093.39 109.79
4 4 2 4195.28 132.39
-4 4 -2 4056.89 145.89
4 4 2 4191.08 120.59
-5 -4 -2 988.9 53.69
5 -4 2 1018.2 55.49
-5 -4 -2 961.9 41.2
5 -4 2 938.71 41.1
-5 -4 -2 923.51 61.69
5 -4 2 975 65.69
-5 -4 -2 944.71 34.5
5 -4 2 976.8 58.99
5 -4 2 904.01 40.4
-5 4 -2 940.81 49.3
-5 4 -2 986.3 59.99
5 4 2 951.4 47.3
5 4 2 934.61 56.99
5 4 2 914.11 49.6
5 4 2 959.6 48.5
-5 4 -2 909.11 38.8
-6 -4 -2 2827.22 80.09
6 -4 2 2935.91 89.79
6 -4 2 3027.4 110.89
-6 -4 -2 3111.99 91.89
6 -4 2 2707.13 113.29
6 -4 2 2848.62 113.49
6 4 2 2426.76 100.19
6 4 2 2754.82 99.79
-6 4 -2 2822.42 110.49
6 4 2 2716.53 110.29
6 4 2 2867.01 98.69
7 -4 2 1796.22 92.29
-7 -4 -2 1693.33 58.89
-7 -4 -2 1835.12 68.79
7 -4 2 1776.12 75.79
-7 4 -2 1742.63 87.59
7 4 2 1695.83 74.89
8 -4 2 392.46 34
8 -4 2 360.96 47
-8 -4 -2 370.46 30.1
-8 -4 -2 328.17 25.2
8 -4 2 325.17 44.7
8 4 2 358.46 35
-8 4 -2 296.57 43.9
8 4 2 329.67 41.1
8 4 2 381.96 37.9
9 -4 2 89.09 38.9
9 -4 2 98.69 31.4
9 -4 2 100.79 21.5
9 4 2 101.09 23.2
-9 4 -2 76.49 26.3
9 4 2 133.79 34.5
9 4 2 98.39 25.1
-10 -4 -2 224.38 27
10 -4 2 160.68 39.4
10 -4 2 255.47 51.99
10 -4 2 188.88 46.2
10 4 2 180.08 40.5
10 4 2 232.08 32.1
10 4 2 290.97 50.99
-11 -5 2 27.1 15.4
11 -5 -2 37.5 18.9
11 -5 -2 9.2 36.4
11 -5 -2 30.5 27.4
11 5 -2 5.9 14.9
11 5 -2 132.09 48.7
11 5 -2 31.8 15.1
10 -5 -2 2.5 13.1
10 -5 -2 3.4 21.1
-10 -5 2 -2.6 7.6
10 -5 -2 -5.7 24.3
10 5 -2 -0.5 12.7
-10 5 2 -1.9 27
10 5 -2 4.9 8.7
10 5 -2 35 17.6
-9 -5 2 16.8 10.8
9 -5 -2 7.3 22.3
9 -5 -2 28 22.8
9 -5 -2 24.9 15
-9 5 2 -8.5 26.4
9 5 -2 35.7 18
9 5 -2 17.1 10.4
9 5 -2 12.7 13.7
8 -5 -2 8.5 20.2
8 -5 -2 14.1 12.8
-8 -5 2 1.8 9.2
8 -5 -2 4.3 21.8
-8 5 2 1.6 25.4
8 5 -2 5 7.4
7 -5 -2 52.19 24.3
-7 -5 2 26.6 13.4
7 -5 -2 37 23.2
7 -5 -2 21.3 12.4
-7 -5 2 38.3 12.3
7 5 -2 30.4 14.9
-7 5 2 35.5 17.2
7 5 -2 38.7 11.7
-7 5 2 41.9 18.4
-7 5 2 14.1 26.7
7 5 -2 37.9 19.2
6 -5 -2 663.53 43.2
6 -5 -2 648.14 49.3
-6 -5 2 563.54 47.8
6 -5 -2 620.54 33.1
-6 -5 2 620.44 34.5
6 -5 -2 627.74 50.09
-6 -5 2 619.54 37.9
6 -5 -2 644.14 35.1
-6 -5 2 603.84 44.6
6 5 -2 642.14 42.4
6 5 -2 589.44 33
6 5 -2 590.84 43.5
-6 5 2 623.74 36.6
-6 5 2 583.34 31.8
-6 5 2 572.34 56.39
6 5 -2 575.24 44.9
5 -5 -2 635.84 37.9
5 -5 -2 553.34 43.5
-5 -5 2 593.54 45.1
-5 -5 2 614.74 31.9
5 -5 -2 588.94 31.5
-5 -5 2 651.13 36.5
-5 -5 2 617.64 40.4
5 -5 -2 647.84 32.2
5 -5 -2 621.54 45.4
-5 5 2 592.64 49.6
-5 5 2 605.24 29.7
5 5 -2 545.25 39.9
5 5 -2 603.04 30.9
5 5 -2 621.44 41.6
5 5 -2 645.44 39.8
-5 5 2 635.44 33.1
-5 5 2 595.94 39.6
4 -5 -2 35.8 13.3
4 -5 -2 63.99 12
-4 -5 2 70.89 19.7
4 -5 -2 65.49 20.5
-4 -5 2 67.09 15.9
-4 -5 2 60.89 11.1
4 -5 -2 55.39 10.9
-4 5 2 60.09 11.6
-4 5 2 67.59 10.8
-4 5 2 46.4 18.9
4 5 -2 61.19 11.1
4 5 -2 53.89 17
4 5 -2 63.09 14.9
4 5 -2 60.19 14.2
-4 5 2 61.89 15.3
-3 -5 2 -4 9.2
-3 -5 2 7.6 6.8
3 -5 -2 6.6 5.9
-3 -5 2 4.5 4.6
3 -5 -2 0.2 6.9
3 -5 -2 4.5 4.9
3 -5 -2 4 9.6
-3 -5 2 2.4 4.2
3 5 -2 7.1 6.4
3 5 -2 7.6 9.2
3 5 -2 11.7 6.9
3 5 -2 2.2 4.4
-3 5 2 2.1 4.2
-3 5 2 -1.9 11.2
-3 5 2 6.7 7.7
-3 5 2 11.5 5.5
-2 -5 2 283.37 18.8
-2 -5 2 274.37 19.9
-2 -5 2 278.37 22.5
2 -5 -2 298.27 20
2 -5 -2 295.07 15.6
2 -5 -2 280.17 18.2
2 -5 -2 289.07 23.1
-2 -5 2 317.87 16.8
2 -5 -2 282.27 25.7
-2 5 2 285.67 18.4
-2 5 2 268.87 27.8
-2 5 2 295.27 14.5
2 5 -2 265.67 22.5
2 5 -2 295.77 16.3
2 5 -2 272.67 19.7
2 5 -2 290.87 19.8
1 -5 -2 152.28 9.6
-1 -5 2 149.79 11.2
1 -5 -2 145.69 15.8
-1 -5 2 129.09 15.7
-1 -5 2 137.79 11.2
1 -5 -2 129.99 14.1
-1 -5 2 137.39 15.1
-1 -5 2 137.49 12.9
1 -5 -2 117.89 13
-1 -5 2 143.19 15.5
-1 5 2 136.79 8.3
-1 5 2 145.19 13.2
1 5 -2 134.59 12.4
1 5 -2 139.59 11
1 5 -2 132.79 21.4
-1 5 2 131.39 21.3
-1 5 2 151.98 13.3
-1 5 2 145.49 14.3
0 -5 -2 3 2.3
0 -5 -2 4.9 5.2
0 -5 2 0.4 3.4
0 -5 -2 1.2 3.3
0 -5 -2 -3.1 7.2
0 -5 2 -3.9 5.3
0 -5 2 -0.8 3.1
0 -5 2 -6.4 4.7
0 -5 2 -0.3 3.3
0 -5 -2 -4.2 3.9
0 5 2 -0.3 1.7
0 5 2 -1.6 5.6
0 5 2 2.5 4.3
0 5 -2 -5.2 7.1
0 5 -2 2.3 2.9
0 5 -2 0.3 3.4
0 5 2 -0.5 2.3
0 5 -2 0.9 3.9
1 -5 2 118.39 18.6
1 -5 2 122.49 11.2
1 -5 2 115.79 15.2
-1 -5 -2 130.79 13.6
-1 -5 -2 131.39 5.9
-1 -5 -2 136.39 14.2
-1 -5 -2 143.29 19
1 -5 2 146.99 12.3
1 5 2 111.59 15.2
1 5 2 148.29 14.5
1 5 2 129.69 12.1
-1 5 -2 146.49 12.7
-1 5 -2 121.69 21.4
-1 5 -2 124.69 11
-1 5 -2 132.39 12
-1 5 -2 125.99 14.3
-2 -5 -2 1689.23 58.09
-2 -5 -2 1698.23 68.69
-2 -5 -2 1744.33 58.79
2 -5 2 1689.23 62.79
-2 -5 -2 1743.23 42.9
2 -5 2 1750.92 53.19
2 -5 2 1669.73 52.99
2 -5 2 1706.53 71.59
-2 5 -2 1721.73 71.59
2 5 2 1716.93 64.99
-2 5 -2 1704.13 52.19
-2 5 -2 1643.24 59.79
2 5 2 1648.73 55.19
2 5 2 1699.33 59.59
-2 5 -2 1680.83 54.89
2 5 2 1598.44 56.59
-3 -5 -2 16.2 18
-3 -5 -2 13.8 4.8
3 -5 2 9.7 10.5
3 -5 2 11.9 6
-3 -5 -2 8.3 4.8
3 -5 2 8.6 9.8
3 -5 2 11.3 6
-3 -5 -2 10.3 8.4
-3 5 -2 15.8 8.7
3 5 2 7.9 6.3
-3 5 -2 30 11.7
3 5 2 7.8 6
-3 5 -2 7.6 5.6
3 5 2 -1 13
3 5 2 8 7.7
-3 5 -2 -10.8 13
-4 -5 -2 200.08 23.6
4 -5 2 195.18 30
-4 -5 -2 258.27 15.2
-4 -5 -2 227.08 34.7
4 -5 2 200.98 27.1
4 -5 2 228.08 18.5
4 -5 2 239.48 19.5
-4 -5 -2 259.47 19.5
4 5 2 207.78 21.1
4 5 2 204.48 29.5
-4 5 -2 241.78 35.8
-4 5 -2 219.38 17.1
-4 5 -2 219.68 25.2
4 5 2 212.78 21.2
4 5 2 223.28 22.3
-5 -5 -2 3.5 13.4
5 -5 2 28.7 14.9
5 -5 2 1.8 7.9
5 -5 2 23.6 17.6
5 -5 2 5.3 19.8
5 -5 2 5.9 6.7
-5 -5 -2 6.3 23.9
-5 -5 -2 2.2 4.9
-5 -5 -2 9.9 6.5
-5 5 -2 7 8.9
5 5 2 4.6 9.3
5 5 2 -3.7 8.4
-5 5 -2 18.1 19.7
5 5 2 -8.6 17.3
-5 5 -2 3.9 5.8
5 5 2 -0.7 8.9
-6 -5 -2 11.5 7.8
6 -5 2 30.1 27
-6 -5 -2 11.6 6.8
6 -5 2 9.5 9.6
6 -5 2 -8.1 15.4
6 5 2 10.5 11.3
6 5 2 0.2 10.4
6 5 2 11.1 18.4
-6 5 -2 26 22.6
-7 -5 -2 42.2 10.5
7 -5 2 28.8 13.3
7 -5 2 47.3 22.8
7 -5 2 63.49 29.6
-7 -5 -2 30.7 10.2
7 5 2 55.49 26.2
7 5 2 38 15.4
-7 5 -2 11.8 22.4
-8 -5 -2 38.5 11.8
8 -5 2 75.59 31.7
-8 -5 -2 32.2 10.9
8 -5 2 45.9 15.6
8 -5 2 36.6 23.6
8 5 2 63.09 27.6
8 5 2 36.7 17
8 5 2 52.29 18.6
-8 5 -2 50.59 27.5
-9 -5 -2 4.3 6.3
9 -5 2 14.2 14.1
9 -5 2 17.6 23.4
9 -5 2 31.9 32.6
9 5 2 31.2 16.9
9 5 2 8.6 12.6
9 5 2 11.2 12.9
-9 5 -2 -19.5 20
-10 -5 -2 0.3 7.1
10 -5 2 -20 27.2
10 -5 2 3.3 17.4
10 -5 2 -18.4 21
10 5 2 1.3 11.9
10 5 2 20.5 16.2
11 -6 -2 49.7 37.3
11 -6 -2 47.1 20.5
-11 -6 2 72.09 19.8
11 -6 -2 73.29 34.9
-11 6 2 24.9 36
11 6 -2 84.29 20.2
11 6 -2 88.69 28.4
10 -6 -2 34.5 31.3
10 -6 -2 59.29 20
10 -6 -2 49.1 27.4
-10 -6 2 52.09 17.2
-10 6 2 21.3 32.6
10 6 -2 43.6 20
10 6 -2 78.89 21.1
10 6 -2 53.29 15.5
9 -6 -2 160.88 26.4
9 -6 -2 141.99 37.2
9 -6 -2 167.38 36.6
-9 -6 2 145.49 23.4
9 6 -2 137.39 29.5
9 6 -2 204.88 31
-9 6 2 125.99 38.4
9 6 -2 191.78 23.9
8 -6 -2 313.57 44.7
8 -6 -2 363.86 39.6
-8 -6 2 332.07 32.5
8 -6 -2 353.06 31.5
8 6 -2 363.46 38.8
8 6 -2 354.66 36.2
8 6 -2 325.37 28.8
-8 6 2 331.27 53.69
7 -6 -2 939.21 56.39
7 -6 -2 1019.4 68.29
-7 -6 2 931.11 46.3
7 -6 -2 982.3 47.6
-7 -6 2 989 52.59
7 6 -2 939.61 59.09
-7 6 2 1018.9 52.39
7 6 -2 959.7 47.5
7 6 -2 1001 58.19
-7 6 2 1066.99 78.29
-6 -6 2 108.09 25.8
6 -6 -2 194.38 22.3
-6 -6 2 160.28 21.8
6 -6 -2 169.48 27
6 -6 -2 160.28 34.2
-6 -6 2 170.08 21
-6 6 2 128.49 34
6 6 -2 145.79 30
6 6 -2 171.68 23.8
6 6 -2 138.09 17.3
-6 6 2 118.79 15.7
-6 6 2 201.68 28.3
-6 6 2 195.38 24
-5 -6 2 1240.68 59.59
5 -6 -2 1254.47 69.39
5 -6 -2 1216.08 65.19
-5 -6 2 1226.48 64.79
5 -6 -2 1229.88 48.1
5 -6 -2 1235.28 56.79
-5 -6 2 1243.58 53.79
5 -6 -2 1182.78 49.9
-5 -6 2 1284.77 47.9
5 6 -2 1236.78 61.79
5 6 -2 1165.68 58.89
-5 6 2 1244.18 46.2
-5 6 2 1138.99 58.09
-5 6 2 1132.19 72.09
-5 6 2 1247.08 50.39
5 6 -2 1228.38 48.7
5 6 -2 1260.17 58.89
4 -6 -2 2107.09 71.39
-4 -6 2 2084.09 83.49
4 -6 -2 2124.09 90.69
-4 -6 2 2110.29 77.39
-4 -6 2 2161.48 73.69
4 -6 -2 2173.58 84.39
4 -6 -2 2179.08 66.29
4 6 -2 2100.59 67.19
-4 6 2 2131.09 79.39
-4 6 2 2040 92.59
-4 6 2 2135.39 64.09
4 6 -2 2092.49 76.89
-4 6 2 2226.28 69.79
4 6 -2 2153.28 78.29
4 6 -2 2144.59 82.49
3 -6 -2 1654.63 56.99
3 -6 -2 1667.63 74.29
3 -6 -2 1704.23 52.69
-3 -6 2 1698.53 63.19
-3 -6 2 1766.02 60.99
-3 -6 2 1698.83 68.39
3 -6 -2 1653.33 59.79
-3 -6 2 1658.23 53.19
3 6 -2 1703.23 54.79
3 6 -2 1661.23 67.49
-3 6 2 1731.13 57.39
-3 6 2 1680.63 50.89
-3 6 2 1645.14 77.69
-3 6 2 1663.83 64.09
3 6 -2 1654.83 61.59
3 6 -2 1726.93 63.99
-2 -6 2 3018 81.99
2 -6 -2 3039.9 77.69
2 -6 -2 3000.2 94.99
-2 -6 2 3043 80.49
-2 -6 2 2893.21 89.79
2 -6 -2 2910.91 89.09
2 -6 -2 3033.3 104.39
-2 -6 2 2954.1 87.59
-2 -6 2 2800.62 93.89
2 6 -2 3081.09 91.69
-2 6 2 2983.1 85.99
-2 6 2 2935.41 76.09
2 6 -2 2913.51 87.69
-2 6 2 2892.01 90.99
2 6 -2 3019.9 81.89
2 6 -2 2879.61 95.59
-2 6 2 2886.81 104.59
1 -6 -2 6271.77 165.08
-1 -6 2 6111.79 158.38
-1 -6 2 6258.57 166.88
-1 -6 2 6105.09 160.48
1 -6 -2 6382.36 162.48
-1 -6 2 6344.77 164.08
-1 -6 2 6288.47 150.48
1 -6 -2 6250.88 144.89
1 -6 -2 5887.41 159.38
-1 -6 2 6346.06 154.18
-1 6 2 6128.29 161.58
-1 6 2 6168.08 143.89
-1 6 2 6319.77 158.38
-1 6 2 6392.36 180.98
1 6 -2 6569.44 195.18
1 6 -2 6104.69 157.48
1 6 -2 6081.79 152.28
0 -6 -2 7629.34 189.48
0 -6 2 7679.03 183.38
0 -6 2 7663.03 193.78
0 -6 2 7718.23 190.08
0 -6 -2 7375.96 192.78
0 -6 2 7506.15 194.78
0 -6 -2 7693.53 190.88
0 -6 -2 7633.54 192.28
0 6 -2 6505.75 243.68
0 6 -2 7783.92 181.18
0 6 2 7703.73 249.28
0 6 2 7762.92 189.08
-1 -6 -2 6943.51 174.68
-1 -6 -2 6691.23 181.38
1 -6 2 6929.21 163.88
-1 -6 -2 6753.72 150.88
1 -6 2 6648.73 177.58
1 -6 2 6696.33 179.18
-1 -6 -2 6756.12 172.38
1 -6 2 6856.21 166.78
-1 -6 -2 6794.42 173.18
1 -6 2 6946.6 192.38
-1 6 -2 6541.95 167.78
1 6 2 6810.72 175.48
-1 6 -2 6799.42 163.78
1 6 2 6658.43 168.58
-1 6 -2 6570.04 173.78
-1 6 -2 6600.24 206.28
1 6 2 6750.23 172.78
-2 -6 -2 3720.93 87.59
2 -6 2 3747.43 103.49
2 -6 2 3975.2 129.59
-2 -6 -2 3858.41 122.89
2 -6 2 3815.92 116.09
-2 -6 -2 3760.92 109.49
-2 -6 -2 3873.01 89.89
-2 -6 -2 3833.22 109.49
2 -6 2 3783.52 101.69
-2 6 -2 3965.2 105.59
-2 6 -2 3829.72 105.59
2 6 2 3867.01 106.99
2 6 2 3933.91 109.89
-2 6 -2 3815.22 127.09
-2 6 -2 3683.33 100.69
2 6 2 3753.52 110.19
-2 6 -2 3677.03 111.39
2 6 2 3809.02 116.29
3 -6 2 6320.67 158.18
-3 -6 -2 6392.26 144.79
3 -6 2 6119.89 174.98
-3 -6 -2 6389.56 185.98
3 -6 2 6153.98 158.88
-3 -6 -2 6295.07 168.58
-3 -6 -2 6317.37 159.88
3 -6 2 6198.48 188.08
-3 6 -2 6180.98 156.68
-3 6 -2 6235.68 161.98
3 6 2 6375.16 167.48
-3 6 -2 6058.89 169.58
3 6 2 6147.88 167.68
3 6 2 6544.15 179.38
-3 6 -2 6343.27 186.98
3 6 2 6201.38 164.08
4 -6 2 3503.25 99.09
-4 -6 -2 3502.55 99.89
4 -6 2 3267.87 97.99
4 -6 2 3250.27 124.69
4 -6 2 3384.06 115.89
-4 -6 -2 3338.87 108.99
-4 -6 -2 3474.85 86.29
-4 -6 -2 3497.65 127.59
4 6 2 3363.46 107.69
4 6 2 3469.25 108.29
-4 6 -2 3427.06 96.89
-4 6 -2 3218.88 108.99
-4 6 -2 3422.96 125.09
4 6 2 3485.05 119.29
-4 6 -2 3540.95 105.09
5 -6 2 1743.23 94.09
5 -6 2 1709.23 84.19
5 -6 2 1771.72 63.89
-5 -6 -2 1816.42 53.19
-5 -6 -2 1800.02 64.29
5 -6 2 1822.42 80.99
5 6 2 1735.73 71.79
-5 6 -2 1710.63 87.89
5 6 2 1790.72 83.19
5 6 2 1606.64 71.39
5 6 2 1749.43 71.69
6 -6 2 1117.79 69.09
6 -6 2 1093.99 50.79
-6 -6 -2 1084.59 40.4
6 -6 2 967.6 62.59
-6 -6 -2 1071.69 49.1
6 6 2 1060.29 56.19
-6 6 -2 1075.39 72.59
6 6 2 1116.69 59.19
6 6 2 1080.29 66.29
-7 -6 -2 1554.64 63.69
7 -6 2 1443.26 86.89
7 -6 2 1549.94 82.49
7 -6 2 1470.65 62.89
-7 -6 -2 1476.75 52.79
7 6 2 1500.55 73.89
-7 6 -2 1424.36 86.39
7 6 2 1411.56 80.09
7 6 2 1427.76 69.79
-8 -6 -2 327.57 25.5
8 -6 2 352.06 47.5
8 -6 2 381.36 33.8
-8 -6 -2 374.86 30.8
8 -6 2 395.86 48.9
8 6 2 396.36 43.4
-8 6 -2 322.27 53.39
8 6 2 386.86 38.7
8 6 2 359.86 34.8
9 -6 2 169.38 44.6
9 -6 2 119.19 35.1
-9 -6 -2 153.88 23.2
9 -6 2 136.59 25.7
9 6 2 154.78 31.6
9 6 2 217.38 33.8
9 6 2 131.09 25.7
10 -6 2 191.08 44.5
-10 -6 -2 253.67 28.9
10 -6 2 191.88 31.4
10 6 2 271.67 34
10 6 2 231.18 34.5
10 6 2 294.77 38.7
10 -7 -2 17.7 23.3
10 -7 -2 2.3 27
-10 -7 2 3.8 9.5
10 7 -2 -0.8 8.7
10 7 -2 1.8 15.6
-10 7 2 -20.6 30.1
9 -7 -2 -4.2 21
-9 -7 2 -3 7
9 -7 -2 -8.5 11.7
9 -7 -2 -10.6 20.6
9 7 -2 2.6 11.5
-9 7 2 18.6 29
9 7 -2 22.1 12.6
9 7 -2 18.5 15.2
8 -7 -2 -12.3 18.9
8 -7 -2 20.9 23.7
8 -7 -2 6.1 12.3
-8 -7 2 1 8.1
8 7 -2 17.6 16.2
-8 7 2 10.5 23
-8 7 2 -1.9 19.9
8 7 -2 8.2 12.3
8 7 -2 13.5 8.7
7 -7 -2 222.98 39.8
-7 -7 2 242.28 26.7
7 -7 -2 189.98 30.4
-7 -7 2 180.08 23
-7 7 2 223.08 29.6
7 7 -2 202.38 30
7 7 -2 183.98 21
-7 7 2 301.87 51.49
6 -7 -2 10.8 16.8
-6 -7 2 7.1 8
6 -7 -2 25.4 12.4
6 -7 -2 19.4 17.6
-6 -7 2 3.6 12.7
-6 7 2 -0.4 20
-6 7 2 41.6 15.7
6 7 -2 27.7 17.6
6 7 -2 12.8 9.2
6 7 -2 10.7 9.5
-5 -7 2 55.69 28.4
-5 -7 2 49.5 12
5 -7 -2 56.09 14.4
5 -7 -2 60.49 13.8
5 -7 -2 53.99 23.6
-5 -7 2 50.99 18.1
5 -7 -2 58.99 21
5 7 -2 53.59 20.6
5 7 -2 55.89 16.7
-5 7 2 56.49 26.3
5 7 -2 34.7 16.2
-5 7 2 91.09 20.9
5 7 -2 36.2 11.2
-5 7 2 68.19 15.9
-5 7 2 50.49 10.7
-4 -7 2 392.86 36.2
4 -7 -2 413.66 25.6
-4 -7 2 405.36 28.1
-4 -7 2 377.26 30.9
4 -7 -2 382.36 40.7
4 -7 -2 347.47 26.5
4 -7 -2 371.96 36
4 -7 -2 375.56 26.5
4 7 -2 355.36 24
4 7 -2 373.46 30.5
-4 7 2 404.96 22.7
4 7 -2 367.86 33.9
-4 7 2 332.17 44.5
-4 7 2 392.46 32
-4 7 2 414.16 26.7
4 7 -2 382.56 30.1
3 -7 -2 2448.35 98.59
-3 -7 2 2417.06 79.49
3 -7 -2 2430.36 89.99
-3 -7 2 2356.86 97.09
3 -7 -2 2414.16 69.79
-3 -7 2 2304.87 81.69
3 -7 -2 2315.77 86.49
-3 -7 2 2406.96 72.29
3 -7 -2 2385.16 76.69
3 7 -2 2426.36 83.49
-3 7 2 2196.48 97.39
3 7 -2 2340.57 87.99
-3 7 2 2384.06 75.69
-3 7 2 2339.87 67.49
3 7 -2 2302.77 79.99
-3 7 2 2450.05 85.09
3 7 -2 2436.06 73.49
2 -7 -2 583.44 32.8
2 -7 -2 598.44 33.4
2 -7 -2 590.24 25.3
2 -7 -2 571.84 37.5
-2 -7 2 532.05 36.4
-2 -7 2 613.14 34.5
-2 -7 2 566.04 25.7
-2 -7 2 580.94 28.5
-2 -7 2 561.84 31.3
2 7 -2 572.04 33.7
2 7 -2 594.24 38.4
2 7 -2 609.24 32.6
-2 7 2 538.75 33.6
2 7 -2 598.14 28.4
-2 7 2 611.54 24
-2 7 2 561.74 30.4
-2 7 2 537.35 44
1 -7 -2 390.96 28.7
-1 -7 2 450.85 28
1 -7 -2 395.26 30.4
-1 -7 2 414.36 31.5
-1 -7 2 385.46 28.4
1 -7 -2 398.26 26.9
1 -7 -2 423.46 18.7
-1 -7 2 416.96 24.1
1 -7 -2 388.76 26.6
-1 -7 2 412.86 21
1 7 -2 425.46 25.9
1 7 -2 405.26 22.8
-1 7 2 405.16 36.9
-1 7 2 401.66 25.1
-1 7 2 436.86 18
1 7 -2 406.16 37
0 -7 -2 997.6 48.9
0 -7 -2 1047.1 46
0 -7 2 1013.2 44.8
0 -7 2 998.7 48.5
0 -7 -2 1074.99 48.4
0 -7 -2 1035.8 45.2
0 -7 -2 1022.3 30.8
0 -7 2 1047.5 41.2
0 -7 2 978.8 36.8
0 -7 2 1039.2 48.6
0 7 -2 984.4 41.7
0 7 2 1041.3 43.8
0 7 2 1026.9 42.6
0 7 2 1068.79 58.19
0 7 -2 1031.2 45.4
0 7 -2 974.5 57.79
-1 -7 -2 476.95 30.3
-1 -7 -2 519.75 37.2
1 -7 2 535.55 25.9
-1 -7 -2 512.35 31.8
-1 -7 -2 539.75 31.4
1 -7 2 478.55 33.5
1 -7 2 542.75 28.2
1 -7 2 545.85 42.3
-1 -7 -2 521.65 17.6
1 -7 2 554.54 32.1
1 -7 2 512.65 34.1
1 7 2 484.45 31.9
-1 7 -2 506.15 42.8
-1 7 -2 560.24 26.5
1 7 2 509.25 28.5
-1 7 -2 512.55 27.2
1 7 2 521.25 30.6
-1 7 -2 543.15 32.7
-1 7 -2 499.95 27.9
-2 -7 -2 12.3 11.4
-2 -7 -2 9 17.9
2 -7 2 3.1 10.3
-2 -7 -2 5.3 8.5
-2 -7 -2 2.9 2.5
2 -7 2 -12.9 8
2 -7 2 7.6 6.3
2 -7 2 16.9 7.1
2 7 2 6 4.9
2 7 2 0.6 5.3
-2 7 -2 -1.9 4.4
-2 7 -2 1.8 7.3
2 7 2 -2.1 5.8
2 7 2 -6.6 10.2
-2 7 -2 -2.3 7
-2 7 -2 4.4 4.2
-2 7 -2 -6.9 13.8
-3 -7 -2 9.8 27.2
3 -7 2 13.3 12.2
-3 -7 -2 11.5 3.4
-3 -7 -2 27.5 11.7
-3 -7 -2 20.9 11.9
-3 -7 -2 24.8 6.9
3 -7 2 7.7 7.3
3 -7 2 16.3 8.4
3 -7 2 4.3 12.8
-3 7 -2 13.7 7
3 7 2 18.4 16.8
3 7 2 12 7.7
-3 7 -2 18.3 11.9
-3 7 -2 9.7 10.3
3 7 2 14.4 10.9
3 7 2 10 8.5
-3 7 -2 7.7 16.8
-4 -7 -2 290.77 44.1
-4 -7 -2 293.77 17.2
4 -7 2 267.07 35.7
4 -7 2 227.68 20.1
4 -7 2 295.67 23.9
-4 -7 -2 273.07 22
4 -7 2 241.18 32.3
4 7 2 278.57 25.4
4 7 2 244.18 31.6
-4 7 -2 223.08 40.4
-4 7 -2 235.88 19.8
4 7 2 238.78 24.6
-4 7 -2 263.17 30.8
4 7 2 262.37 25.9
5 -7 2 70.79 15.4
5 -7 2 45.6 19.8
-5 -7 -2 81.69 14.1
5 -7 2 57.59 25.9
-5 -7 -2 73.59 11.2
-5 7 -2 96.79 22.8
-5 7 -2 52.89 24.6
5 7 2 65.99 26
5 7 2 56.59 16.2
5 7 2 78.69 18.3
-6 -7 -2 228.78 18.2
-6 -7 -2 218.18 22.2
6 -7 2 271.07 38.2
6 -7 2 248.28 24.8
6 -7 2 197.48 35.1
6 7 2 220.78 30.5
6 7 2 232.68 33.5
6 7 2 230.68 27
-6 7 -2 146.69 33.7
7 -7 2 0.4 11.3
-7 -7 -2 -1.2 5.4
7 -7 2 0.7 18.1
7 -7 2 8.9 24.3
7 7 2 8.8 11.3
7 7 2 4.2 13.7
7 7 2 -4.5 7.8
8 -7 2 -10.1 9.9
8 -7 2 19.3 22.7
8 -7 2 -10.2 25
-8 -7 -2 2.9 6.5
-8 -7 -2 -12.1 8
8 7 2 0.6 11
-8 7 -2 -34.5 21.3
8 7 2 3.8 10.2
8 7 2 41.4 19.8
9 -7 2 -24.1 22.6
-9 -7 -2 0.5 6.8
9 -7 2 -8.1 20.7
9 -7 2 -27.1 11.4
9 7 2 -4.2 12.5
9 7 2 33.3 19.3
9 7 2 4 10.5
10 -8 -2 148.69 40.4
10 -8 -2 157.08 28.9
-10 -8 2 170.58 30
10 -8 -2 159.18 45.6
10 8 -2 202.68 30.2
-10 8 2 90.79 44
10 8 -2 163.98 24.6
10 8 -2 106.29 27.6
9 -8 -2 170.28 42.5
-9 -8 2 180.68 25.2
9 -8 -2 184.78 45.4
9 -8 -2 138.49 25.8
9 8 -2 183.38 30.3
-9 8 2 178.78 46.2
9 8 -2 167.68 22.9
9 8 -2 217.38 30.2
-8 -8 2 722.83 48.2
8 -8 -2 644.04 42.8
8 -8 -2 705.43 64.09
8 -8 -2 690.63 52.59
8 8 -2 646.04 51.49
8 8 -2 711.03 43.2
-8 8 2 635.84 49.1
8 8 -2 720.13 54.59
-8 8 2 698.63 73.19
7 -8 -2 490.35 44
7 -8 -2 490.25 36.9
7 -8 -2 511.85 50.89
-7 -8 2 512.35 38.3
-7 8 2 536.95 40.3
7 8 -2 471.95 44.3
7 8 -2 452.85 40.8
-7 8 2 471.55 56.29
7 8 -2 493.05 34.7
6 -8 -2 885.01 61.69
6 -8 -2 1008.2 56.79
6 -8 -2 973.6 47.7
-6 -8 2 945.51 44.6
-6 8 2 975 73.09
6 8 -2 951.4 56.59
6 8 -2 986.2 47.6
-6 8 2 1035.7 51.99
6 8 -2 979 62.99
5 -8 -2 981.5 61.49
5 -8 -2 966.6 47.3
-5 -8 2 979.3 50.09
5 -8 -2 996.5 44.4
5 8 -2 919.91 44.5
-5 8 2 997.6 47.4
-5 8 2 943.31 70.99
-5 8 2 1005.1 56.89
5 8 -2 951.8 53.89
5 8 -2 947.31 57.79
-5 8 2 956.7 40.8
4 -8 -2 1319.27 69.29
-4 -8 2 1360.46 52.29
-4 -8 2 1411.86 59.59
4 -8 -2 1348.07 56.59
4 -8 -2 1377.46 77.99
-4 -8 2 1351.06 63.09
4 -8 -2 1307.77 50.89
4 8 -2 1460.35 64.69
4 8 -2 1415.06 54.29
-4 8 2 1327.37 79.49
4 8 -2 1400.96 69.49
4 8 -2 1557.04 91.99
-4 8 2 1363.76 48.8
-4 8 2 1369.76 55.09
-4 8 2 1327.27 63.69
3 -8 -2 1196.08 43.9
-3 -8 2 1197.98 43.3
-3 -8 2 1153.68 46.6
3 -8 -2 1196.98 70.49
-3 -8 2 1140.99 60.39
-3 -8 2 1179.48 52.09
3 -8 -2 1227.68 61.99
3 -8 -2 1129.59 50.49
3 -8 -2 1113.19 51.89
-3 8 2 1186.88 56.49
-3 8 2 1102.29 69.59
-3 8 2 1210.28 41.9
3 8 -2 1191.88 53.99
-3 8 2 1262.07 50.29
3 8 -2 1150.38 54.69
3 8 -2 1099.29 45.6
3 8 -2 1204.88 60.59
2 -8 -2 1165.98 51.39
-2 -8 2 1068.19 39.8
-2 -8 2 1089.19 56.29
-2 -8 2 1106.29 53.19
2 -8 -2 1049 49.3
2 -8 -2 1110.89 56.09
-2 -8 2 1046 49.99
2 -8 -2 1118.19 39.2
-2 -8 2 1057.99 48.2
-2 -8 2 1071.79 44.3
2 8 -2 1052.49 47.9
-2 8 2 1136.09 47.2
-2 8 2 1061.49 36.9
2 8 -2 1083.99 56.29
2 8 -2 1172.78 66.59
2 8 -2 1077.79 43.6
-2 8 2 1093.39 52.29
-2 8 2 1044.4 64.39
-1 -8 2 1172.58 58.09
1 -8 -2 1103.69 55.09
1 -8 -2 1157.98 51.99
1 -8 -2 1208.08 52.99
-1 -8 2 1190.98 55.09
-1 -8 2 1185.98 47.2
-1 -8 2 1158.28 41.6
1 -8 -2 1099.69 52.99
1 -8 -2 1193.58 38.2
-1 -8 2 1170.38 52.19
1 8 -2 1109.19 53.59
-1 8 2 1116.69 66.19
-1 8 2 1191.98 48.9
1 8 -2 1209.58 45.9
-1 8 2 1187.98 37.3
1 8 -2 1226.48 68.29
-1 8 2 948.01 64.89
0 -8 2 1325.67 46.4
0 -8 -2 1295.37 59.29
0 -8 2 1329.67 56.49
0 -8 -2 1365.96 39.8
0 -8 -2 1327.07 56.39
0 -8 2 1364.96 60.79
0 -8 -2 1260.97 60.59
0 -8 -2 1297.17 61.89
0 -8 2 1410.36 52.79
0 8 2 1467.95 73.79
0 8 -2 1326.67 72.29
0 8 2 1308.37 55.49
0 8 2 1375.86 54.39
0 8 -2 1330.37 53.59
0 8 -2 1366.16 50.29
-1 -8 -2 744.43 47.6
1 -8 2 781.92 37
-1 -8 -2 743.33 39.9
-1 -8 -2 708.53 41
-1 -8 -2 761.72 40.2
1 -8 2 741.03 32.5
1 -8 2 724.93 44.1
1 -8 2 754.32 40.6
-1 -8 -2 749.73 24.1
1 -8 2 715.13 44.2
-1 8 -2 706.13 40.4
-1 8 -2 617.24 52.39
1 8 2 680.53 37.4
1 8 2 693.43 36.9
-1 8 -2 739.93 35.2
1 8 2 751.32 41.7
-1 8 -2 738.13 33
2 -8 2 863.21 48.4
2 -8 2 826.02 46.4
-2 -8 -2 860.41 43.8
2 -8 2 858.71 50.19
2 -8 2 872.41 38
-2 -8 -2 821.22 44.5
-2 -8 -2 872.81 26
2 -8 2 855.01 58.39
-2 -8 -2 849.61 45.9
-2 8 -2 833.92 40.9
-2 8 -2 789.92 44.5
-2 8 -2 982.5 43.4
2 8 2 842.82 49.1
-2 8 -2 926.51 63.79
2 8 2 872.31 42.4
-2 8 -2 904.01 37.8
2 8 2 884.91 44.3
-3 -8 -2 581.74 36.5
-3 -8 -2 567.04 19.5
-3 -8 -2 596.24 50.59
-3 -8 -2 581.04 23.5
3 -8 2 516.95 42.4
3 -8 2 537.55 32
3 -8 2 613.04 32.2
-3 8 -2 596.14 36.4
3 8 2 543.45 36.2
-3 8 -2 585.14 30.9
-3 8 -2 576.64 57.49
3 8 2 544.85 34.5
-3 8 -2 541.05 32.6
3 8 2 521.55 40.6
3 8 2 592.24 37
-4 -8 -2 601.64 22.2
4 -8 2 615.84 35.1
-4 -8 -2 651.13 25.5
4 -8 2 610.84 47.2
4 8 2 615.34 39.6
4 8 2 624.04 46.2
-4 8 -2 604.14 39.7
-4 8 -2 610.84 56.69
4 8 2 569.14 38.4
-5 -8 -2 117.29 16.7
5 -8 2 94.79 24.6
-5 -8 -2 99.79 13.1
5 -8 2 85.29 19.5
5 8 2 140.89 20.7
-5 8 -2 73.69 27.3
5 8 2 121.99 22.5
6 -8 2 326.07 45
6 -8 2 383.86 31.2
-6 -8 -2 364.86 29.1
6 -8 2 404.06 43.3
-6 -8 -2 374.76 22.8
6 8 2 364.06 34.7
6 8 2 383.56 34
-6 8 -2 335.87 53.19
6 8 2 390.96 41.7
7 -8 2 146.99 31.6
7 -8 2 161.98 38.8
7 -8 2 152.18 24.7
-7 -8 -2 151.58 17.6
7 8 2 191.38 28.2
-7 8 -2 123.99 35.4
7 8 2 212.58 28
7 8 2 218.88 32.6
-8 -8 -2 127.79 19.2
8 -8 2 94.99 30.4
8 -8 2 145.39 40.8
8 -8 2 100.69 23.3
-8 -8 -2 72.79 16.9
8 8 2 131.59 25.9
8 8 2 103.19 24
8 8 2 153.88 26.9
-8 8 -2 46.7 32.2
-9 -8 -2 149.29 22.8
9 -8 2 125.99 43.1
9 -8 2 129.29 39.5
9 -8 2 98.69 24.8
9 8 2 113.09 25.5
9 8 2 192.08 30.7
10 -9 -2 3.2 28.3
10 -9 -2 -26 24.3
10 9 -2 -5.6 13.4
9 -9 -2 -6.1 11.5
9 -9 -2 8.2 26.3
-9 -9 2 2.1 8.5
9 -9 -2 -6.8 24
9 9 -2 1.8 12.8
9 9 -2 43.9 20
9 9 -2 15.7 11.2
8 -9 -2 76.29 27.9
-8 -9 2 22.6 10.9
8 -9 -2 17.3 24.3
8 -9 -2 8 13.6
-8 9 2 4.2 19.9
8 9 -2 17.6 13.1
-8 9 2 22.2 26.3
8 9 -2 22.2 12.7
8 9 -2 73.89 21.2
7 -9 -2 29.4 14
7 -9 -2 23.5 20
-7 -9 2 30.9 12.2
7 -9 -2 32.1 21.3
-7 9 2 52.69 25.1
7 9 -2 27.3 15
7 9 -2 40.5 13.9
7 9 -2 40.7 20.1
-7 9 2 9.6 16.2
-6 -9 2 -0.7 6
6 -9 -2 23.3 18.2
6 -9 -2 5.9 16.8
6 -9 -2 23 11.8
-6 -9 2 -14.9 8.7
6 9 -2 1.2 9.5
6 9 -2 3.9 13.8
-6 9 2 2 15.6
6 9 -2 -5.5 6.2
-6 9 2 -0.6 11.3
5 -9 -2 55.69 23.2
-5 -9 2 44.4 15.4
5 -9 -2 44.9 13.8
5 -9 -2 77.49 17
5 9 -2 60.39 23
-5 9 2 52.69 14.8
-5 9 2 56.99 25.1
5 9 -2 52.69 16.7
5 9 -2 59.99 13.6
-4 -9 2 4.8 6.7
4 -9 -2 18.9 10.2
-4 -9 2 0.3 4.9
-4 -9 2 0.9 8.1
4 -9 -2 -0.3 13.7
4 -9 -2 0.6 9.2
-4 9 2 -2 5.3
-4 9 2 10.3 16.8
4 9 -2 0.3 7.7
4 9 -2 -4.4 11.7
4 9 -2 8.3 7.2
-4 9 2 20.5 10
-4 9 2 -6.8 8.4
-3 -9 2 47.5 12
-3 -9 2 63.89 11.5
-3 -9 2 57.59 17.1
3 -9 -2 65.99 21.8
-3 -9 2 79.69 14.9
-3 -9 2 65.89 17.1
3 -9 -2 97.29 21.9
3 -9 -2 61.99 12.8
-3 9 2 51.09 9.7
-3 9 2 59.79 26.8
3 9 -2 39 18.9
-3 9 2 65.29 17.9
-3 9 2 53.99 13.2
3 9 -2 62.59 16.1
3 9 -2 44.9 11.6
-2 -9 2 48.3 11.7
-2 -9 2 49 14.4
-2 -9 2 51.19 10
2 -9 -2 59.79 11
2 -9 -2 57.59 18
2 -9 -2 39.9 16.8
-2 -9 2 65.09 17.1
-2 9 2 57.79 9.6
2 9 -2 51.39 20.2
-2 9 2 62.19 24.6
-2 9 2 43.1 12.2
2 9 -2 48.3 21.6
-2 9 2 59.29 16.5
2 9 -2 58.89 12.8
2 9 -2 45.8 12
1 -9 -2 140.79 19
-1 -9 2 160.18 14.7
-1 -9 2 178.78 18.7
1 -9 -2 127.09 19
-1 -9 2 146.39 23.5
1 -9 -2 141.09 22.6
-1 -9 2 137.99 21.1
1 -9 -2 171.08 14.1
1 -9 -2 142.09 25.8
-1 -9 2 150.38 23.6
-1 9 2 122.89 29.2
-1 9 2 147.49 17.5
1 9 -2 147.59 16.1
1 9 -2 148.79 17.9
-1 9 2 146.19 12.1
-1 9 2 169.68 18.3
1 9 -2 186.88 37
0 -9 2 240.38 27.7
0 -9 2 233.48 18.5
0 -9 -2 200.98 22.6
0 -9 -2 245.88 14.9
0 -9 2 252.57 29.1
0 -9 -2 247.48 24.1
0 -9 2 248.18 34.8
0 -9 -2 218.38 30
0 -9 2 259.27 22.2
0 -9 -2 214.58 26.6
0 9 2 246.98 25.6
0 9 -2 265.97 21.3
0 9 2 227.68 21.9
0 9 2 233.88 35.2
0 9 -2 241.08 21.8
0 9 -2 229.88 38.8
0 9 2 242.28 21.8
-1 -9 -2 -2.7 8.3
1 -9 2 5.5 10.2
-1 -9 -2 23.7 18.2
1 -9 2 -5.5 4.4
1 -9 2 -2.2 10.8
1 -9 2 -4.5 5.8
-1 -9 -2 6.7 4
1 -9 2 2.2 11.1
-1 -9 -2 7.3 9.6
1 9 2 -3.2 10.7
-1 9 -2 -2.9 4.6
1 9 2 0.8 13.3
1 9 2 -3 4.5
-1 9 -2 3.6 6.3
1 9 2 12.2 8.6
-1 9 -2 4.9 8.3
2 -9 2 160.28 18.7
2 -9 2 184.48 18.2
-2 -9 -2 180.48 23.2
2 -9 2 167.28 26.8
-2 -9 -2 193.38 38.1
-2 -9 -2 176.28 10.5
2 -9 2 148.09 26.5
2 9 2 210.48 23.4
-2 9 -2 197.08 22.6
-2 9 -2 164.88 18.5
2 9 2 175.78 25.2
-2 9 -2 151.68 16
-2 9 -2 202.28 40.8
-3 -9 -2 22.2 4.5
-3 -9 -2 24.5 12.2
3 -9 2 32.2 16.5
3 -9 2 22.7 9.6
-3 -9 -2 21.5 6.9
-3 9 -2 16.2 12.8
3 9 2 26.1 11.8
3 9 2 40.5 18.8
-3 9 -2 9.2 17.8
4 -9 2 81.89 18.1
-4 -9 -2 63.89 9.9
-4 -9 -2 67.99 6.9
4 -9 2 60.79 20.6
-4 9 -2 92.99 29.5
4 9 2 71.29 17.7
-4 9 -2 66.29 20.4
4 9 2 70.59 23.4
4 9 2 52.79 16.5
5 -9 2 29.8 19.6
-5 -9 -2 33.7 9.3
-5 -9 -2 28.9 5.8
5 -9 2 43 13.7
5 9 2 61.29 21.6
5 9 2 39.2 15.1
5 9 2 25.7 11.3
-5 9 -2 38.4 20
6 -9 2 49.4 16.1
-6 -9 -2 49.8 11
6 -9 2 103.59 34
6 -9 2 70.99 23.3
-6 -9 -2 44.8 13.5
6 9 2 70.89 25.3
6 9 2 64.79 17.8
6 9 2 83.49 19.1
-6 9 -2 73.49 29.6
-7 -9 -2 4 6.2
7 -9 2 20.9 16.5
-7 -9 -2 -15.6 7.3
7 -9 2 20.6 25.5
7 -9 2 -7.4 10
7 9 2 18.9 13
7 9 2 -0.3 8.8
7 9 2 23.9 15.8
-7 9 -2 11 26
8 -9 2 -18.6 10.5
8 -9 2 5.1 20
-8 -9 -2 4.2 7.4
8 -9 2 -20.8 23.5
8 9 2 7.3 10.3
8 9 2 5.2 10.4
8 9 2 51.09 18.3
-8 9 -2 -7.7 29.9
-9 -10 2 180.68 27.6
9 -10 -2 165.78 41.2
9 -10 -2 122.09 26.2
9 -10 -2 202.68 47.8
9 10 -2 266.97 35.8
9 10 -2 158.08 32.7
-9 10 2 120.19 41.3
9 10 -2 209.28 27.1
8 -10 -2 104.99 32.9
-8 -10 2 123.79 21.7
8 -10 -2 66.99 20.2
8 -10 -2 89.89 37.2
8 10 -2 122.99 32.3
-8 10 2 68.99 28.2
-8 10 2 100.79 34.4
8 10 -2 101.39 25.8
8 10 -2 93.09 18.8
7 -10 -2 68.59 20.2
7 -10 -2 65.29 24.7
-7 -10 2 86.79 17.8
7 -10 -2 107.59 29.4
-7 10 2 64.79 22.8
7 10 -2 87.99 25.3
-7 10 2 81.39 27.5
7 10 -2 96.99 24.1
7 10 -2 122.99 30.9
6 -10 -2 234.18 27.7
6 -10 -2 292.97 42
-6 -10 2 232.48 27.3
6 -10 -2 292.67 28
6 10 -2 258.97 25.6
-6 10 2 209.28 26.9
6 10 -2 211.18 31
6 10 -2 201.98 27.7
-6 10 2 238.58 42.9
5 -10 -2 495.05 34.2
5 -10 -2 373.36 50.39
-5 -10 2 422.16 34.4
-5 -10 2 418.46 26.2
5 -10 -2 398.76 29.8
5 10 -2 407.26 30.5
5 10 -2 398.46 36.2
5 10 -2 426.56 41.8
-5 10 2 416.46 32.7
-5 10 2 468.65 53.59
-4 -10 2 320.27 22.4
4 -10 -2 335.37 26.1
4 -10 -2 299.77 38.2
-4 -10 2 318.37 26.6
-4 -10 2 346.47 30.1
-4 10 2 352.76 49.3
-4 10 2 346.57 28.1
4 10 -2 380.56 38
4 10 -2 319.27 32.1
4 10 -2 341.47 26.9
-4 10 2 296.47 21.7
3 -10 -2 781.02 51.49
-3 -10 2 635.44 31.1
3 -10 -2 669.93 49.8
3 -10 -2 677.63 33.7
-3 -10 2 632.74 45.7
-3 -10 2 622.94 36.6
3 10 -2 608.84 74.49
3 10 -2 666.43 36.5
3 10 -2 717.43 72.29
-3 10 2 615.04 35.1
2 -10 -2 682.43 48.9
-2 -10 2 701.43 47.3
-2 -10 2 701.83 32.4
2 -10 -2 717.73 32.9
2 -10 -2 771.42 50.19
-2 -10 2 681.33 38.2
-2 10 2 724.23 30.9
2 10 -2 701.03 60.89
-2 10 2 746.53 63.19
-2 10 2 650.73 38.2
2 10 -2 707.63 37.8
-1 -10 2 755.92 45.8
-1 -10 2 795.12 41.7
1 -10 -2 793.32 32.2
1 -10 -2 747.43 50.79
1 -10 -2 767.82 48.3
-1 -10 2 801.32 35.5
-1 -10 2 771.02 49.6
-1 10 2 804.42 31.9
1 10 -2 812.12 39.9
-1 10 2 798.82 42.4
-1 10 2 798.32 63.19
1 10 -2 898.91 66.69
0 -10 2 419.66 25.9
0 -10 2 472.25 35.8
0 -10 -2 495.35 40
0 -10 2 413.96 37.3
0 -10 -2 448.36 21.5
0 -10 2 458.45 31.3
0 -10 -2 433.06 37.8
0 10 -2 440.36 29.1
0 10 2 450.35 49.9
0 10 2 434.06 31.1
0 10 -2 469.75 52.19
-1 -10 -2 301.17 32.5
1 -10 2 376.96 38
1 -10 2 333.37 30.1
-1 -10 -2 373.16 17.7
-1 -10 -2 334.07 36.4
1 -10 2 389.36 25
-1 10 -2 393.26 46.2
-1 10 -2 355.26 27.1
1 10 2 330.47 28.1
1 10 2 311.17 45.1
-1 10 -2 349.47 24.2
1 10 2 395.46 33.6
-2 -10 -2 683.83 45.8
2 -10 2 710.53 36.3
2 -10 2 626.64 42.8
-2 -10 -2 689.73 24.3
2 -10 2 823.72 79.89
-2 10 -2 641.84 38.5
-2 10 -2 740.83 63.09
2 10 2 696.93 47.2
2 10 2 649.83 41.3
-3 -10 -2 640.94 22.6
3 -10 2 613.74 35.3
3 -10 2 681.33 51.69
-3 -10 -2 623.04 43.8
-3 -10 -2 593.04 25.7
-3 10 -2 671.83 47.4
-3 10 -2 743.53 64.39
3 10 2 690.43 50.69
-4 -10 -2 126.29 15.1
-4 -10 -2 151.48 10.1
4 -10 2 140.99 21
4 -10 2 130.09 30.2
4 10 2 141.49 31.5
4 10 2 151.38 22.8
-4 10 -2 141.59 26.5
-4 10 -2 208.38 39.1
4 10 2 160.28 22.9
-5 -10 -2 515.75 20.9
-5 -10 -2 566.44 39
5 -10 2 606.44 52.29
5 -10 2 549.74 38
-5 10 -2 626.84 61.59
5 10 2 506.85 41.1
-5 10 -2 520.75 44.9
5 10 2 550.44 41.2
5 10 2 496.95 46
6 -10 2 341.77 31.3
-6 -10 -2 333.27 21.6
6 -10 2 458.65 48.2
-6 -10 -2 364.96 18.3
6 -10 2 417.26 47.1
6 10 2 357.96 36.2
6 10 2 404.36 41.1
-6 10 -2 370.36 53.69
-6 10 -2 340.87 42.7
6 10 2 371.76 36.3
7 -10 2 202.58 45.4
7 -10 2 115.19 24.2
-7 10 -2 140.49 39.6
7 10 2 179.18 26.2
7 10 2 229.68 37.3
8 -10 2 65.49 22
8 -10 2 52.39 26.2
-8 -10 -2 109.39 19.5
8 -10 2 90.19 38.3
-8 10 -2 33.7 36.6
8 10 2 101.99 24.7
8 10 2 82.19 23.4
8 -11 -2 62.59 43.7
8 -11 -2 12.5 24.3
8 11 -2 28.6 14.3
-8 11 2 39.1 26.1
8 11 -2 46.1 15.2
-7 -11 2 3.8 6.4
7 -11 -2 27.5 17.3
-7 -11 2 7.3 9.2
7 11 -2 22.9 12
-7 11 2 -3.8 15.1
7 11 -2 -0.7 10.5
7 11 -2 13.7 11.6
-6 -11 2 10.4 7.4
6 -11 -2 39.1 19.4
6 -11 -2 -8.6 12.2
-6 -11 2 4.2 6.7
-6 11 2 33.3 16.1
6 11 -2 14.3 11
-6 11 2 -13.3 10.4
6 11 -2 5.8 10.6
5 -11 -2 4.8 11.4
-5 -11 2 10.1 8.3
5 -11 -2 21.4 16.1
-5 -11 2 5.1 5.9
-5 11 2 -9 9.4
5 11 -2 2.9 7.1
5 11 -2 -0.2 11.8
5 11 -2 7.5 9.3
4 -11 -2 97.29 17.2
4 -11 -2 132.89 31.1
-4 -11 2 130.99 27.1
-4 -11 2 109.49 13.8
-4 -11 2 95.89 17.7
4 11 -2 109.49 30.2
4 11 -2 81.69 16.9
-4 11 2 105.79 20
4 11 -2 99.39 29.1
-3 -11 2 41.3 9.8
3 -11 -2 45.3 12.5
3 -11 -2 72.69 22.2
-3 -11 2 48.7 17.8
3 11 -2 38.5 11.1
-3 11 2 49.6 22.8
-3 11 2 23.2 11.1
3 11 -2 29.5 18.7
-3 11 2 33.7 9.4
3 11 -2 59.49 25.6
-2 -11 2 77.69 22.1
2 -11 -2 77.59 21.7
-2 -11 2 72.99 12.4
2 -11 -2 52.89 11.8
2 11 -2 66.99 14.9
-2 11 2 74.89 11.1
-2 11 2 82.09 29.8
2 11 -2 89.59 29.4
-2 11 2 56.29 14
1 -11 -2 22.7 14
-1 -11 2 39.1 17.8
1 -11 -2 30.6 9.4
-1 -11 2 30.8 9.3
1 11 -2 27 10.7
-1 11 2 27.7 20.6
1 11 -2 39.2 21.8
-1 11 2 41.8 14.2
0 -11 -2 132.19 26.4
0 -11 2 142.79 28.7
0 -11 2 141.49 16.1
0 11 2 118.59 18.3
0 11 -2 124.79 32.4
0 11 2 155.58 36
0 11 -2 125.69 17.7
1 -11 2 12.6 14.9
-1 -11 -2 17.6 6.1
-1 -11 -2 7.8 10.7
1 -11 2 12.2 8.3
-1 11 -2 42.6 24.7
1 11 2 8.9 18.3
1 11 2 7.9 8.8
1 11 2 14.9 14.3
-1 11 -2 13.3 9.9
2 -11 2 15.6 14.8
2 -11 2 3.5 8.3
-2 -11 -2 12.2 4.6
-2 -11 -2 12.2 11.7
2 11 2 1.7 17.1
2 11 2 16.7 9.9
-2 11 -2 24 19.4
-2 11 -2 11.3 12.3
3 -11 2 -1.2 8.5
-3 -11 -2 0.3 11
3 -11 2 39.2 15.7
-3 -11 -2 6 4.2
3 11 2 -0.5 6
-3 11 -2 5.1 12.7
-3 11 -2 38.8 20.7
3 11 2 7.8 13
4 -11 2 120.59 27
-4 -11 -2 96.79 21.8
-4 -11 -2 83.79 8
4 -11 2 81.19 17.5
-4 11 -2 59.09 21.3
4 11 2 82.39 24.1
4 11 2 90.99 21.5
5 -11 2 51.39 19.2
5 -11 2 -2.8 9.4
-5 -11 -2 2.2 3.2
5 11 2 10.9 9.9
5 11 2 28.9 17.4
-5 11 -2 30.2 19.4
5 11 2 -2.5 8
-5 11 -2 -26.6 16.4
-6 -11 -2 10 4.2
6 -11 2 64.79 23.8
6 -11 2 8.9 11.7
6 -11 2 45 18.2
6 11 2 45.3 16.9
-6 11 -2 8.8 18.9
6 11 2 23.3 19.1
6 11 2 16.8 13
-6 11 -2 -28 22
7 -11 2 16.1 24.8
7 -11 2 23.4 19.6
-7 11 -2 3.5 26.1
7 11 2 24.2 11.2
7 11 2 2.9 18.3
7 -12 -2 52.69 19.3
7 -12 -2 110.79 30.8
-7 -12 2 75.49 14
-7 -12 2 108.49 22.2
-7 12 2 24.9 21.6
7 12 -2 68.59 17.9
7 12 -2 93.79 25.9
-6 -12 2 185.68 29.4
6 -12 -2 211.88 27.1
-6 -12 2 213.58 20.1
6 12 -2 234.18 32.1
6 12 -2 217.18 24.8
-5 -12 2 146.49 16.5
5 -12 -2 89.79 18.9
-5 -12 2 124.49 26.9
5 12 -2 160.28 29
-5 12 2 133.59 24.3
5 12 -2 126.39 18.5
-4 -12 2 202.78 18.4
4 -12 -2 228.68 27.9
-4 -12 2 191.38 30.3
4 -12 -2 294.97 38.8
4 12 -2 197.08 31.8
4 12 -2 190.88 26.1
4 12 -2 294.47 44.6
-4 12 2 203.58 25
-3 -12 2 233.38 19.8
3 -12 -2 298.27 36
3 -12 -2 251.47 23.3
-3 -12 2 211.68 30
-3 12 2 241.38 25.4
3 12 -2 278.77 44.5
3 12 -2 234.18 25.8
-2 -12 2 142.09 15.8
-2 -12 2 154.28 26.8
2 -12 -2 190.98 29.5
2 -12 -2 110.99 17
-2 12 2 148.59 20.5
-2 12 2 208.08 37.5
-2 12 2 136.09 15.3
2 12 -2 158.78 19.8
2 12 -2 181.08 41.7
-1 -12 2 98.89 14.4
-1 -12 2 97.89 25.1
1 -12 -2 87.19 13.4
-1 12 2 94.69 19.1
1 12 -2 137.09 35.6
-1 12 2 123.19 34.4
0 -12 2 166.98 18
0 -12 -2 164.18 15.5
0 -12 2 181.48 28.1
0 -12 -2 173.48 28.5
0 12 -2 249.88 46
0 12 2 159.98 21
0 12 -2 147.29 20.6
0 12 2 173.98 39.6
1 -12 2 44 13.6
1 -12 2 54.39 19.3
-1 -12 -2 55.39 19.2
-1 -12 -2 30.7 8.4
1 12 2 39.1 23.4
-1 12 -2 28.9 13.1
1 12 2 45.2 14.5
1 12 2 73.19 22.6
2 -12 2 161.78 19.4
-2 -12 -2 163.78 12.7
-2 -12 -2 164.38 28.9
2 -12 2 219.48 30.6
-2 12 -2 129.59 23.8
2 12 2 167.38 27.5
2 12 2 170.18 22.6
2 12 2 238.38 45.1
-3 -12 -2 93.59 27.6
3 -12 2 90.29 17.5
-3 -12 -2 100.49 9.6
3 12 2 111.99 28.3
3 12 2 104.79 21.4
3 12 2 81.99 31.1
-3 12 -2 68.09 20.8
4 -12 2 25.4 13.6
-4 -12 -2 40 15.6
-4 -12 -2 25 5.5
4 -12 2 49.5 16.9
4 12 2 34.1 14.4
4 12 2 41.2 18.8
-4 12 -2 18.5 18.4
-5 -12 -2 95.89 8.5
5 -12 2 102.29 20.9
-5 -12 -2 81.09 22
-5 12 -2 72.29 26.9
5 12 2 109.59 24
6 -12 2 86.39 25
6 -12 2 52.29 18.7
-6 -12 -2 69.59 22
-6 12 -2 91.29 30
6 12 2 139.89 23.9
-6 12 -2 10.6 30.9
-6 -13 2 76.59 28.8
6 -13 -2 17.1 16.1
-6 -13 2 22.7 9.4
6 13 -2 38.8 21.9
-6 13 2 -2.3 17.7
6 13 -2 40.3 14.4
5 -13 -2 206.58 30.2
5 13 -2 294.27 34.9
4 -13 -2 226.68 29.4
3 -13 -2 -5.7 10.3
-3 -13 2 9 11.9
-3 -13 2 16.9 7.8
3 -13 -2 35.6 13
-3 13 2 22 12.2
3 13 -2 12.7 8.9
2 -13 -2 45.8 16.6
-2 -13 2 49.1 17
1 -13 -2 20.5 9.8
1 -13 -2 61.29 19.2
-1 -13 2 45.3 18.1
-1 -13 2 15.9 10.1
-1 13 2 41 13.4
1 13 -2 25.7 11.5
0 -13 -2 28.4 14.8
0 -13 2 36 15.7
0 13 -2 11.6 10.5
0 13 2 10.9 9.6
-1 -13 -2 44.2 15.8
1 -13 2 30.1 13.7
1 -13 2 14.6 10.1
-1 13 -2 9.8 10.4
1 13 2 20.5 11.1
1 13 2 55.89 20.3
2 -13 2 0.8 8.1
-2 -13 -2 19.9 11
2 -13 2 28.7 13.7
2 13 2 50.09 18.2
2 13 2 9.5 9.3
-2 13 -2 -9.9 11
2 13 2 6.6 9.7
3 -13 2 -15.8 8.5
-3 -13 -2 -4.8 4.6
-3 -13 -2 7.6 10.7
3 13 2 23.9 19.5
3 13 2 5.6 8.4
3 13 2 15.4 13.9
-3 13 -2 -25.1 11.9
-4 -13 -2 24.7 13.8
4 -13 2 -8.2 9.3
-4 -13 -2 -4 5.6
4 13 2 25.9 15.3
4 13 2 9.5 10.7
5 -13 2 -14.7 11.5
-5 -13 -2 28.5 13.7
5 13 2 2 11.2
5 13 2 49.4 18.2
-5 13 -2 -37.3 19.7
4 -14 -2 422.06 42.5
3 -14 -2 454.65 43.6
-2 -14 2 137.29 17.9
-2 -14 2 206.58 31.9
2 14 -2 105.39 20.9
-1 -14 2 254.07 34.5
1 -14 -2 248.08 31.9
0 -14 2 284.07 35.9
0 -14 -2 308.57 32.6
0 14 2 187.68 24.8
1 -14 2 172.98 21.3
-1 -14 -2 162.08 16.6
1 14 2 202.98 26.8
-1 14 -2 139.69 25.4
-2 -14 -2 222.38 28.5
2 -14 2 252.47 30.2
-3 -14 -2 278.77 31.3
3 -14 2 358.66 37.1
-1 -15 2 207.88 31.2
0 -15 2 261.27 32.1
0 -15 -2 396.86 31.8
12 0 -3 -20.4 21.4
12 0 -3 54.29 19
11 0 -3 -8.5 10.7
-11 0 3 -10.9 17.1
11 0 -3 -14 19.5
11 0 -3 30.6 18
10 0 -3 -3.5 12
10 0 -3 -2.7 14.8
-10 0 3 -9 17.1
10 0 -3 5.8 20.4
-9 0 3 10.6 19.2
9 0 -3 -6.1 14.9
9 0 -3 -1.4 16.1
9 0 -3 8.3 14.1
-9 0 3 -10.5 15.3
8 0 -3 18 20.5
8 0 -3 -6.9 11.3
-8 0 3 20.7 20.5
-8 0 3 -5.1 17
8 0 -3 -6.7 16.2
-8 0 3 -3.8 17.8
7 0 -3 6 17
-7 0 3 -8.6 19
-7 0 3 8 19.1
-7 0 3 7.8 10.1
7 0 -3 1 7.1
7 0 -3 1.9 11.1
7 0 -3 1.9 13.2
7 0 -3 28.1 18.6
-7 0 3 10.6 15.9
6 0 -3 1.2 11.6
6 0 -3 -4.2 5.8
-6 0 3 -12.4 13.1
6 0 -3 -2 8.4
-6 0 3 23.8 15.9
-6 0 3 7.4 8.9
6 0 -3 -5 13.2
6 0 -3 14.4 15.5
-6 0 3 -3.5 14.2
5 0 -3 -5.1 8.9
5 0 -3 -0.9 7.7
-5 0 3 22.1 15
5 0 -3 2.1 11.2
5 0 -3 -7 11.1
-5 0 3 -1.8 12.3
-5 0 3 -11.2 11.2
-5 0 3 3.6 7.3
-4 0 3 0.2 6.2
-4 0 3 -8.3 9.3
4 0 -3 -5.6 8.9
4 0 -3 -6.4 6.1
4 0 -3 16.5 10.7
-4 0 3 0 8.6
-4 0 3 2 9.7
4 0 -3 -0.4 2.9
-3 0 3 6.7 6
-3 0 3 12.2 4
3 0 -3 2.2 2.1
-3 0 3 -1.1 6.4
3 0 -3 12.4 8.8
3 0 -3 -4.9 6.7
-3 0 3 3.4 9
-3 0 3 12.4 9.4
3 0 -3 5.6 5.6
-2 0 3 3.6 1.8
2 0 -3 13.7 7.2
-2 0 3 5.9 7.5
2 0 -3 1.8 1.9
-2 0 3 -4.4 7.2
1 0 -3 5.5 2.9
-1 0 3 1.7 2.5
-1 0 3 7.5 5.2
0 0 3 3.8 2.4
1 0 3 0.8 2.2
1 0 3 -0.9 10.4
1 0 3 11 4.7
-1 0 -3 -2.4 3.8
-1 0 -3 0.5 2
1 0 3 2.4 1.8
2 0 3 4.3 6.4
2 0 3 2.5 11.4
-2 0 -3 1.2 2.5
2 0 3 7.2 5.9
-2 0 -3 -0.1 10.4
-2 0 -3 2 6
2 0 3 9.4 3.6
-2 0 -3 3.9 1.6
3 0 3 16.1 9.6
3 0 3 3.3 14.6
3 0 3 5.8 4.4
-3 0 -3 -5.2 11.5
-3 0 -3 2.9 3.1
-3 0 -3 3.1 3.4
3 0 3 18.8 9.8
-3 0 -3 -7.2 7.6
-4 0 -3 0 3.9
4 0 3 7.1 6.8
4 0 3 1.7 11.3
-4 0 -3 0.1 10
4 0 3 11 10.4
4 0 3 -3.9 16.2
-4 0 -3 0.9 4.8
-4 0 -3 8.8 15.5
5 0 3 8.1 14.3
5 0 3 4.4 7.5
5 0 3 16 12.8
-5 0 -3 2.4 6
5 0 3 37.3 23.9
-5 0 -3 13.5 13.3
6 0 3 29.8 25.7
-6 0 -3 0 20.5
6 0 3 8.8 10.5
6 0 3 11.5 15.4
-6 0 -3 4.4 6.1
6 0 3 4.8 19.9
-6 0 -3 1.5 7.1
-6 0 -3 -4.5 14.2
7 0 3 15.7 17.1
7 0 3 -1.5 10.4
7 0 3 15.4 25.1
-7 0 -3 2.6 8.7
-7 0 -3 2.3 7
8 0 3 2.3 11.9
8 0 3 -13.6 13.7
-8 0 -3 1.1 8.2
8 0 3 6.4 25
-9 0 -3 -4.1 8.2
9 0 3 -21.4 14.4
9 0 3 -11 11.4
9 0 3 11.1 23.8
10 0 3 -2.7 13.5
-10 0 -3 -8.2 9.6
12 -1 -3 163.18 43.5
12 -1 -3 222.98 31.8
-12 -1 3 127.49 30.9
12 1 -3 183.88 40.7
-12 1 3 129.49 35.6
-11 -1 3 131.69 29.2
11 -1 -3 150.48 26.3
11 -1 -3 180.28 30.6
11 -1 -3 125.69 35.8
11 1 -3 197.08 29.1
-11 1 3 131.69 35.5
11 1 -3 193.38 40.2
10 -1 -3 62.39 28.2
10 -1 -3 85.29 20.3
-10 -1 3 54.29 22.3
10 -1 -3 98.39 26.9
10 1 -3 63.19 25.4
-10 1 3 58.69 27.9
9 -1 -3 192.88 29.6
-9 -1 3 169.08 35.1
9 -1 -3 176.08 25
9 -1 -3 190.68 36.9
9 1 -3 201.38 33.8
9 1 -3 204.78 30.7
-9 1 3 204.68 33.5
9 1 -3 140.59 19
-9 1 3 179.58 36.2
8 -1 -3 742.33 43.5
-8 -1 3 671.83 55.59
8 -1 -3 721.13 46.3
-8 -1 3 679.23 52.89
-8 -1 3 804.42 55.29
8 -1 -3 719.73 35.2
8 -1 -3 814.22 56.79
8 1 -3 767.72 50.19
-8 1 3 749.73 56.09
8 1 -3 832.72 56.19
-8 1 3 864.31 65.09
-8 1 3 718.33 51.69
8 1 -3 734.23 35.3
7 -1 -3 84.69 12.8
-7 -1 3 75.69 26.3
7 -1 -3 66.69 16.2
7 -1 -3 105.49 26.2
-7 -1 3 66.89 16.2
-7 -1 3 95.59 26.9
7 -1 -3 78.79 23.6
7 -1 -3 115.79 24.1
-7 -1 3 99.09 22.7
-7 1 3 62.79 15.2
-7 1 3 96.59 25.5
7 1 -3 95.59 23.1
-7 1 3 100.59 25.6
7 1 -3 75.79 25.1
-7 1 3 92.49 26.5
7 1 -3 78.89 13.8
7 1 -3 67.69 20.7
6 -1 -3 29.2 11.3
6 -1 -3 33.3 15.4
6 -1 -3 25.1 15
-6 -1 3 42.5 15.8
-6 -1 3 19.6 17.8
6 -1 -3 38.8 8.6
-6 -1 3 37.7 11.8
6 -1 -3 30 17.3
-6 -1 3 26.7 18.9
-6 1 3 27.7 10.8
-6 1 3 37.3 18.1
6 1 -3 32 17.8
-6 1 3 11 14.8
-6 1 3 21.1 16.1
6 1 -3 59.69 10.9
6 1 -3 20.9 15.3
6 1 -3 32.3 18.3
5 -1 -3 1548.35 63.79
-5 -1 3 1556.14 64.89
-5 -1 3 1534.05 59.59
-5 -1 3 1520.75 52.39
5 -1 -3 1507.55 46.2
5 -1 -3 1460.35 52.99
-5 -1 3 1514.25 64.19
5 -1 -3 1402.76 64.69
5 -1 -3 1424.66 51.29
5 1 -3 1425.36 64.39
-5 1 3 1472.05 55.19
5 1 -3 1557.04 44.9
-5 1 3 1607.64 52.99
-5 1 3 1438.56 61.99
5 1 -3 1467.25 55.59
-5 1 3 1511.75 67.69
5 1 -3 1532.85 61.99
-4 -1 3 3619.04 100.89
-4 -1 3 3622.94 107.49
-4 -1 3 3701.23 107.89
4 -1 -3 3620.94 90.19
4 -1 -3 3359.86 107.49
4 -1 -3 3508.05 93.49
4 -1 -3 3619.04 96.09
4 -1 -3 3771.72 106.79
-4 -1 3 3742.83 96.69
-4 1 3 3468.35 110.59
4 1 -3 3657.63 86.89
4 1 -3 3587.44 98.89
4 1 -3 3530.15 108.29
-4 1 3 3435.66 104.89
-4 1 3 3591.74 95.89
-4 1 3 3724.53 90.79
4 1 -3 3681.83 105.29
-4 1 3 3733.93 96.39
3 -1 -3 14.1 9.8
3 -1 -3 11.3 3.7
-3 -1 3 18.2 8.4
-3 -1 3 16.1 9.2
3 -1 -3 1.1 6.4
3 -1 -3 13.5 5.4
-3 -1 3 23.8 9
3 -1 -3 14.1 7.2
3 1 -3 2.5 6
-3 1 3 10.4 9.7
3 1 -3 15.1 7.6
-3 1 3 10.6 6.2
-3 1 3 13.6 6.7
-3 1 3 17.2 4.3
-3 1 3 1.4 7.9
3 1 -3 11.4 2.9
3 1 -3 14.4 8.9
-2 -1 3 28.2 7.8
-2 -1 3 17 6.4
2 -1 -3 25.5 8.7
-2 -1 3 14 7.2
2 -1 -3 16.6 4.3
2 -1 -3 7.9 5.1
2 1 -3 13.3 5.9
-2 1 3 24.6 4.3
2 1 -3 14.5 7.4
-2 1 3 3.9 7.3
-2 1 3 17.6 3.8
-2 1 3 18.8 6.6
-2 1 3 6.4 6.6
1 1 -3 512.75 19.1
0 -1 -3 3491.55 79.09
0 -1 3 3484.65 81.29
0 -1 3 3432.76 80.19
0 -1 -3 3602.84 90.69
0 -1 3 3418.96 81.09
0 1 3 3484.75 86.89
0 1 3 3558.04 90.89
-1 -1 -3 85.29 5.7
1 -1 3 70.49 9.4
-1 -1 -3 98.79 9.5
1 -1 3 87.59 11.1
-1 -1 -3 92.69 15.3
1 -1 3 94.69 7.5
-1 1 -3 83.29 7
1 1 3 82.19 5
1 1 3 82.99 5.8
1 1 3 81.39 14.8
-1 1 -3 62.59 7.1
2 -1 3 3635.84 92.89
2 -1 3 3253.87 93.39
-2 -1 -3 3522.25 83.19
-2 -1 -3 3472.75 104.49
-2 -1 -3 3467.05 91.99
2 -1 3 3486.75 104.69
-2 -1 -3 3468.75 79.59
2 -1 3 3555.54 87.09
-2 1 -3 3479.25 83.99
2 1 3 3547.45 104.49
2 1 3 3412.46 89.49
2 1 3 3610.14 83.79
-2 1 -3 3455.85 86.89
-2 1 -3 3363.06 91.19
2 1 3 3453.35 87.49
3 -1 3 4294.77 114.79
-3 -1 -3 4104.89 114.69
-3 -1 -3 4232.28 128.59
3 -1 3 3879.01 122.79
3 -1 3 4265.37 105.59
3 -1 3 4324.57 130.49
-3 -1 -3 4238.38 101.69
-3 1 -3 4113.69 113.39
-3 1 -3 4215.18 104.69
3 1 3 4292.67 102.79
3 1 3 4459.55 129.49
3 1 3 3892.31 111.19
3 1 3 4094.89 111.99
-3 1 -3 4388.96 107.69
4 -1 3 2291.67 84.69
4 -1 3 2531.25 94.19
-4 -1 -3 2330.97 81.49
-4 -1 -3 2328.27 92.39
-4 -1 -3 2583.54 68.99
4 -1 3 2432.36 80.79
-4 -1 -3 2309.57 65.39
4 -1 3 2432.96 69.69
-4 1 -3 2360.26 79.99
4 1 3 2248.08 79.89
4 1 3 2383.76 78.39
-4 1 -3 2484.85 74.19
4 1 3 2548.25 68.19
4 1 3 2479.55 92.29
-4 1 -3 2419.36 68.39
-5 -1 -3 162.08 15.4
5 -1 3 142.59 29.3
5 -1 3 165.38 24.6
-5 -1 -3 144.69 13.2
-5 -1 -3 163.08 28
5 -1 3 146.99 16.3
-5 -1 -3 194.78 44.8
5 -1 3 167.98 34.4
5 1 3 188.28 24.1
5 1 3 160.88 28.7
-5 1 -3 142.59 13.5
-5 1 -3 174.78 19.6
5 1 3 201.18 17.8
5 1 3 160.88 34
-5 1 -3 154.88 23.1
6 -1 3 1429.36 82.79
6 -1 3 1312.17 75.29
6 -1 3 1425.76 66.09
-6 -1 -3 1168.08 65.39
-6 -1 -3 1321.57 47
6 -1 3 1305.27 51.19
-6 -1 -3 1427.06 53.09
6 -1 3 1224.58 70.99
6 1 3 1340.47 61.89
6 1 3 1161.58 68.29
-6 1 -3 1421.46 57.89
-6 1 -3 1252.07 47.9
6 1 3 1300.47 49.5
-6 1 -3 1209.18 63.19
6 1 3 1390.36 75.99
7 -1 3 1887.61 94.09
7 -1 3 1775.22 80.09
7 -1 3 1713.73 65.49
-7 -1 -3 1980.7 70.09
-7 -1 -3 1721.23 61.29
7 1 3 1882.21 66.29
7 1 3 1734.83 91.89
7 1 3 1743.73 78.79
-7 1 -3 2006.6 75.39
8 -1 3 668.93 52.79
8 -1 3 647.94 59.19
-8 -1 -3 721.53 41
8 -1 3 607.34 38.6
-8 1 -3 652.73 43.2
8 1 3 648.44 48.4
8 1 3 590.04 56.89
8 1 3 660.23 39.7
9 -1 3 116.39 37.1
9 -1 3 129.79 23.1
-9 -1 -3 177.38 22.8
9 -1 3 167.38 34.9
9 1 3 224.38 46.8
9 1 3 181.28 24.1
-9 1 -3 161.98 25.2
9 1 3 100.49 26.6
10 -1 3 344.17 90.49
10 -1 3 271.37 67.09
10 -1 3 321.87 36
-10 -1 -3 376.06 38.8
10 1 3 301.57 32.7
-10 1 -3 303.47 34.2
12 -2 -3 -20.7 24
-12 -2 3 -4.2 15.6
12 -2 -3 73.49 23.5
12 -2 -3 8.5 17.8
-12 2 3 -12.9 23.8
12 2 -3 -5.3 18.8
11 -2 -3 9.1 14.8
-11 -2 3 -6.1 13.4
11 -2 -3 21.6 17.2
11 -2 -3 -11.4 23
-11 2 3 3.8 23.5
11 2 -3 -7.2 15.3
11 2 -3 50.49 19.9
10 -2 -3 34 23.8
-10 -2 3 33.6 19
10 -2 -3 35.2 16.3
10 -2 -3 55.39 23.5
10 2 -3 32.1 21.6
-10 2 3 17.9 23.7
10 2 -3 86.19 24.5
9 -2 -3 49.3 20.5
-9 -2 3 51.99 19.1
9 -2 -3 50.49 17.3
9 -2 -3 45.4 24.1
9 2 -3 57.69 21.6
-9 2 3 77.49 30.2
9 2 -3 51.49 21.8
9 2 -3 10.7 12.7
8 -2 -3 14.8 13.7
-8 -2 3 3.1 22.9
-8 -2 3 16.2 24.4
-8 -2 3 6.3 12.6
8 -2 -3 -1.6 6
8 -2 -3 -7.8 19.2
8 -2 -3 -2.9 17.3
-8 2 3 27.8 24
-8 2 3 31.4 19.4
-8 2 3 29.1 18.8
8 2 -3 9.9 12.1
8 2 -3 10.9 16.8
8 2 -3 6.7 16
7 -2 -3 193.48 35
-7 -2 3 117.59 29.1
-7 -2 3 137.19 33.9
7 -2 -3 109.89 14.1
-7 -2 3 130.19 26.5
7 -2 -3 122.69 28.8
-7 -2 3 114.59 18.8
7 -2 -3 123.39 27
7 -2 -3 152.88 23.2
7 2 -3 160.78 28.7
7 2 -3 109.99 24
-7 2 3 103.69 25.4
-7 2 3 149.19 28.3
7 2 -3 115.19 28.7
-7 2 3 139.39 30.6
-7 2 3 149.99 19.5
7 2 -3 127.09 17.8
6 -2 -3 170.08 26.5
-6 -2 3 168.28 19.8
6 -2 -3 235.18 33.1
-6 -2 3 167.28 28.6
6 -2 -3 186.58 23.5
6 -2 -3 184.88 20.2
-6 -2 3 172.48 28.9
6 -2 -3 184.08 15.3
-6 -2 3 184.08 24.6
6 2 -3 160.58 29.7
-6 2 3 157.98 22.8
6 2 -3 132.39 23
-6 2 3 159.08 24.9
-6 2 3 225.68 39.5
6 2 -3 189.78 24.7
-6 2 3 163.08 18.6
5 -2 -3 67.59 15.2
-5 -2 3 60.89 18.2
5 -2 -3 62.49 9
-5 -2 3 62.29 15.5
-5 -2 3 60.49 17.5
-5 -2 3 64.19 12.3
5 -2 -3 55.49 17.6
5 -2 -3 48.9 14.3
5 -2 -3 55.29 12.2
-5 2 3 48.6 15.6
-5 2 3 78.89 12.9
-5 2 3 72.69 15.6
5 2 -3 91.89 18.5
-5 2 3 59.49 12.4
5 2 -3 48.5 16.2
5 2 -3 81.89 17.7
-5 2 3 57.89 20.1
4 -2 -3 433.76 31.7
-4 -2 3 470.25 24.2
4 -2 -3 451.75 22.4
4 -2 -3 454.85 21.4
-4 -2 3 502.75 31.1
-4 -2 3 482.85 29.2
-4 -2 3 476.35 31.2
4 -2 -3 506.45 33.9
4 -2 -3 466.35 24
4 2 -3 442.66 33
4 2 -3 460.75 28.8
-4 2 3 478.15 24
4 2 -3 471.55 27.5
-4 2 3 418.06 34.4
-4 2 3 431.86 28.9
-4 2 3 499.05 21.6
-3 -2 3 19.8 9
3 -2 -3 23.8 5.8
3 -2 -3 20.3 5.6
3 -2 -3 19.2 6.9
-3 -2 3 29.5 10.3
3 -2 -3 13.9 7.4
-3 -2 3 21.5 7.9
3 -2 -3 18.2 9.3
-3 2 3 33 6.2
-3 2 3 13.2 8
3 2 -3 17 9.4
-3 2 3 10.6 10
3 2 -3 19.2 8.6
-3 2 3 25.7 6.9
3 2 -3 25.7 4.1
3 2 -3 19.8 7.6
-2 -2 3 -3.5 4.3
2 -2 -3 -2 4.6
2 -2 -3 4.5 3.5
-2 -2 3 9.3 5.8
2 -2 -3 -3.7 5.1
2 -2 -3 1.5 4.2
-2 -2 3 9.4 4.8
-2 2 3 5 4.8
2 2 -3 12.3 6.6
2 2 -3 -4.2 4.1
-2 2 3 2.6 2.7
2 2 -3 -0.6 3.5
-2 2 3 -6.8 5.1
-2 2 3 4.1 5.4
0 -2 3 3764.62 91.69
0 -2 -3 3826.62 96.99
0 -2 3 3863.31 89.89
0 -2 -3 3852.91 99.09
0 -2 3 3797.32 93.29
0 -2 3 3826.62 97.99
0 2 3 3922.91 98.99
0 2 -3 3660.93 92.09
0 2 3 3950.7 97.29
0 2 -3 3879.31 94.09
-1 -2 -3 7619.64 189.18
2 -2 3 991.3 34.9
2 -2 3 963.9 46.8
-2 -2 -3 1002.1 46.9
-2 -2 -3 964.7 36.5
2 -2 3 989.4 33.2
2 -2 3 940.91 37.7
2 -2 3 938.11 41.1
-2 -2 -3 1009.5 27.3
-2 2 -3 937.31 35.8
2 2 3 1004.1 34.5
-2 2 -3 940.81 35.9
2 2 3 972.9 32.3
-2 2 -3 998 32.9
2 2 3 1011.2 39.4
2 2 3 993.9 27.9
2 2 3 1020 46.4
-3 -2 -3 1094.59 32.7
3 -2 3 1151.38 47
3 -2 3 1075.09 40.7
3 -2 3 1135.19 38.7
-3 -2 -3 1115.69 55.59
-3 -2 -3 1097.39 45.5
-3 -2 -3 1137.89 34.6
3 -2 3 1040.3 49
3 -2 3 1092.99 54.29
-3 2 -3 1079.49 43.8
3 2 3 1124.09 34.3
3 2 3 1118.09 42.7
-3 2 -3 1142.39 37.9
-3 2 -3 1084.29 43.5
-4 -2 -3 815.22 28.5
4 -2 3 740.83 35.6
4 -2 3 807.72 42.9
-4 -2 -3 823.62 30.9
4 -2 3 820.12 50.69
-4 -2 -3 797.42 51.39
-4 -2 -3 811.82 43.9
4 -2 3 735.13 45.1
4 -2 3 813.52 33.5
4 2 3 770.72 40.4
4 2 3 786.72 49.8
-4 2 -3 826.62 40.7
4 2 3 788.52 38.9
-4 2 -3 760.12 31.6
-4 2 -3 803.32 40.5
4 2 3 803.22 30.4
5 -2 3 81.49 28.7
-5 -2 -3 70.89 10.4
5 -2 3 109.49 19
5 -2 3 97.09 22.5
-5 -2 -3 86.29 10.2
5 -2 3 69.09 13.2
-5 -2 -3 95.09 29.6
5 -2 3 47.3 18.3
5 2 3 76.09 17.3
5 2 3 96.49 27.6
5 2 3 70.39 18.2
-5 2 -3 71.59 16.7
-5 2 -3 64.99 11.1
5 2 3 85.49 15.3
6 -2 3 8 16.7
6 -2 3 23.5 20.3
-6 -2 -3 3.9 5.4
-6 -2 -3 5 20.4
6 -2 3 -8.8 23
6 -2 3 1.8 10.3
-6 -2 -3 15.3 7.1
-6 2 -3 12.5 12.5
6 2 3 17.4 13.7
-6 2 -3 6.7 6.1
6 2 3 9.6 23
6 2 3 20.7 11.7
6 2 3 7.8 18.2
-7 -2 -3 249.68 22.4
7 -2 3 274.07 41.8
7 -2 3 277.87 26.7
7 -2 3 256.07 38.8
-7 -2 -3 224.48 19.2
7 2 3 253.47 30
-7 2 -3 229.98 30.3
7 2 3 208.18 22.6
8 -2 3 118.29 37.1
-8 -2 -3 98.39 16.6
8 -2 3 94.99 19.6
8 -2 3 91.99 26.8
-8 2 -3 73.99 19
8 2 3 101.19 25
8 2 3 118.39 19.9
8 2 3 136.19 36.8
9 -2 3 -3.2 11.7
9 -2 3 18.3 25.4
-9 -2 -3 -0.6 6.8
9 -2 3 -21 17.3
-9 2 -3 -14 9.4
9 2 3 -14.6 10.7
9 2 3 6.6 20.4
9 2 3 -7.7 10
10 -2 3 -36.2 18.1
-10 -2 -3 -2.2 8.3
10 -2 3 22.8 17.3
-10 2 -3 -6.3 12.2
10 2 3 0.3 13
10 2 3 29.8 28
10 2 3 -6.8 14.5
-12 -3 3 141.79 31
12 -3 -3 200.48 34.4
12 -3 -3 89.29 23.9
12 -3 -3 118.19 39.6
-12 3 3 65.19 35.2
12 3 -3 114.09 33.4
11 -3 -3 216.08 29.9
11 -3 -3 213.68 33.8
11 -3 -3 189.58 42.4
-11 -3 3 195.88 33.2
-11 3 3 148.99 39.7
11 3 -3 291.07 33.9
11 3 -3 196.48 38.9
10 -3 -3 82.79 30.6
10 -3 -3 132.59 31.9
-10 -3 3 117.29 25.6
10 -3 -3 113.29 23.2
10 3 -3 132.69 31.2
10 3 -3 187.88 28.7
-10 3 3 87.89 34.5
9 -3 -3 456.25 40.9
-9 -3 3 469.45 43.2
9 -3 -3 468.85 37.5
9 3 -3 443.96 40.8
-9 3 3 406.66 55.59
9 3 -3 421.26 48.3
-8 -3 3 759.52 57.99
8 -3 -3 886.41 46
8 -3 -3 836.92 61.19
8 -3 -3 805.72 44.3
8 -3 -3 894.71 52.79
-8 -3 3 928.31 56.29
-8 3 3 957.6 71.49
8 3 -3 928.31 57.99
8 3 -3 891.81 55.09
7 -3 -3 2122.39 78.89
7 -3 -3 2232.28 99.69
-7 -3 3 2236.18 95.39
-7 -3 3 2334.27 77.79
7 -3 -3 2300.37 95.49
-7 -3 3 2499.35 91.39
7 -3 -3 2262.07 76.39
-7 3 3 2355.46 107.09
7 3 -3 2086.79 87.49
-7 3 3 2168.88 74.99
7 3 -3 1878.71 92.79
7 3 -3 2085.69 84.99
-6 -3 3 1971.6 80.89
6 -3 -3 1964 63.59
6 -3 -3 1966.2 69.39
6 -3 -3 2088.09 84.39
-6 -3 3 1984 81.69
6 -3 -3 1963.2 67.39
-6 -3 3 2102.69 78.49
6 -3 -3 1810.52 83.69
-6 -3 3 2083.69 68.19
6 3 -3 1931.51 75.99
-6 3 3 1929.81 80.09
6 3 -3 1990.1 78.79
-6 3 3 2097.89 67.09
6 3 -3 1753.12 81.59
-6 3 3 1995.1 66.59
-6 3 3 2040.1 91.79
-5 -3 3 4550.74 129.69
5 -3 -3 4185.58 137.19
5 -3 -3 4399.36 115.99
5 -3 -3 4543.95 118.59
-5 -3 3 4487.95 132.59
5 -3 -3 4419.16 118.29
-5 -3 3 4463.55 131.49
5 -3 -3 4554.64 135.99
-5 -3 3 4484.15 118.39
-5 3 3 4349.06 131.39
-5 3 3 4573.04 118.19
-5 3 3 4395.26 143.49
5 3 -3 3935.41 130.59
5 3 -3 4324.37 128.29
5 3 -3 4587.24 132.09
-5 3 3 4644.24 117.49
4 -3 -3 9236.08 247.48
-4 -3 3 9777.52 240.78
4 -3 -3 9666.03 225.78
-4 -3 3 9968.6 241.68
-4 3 3 9999 254.67
3 -3 -3 3108.29 93.49
3 -3 -3 3286.57 86.99
3 -3 -3 3238.28 106.79
3 -3 -3 3192.88 78.29
-3 -3 3 3176.58 91.29
-3 -3 3 3355.76 91.19
-3 -3 3 3116.89 91.59
3 -3 -3 3144.49 82.99
3 3 -3 3207.38 93.49
-3 3 3 3275.47 83.79
-3 3 3 3240.38 83.39
3 3 -3 3178.88 76.89
-3 3 3 3146.79 100.49
3 3 -3 3202.88 91.29
3 3 -3 3036.4 92.39
-3 3 3 3187.78 91.79
2 -3 -3 1394.16 36.3
2 -3 -3 1392.36 45.6
-2 -3 3 1461.15 45.5
2 -3 -3 1374.66 49.9
2 -3 -3 1418.06 48.5
2 -3 -3 1394.36 40.2
-2 -3 3 1353.86 35.2
-2 -3 3 1364.66 48.6
-2 -3 3 1420.56 46.2
2 3 -3 1355.06 46.2
2 3 -3 1382.16 49.8
-2 3 3 1437.36 40
2 3 -3 1349.36 35.1
2 3 -3 1399.56 45.9
-2 3 3 1439.76 43.6
-2 3 3 1346.17 52.19
-2 3 3 1366.86 46.1
1 -3 -3 2610.74 62.29
1 -3 -3 2536.95 70.09
-1 -3 3 2552.94 74.89
-1 -3 3 2599.34 69.39
-1 -3 3 2612.84 62.09
1 -3 -3 2563.34 66.99
-1 -3 3 2556.44 68.09
-1 -3 3 2570.64 68.29
1 -3 -3 2619.94 72.19
-1 3 3 2539.15 68.99
-1 3 3 2626.14 61.49
1 3 -3 2568.44 68.29
1 3 -3 2619.34 61.59
1 3 -3 2545.95 69.49
-1 3 3 2565.74 70.29
-1 3 3 2565.24 74.79
1 3 -3 2548.25 75.59
-1 3 3 2467.15 63.89
1 -3 3 3854.31 108.49
-1 -3 -3 3897.31 102.79
1 -3 3 3775.22 100.99
1 -3 3 3949.9 95.39
1 -3 3 3886.11 96.89
-1 -3 -3 3847.22 109.39
1 3 3 3983.2 108.59
-1 3 -3 3780.82 99.29
-1 3 -3 3676.13 103.09
1 3 3 3914.41 103.39
-1 3 -3 3956.5 97.39
1 3 3 3818.82 96.19
2 -3 3 1857.21 54.89
2 -3 3 1912.91 55.39
-2 -3 -3 1901.31 58.49
-2 -3 -3 1933.91 45.1
2 -3 3 1793.12 61.09
-2 -3 -3 1846.22 70.49
2 3 3 1952.1 56.89
2 3 3 1951 70.29
2 3 3 1877.91 54.49
-2 3 -3 1847.12 54.49
2 3 3 1810.92 61.19
2 3 3 1938.31 46.4
-2 3 -3 1763.42 58.49
-2 3 -3 1812.02 62.69
3 -3 3 5438.46 147.79
3 -3 3 5385.56 137.69
3 -3 3 5712.63 162.08
-3 -3 -3 5658.63 162.98
-3 -3 -3 5615.74 127.09
-3 -3 -3 5595.54 145.79
3 -3 3 5517.05 137.29
3 -3 3 5413.86 154.88
3 3 3 5549.04 140.49
-3 3 -3 5298.97 144.09
3 3 3 5560.94 158.58
3 3 3 5510.45 147.29
-3 3 -3 5314.27 147.29
3 3 3 5561.54 142.29
-3 3 -3 5395.86 136.19
3 3 3 5624.34 129.09
4 -3 3 1731.73 59.29
-4 -3 -3 1762.02 68.09
4 -3 3 1831.72 58.39
-4 -3 -3 1729.53 49.2
4 -3 3 1738.33 77.79
-4 -3 -3 1897.51 82.69
4 -3 3 1817.72 70.29
-4 -3 -3 1827.12 54.89
4 -3 3 1708.43 73.89
4 3 3 1832.92 52.19
4 3 3 1806.32 77.89
4 3 3 1775.12 64.09
-4 3 -3 1656.83 64.59
4 3 3 1805.52 67.39
4 3 3 1702.23 63.79
-4 3 -3 1769.92 56.49
-4 3 -3 1767.02 68.99
5 -3 3 200.98 29.6
5 -3 3 228.88 31.3
-5 -3 -3 213.88 16.7
-5 -3 -3 217.88 37
-5 -3 -3 214.08 31.6
5 -3 3 196.68 19
-5 -3 -3 211.98 14.6
5 -3 3 172.38 20.1
5 -3 3 179.88 33
5 3 3 182.38 22.5
-5 3 -3 208.78 23.4
-5 3 -3 186.68 16.5
-5 3 -3 211.28 30.8
5 3 3 180.68 32.8
5 3 3 160.88 26.6
5 3 3 201.58 18
-6 -3 -3 102.29 13.7
6 -3 3 115.29 28.1
6 -3 3 146.39 30
6 -3 3 114.69 34.8
-6 -3 -3 94.99 11.8
6 -3 3 112.89 18.7
6 3 3 100.29 32.4
6 3 3 76.99 23.1
6 3 3 121.99 20.8
-6 3 -3 88.69 21.9
6 3 3 102.39 15.4
-7 -3 -3 827.62 40.5
7 -3 3 811.62 43.5
7 -3 3 787.32 56.79
7 3 3 769.62 37.8
-7 3 -3 743.23 51.19
7 3 3 776.12 58.69
7 3 3 702.23 57.59
8 -3 3 347.67 41.6
8 -3 3 323.97 48
-8 -3 -3 427.26 41
8 -3 3 299.07 29.6
8 3 3 380.66 38.2
8 3 3 350.06 27.9
-8 3 -3 332.27 38.3
8 3 3 335.07 44.2
9 -3 3 7.4 13.7
9 -3 3 13.1 19.9
-9 -3 -3 32.3 11.3
9 -3 3 36.1 29.8
9 3 3 45.9 25.8
-9 3 -3 33.5 17.8
9 3 3 12.4 13.9
9 3 3 25.5 15.1
-10 -3 -3 166.58 22.9
10 -3 3 144.39 36.6
10 3 3 197.58 26.3
-10 3 -3 129.69 28.1
10 3 3 253.57 40.8
10 3 3 149.59 31.4
-12 -4 3 3.8 13
12 -4 -3 24.7 20.6
12 -4 -3 -39.5 27.4
12 4 -3 -13.4 15.8
12 4 -3 -11.4 12.3
-11 -4 3 -12.1 8.6
11 -4 -3 -22.5 15.5
11 -4 -3 -34.2 21.5
11 4 -3 54.69 20.1
11 4 -3 -4.2 16.1
11 4 -3 -6.7 10.8
-11 4 3 -21.1 26.4
-10 -4 3 -3.3 9.9
10 -4 -3 7.1 13
10 -4 -3 -2.1 18.5
10 -4 -3 -6.7 24
-10 4 3 -9.6 22.3
10 4 -3 -8.3 8
10 4 -3 13.1 14.9
10 4 -3 -14 10.3
-9 -4 3 89.39 20.8
9 -4 -3 103.19 27.6
9 -4 -3 106.99 33.1
9 -4 -3 71.69 18.7
9 4 -3 74.69 23.8
9 4 -3 95.59 24.8
-9 4 3 69.99 31.6
8 -4 -3 76.39 24.2
8 -4 -3 71.49 17.2
8 -4 -3 100.19 32.4
-8 -4 3 67.49 18.3
8 4 -3 68.69 15.7
-8 4 3 81.39 32.3
8 4 -3 77.69 22.5
8 4 -3 99.79 25.5
7 -4 -3 186.78 18.4
-7 -4 3 102.69 28.8
7 -4 -3 210.88 35.5
-7 -4 3 212.58 38.4
7 -4 -3 167.18 33.7
7 -4 -3 192.08 36
7 -4 -3 167.68 23.1
-7 -4 3 164.78 23.6
-7 -4 3 141.29 21.5
7 4 -3 100.79 27.9
7 4 -3 166.38 27
7 4 -3 188.88 27
-7 4 3 154.08 21.3
-7 4 3 215.58 34.5
7 4 -3 155.18 17.7
-7 4 3 117.19 34.7
-6 -4 3 548.05 36.6
-6 -4 3 490.65 40.7
6 -4 -3 453.25 29.9
6 -4 -3 456.15 44.1
-6 -4 3 488.75 29.9
-6 -4 3 476.55 39.9
6 -4 -3 486.55 27.6
6 -4 -3 513.85 34.4
6 4 -3 462.45 35.4
6 4 -3 424.26 48
6 4 -3 443.26 36.9
-6 4 3 428.56 49.8
6 4 -3 457.25 26.1
-6 4 3 444.26 37.6
-6 4 3 496.65 30.3
5 -4 -3 92.09 26.1
5 -4 -3 77.59 17.3
-5 -4 3 81.39 15
-5 -4 3 80.09 14.1
-5 -4 3 88.99 20.5
5 -4 -3 76.39 11.1
5 -4 -3 72.99 18
5 -4 -3 100.29 15.9
-5 -4 3 90.19 22.3
-5 4 3 111.99 21
-5 4 3 51.59 19.8
5 4 -3 106.59 12.1
-5 4 3 94.29 13.2
-5 4 3 103.49 14.4
5 4 -3 98.89 17.4
5 4 -3 86.99 20.4
5 4 -3 78.89 19.2
-4 -4 3 48.8 14.1
4 -4 -3 35.4 9.4
-4 -4 3 36.6 9.7
4 -4 -3 32.1 13.8
4 -4 -3 40.6 9.3
-4 -4 3 33.6 14.4
4 -4 -3 35.8 10.6
4 -4 -3 23.4 10.6
-4 4 3 32.3 11.4
-4 4 3 41.4 9.3
-4 4 3 42.8 10.7
4 4 -3 35.3 13
4 4 -3 30.5 13.4
4 4 -3 42.5 7.7
4 4 -3 36.1 11.2
-4 4 3 16.6 15
-3 -4 3 314.87 24.2
3 -4 -3 333.67 27.7
3 -4 -3 306.57 19.8
-3 -4 3 341.87 21.6
3 -4 -3 300.97 15.3
-3 -4 3 402.66 27.8
3 -4 -3 324.57 26.2
3 -4 -3 311.27 18.3
3 4 -3 305.77 24.2
-3 4 3 282.07 29
3 4 -3 307.77 22.8
3 4 -3 323.37 15.1
-3 4 3 338.17 17.5
3 4 -3 305.17 21.5
-3 4 3 293.87 22.5
-3 4 3 280.17 17.7
2 -4 -3 1273.27 38.3
-2 -4 3 1333.07 44.6
2 -4 -3 1228.08 47.7
-2 -4 3 1303.57 45.7
2 -4 -3 1253.67 38.7
2 -4 -3 1315.77 46.2
-2 -4 3 1293.17 36.3
2 -4 -3 1301.37 51.89
-2 -4 3 1276.07 48.9
2 4 -3 1292.77 48.2
-2 4 3 1224.68 45.6
-2 4 3 1245.28 53.69
2 4 -3 1299.27 45.9
-2 4 3 1271.67 37
2 4 -3 1242.58 36
2 4 -3 1326.47 51.29
-2 4 3 1314.67 43.6
-1 -4 3 284.07 17.5
1 -4 -3 262.57 18.6
-1 -4 3 265.87 15.5
1 -4 -3 284.17 17.8
-1 -4 3 293.17 16.7
-1 -4 3 273.07 20.1
-1 -4 3 297.57 13.7
1 -4 -3 296.07 12.6
1 -4 -3 291.77 18.8
-1 -4 3 273.67 18.4
1 4 -3 268.57 12.7
1 4 -3 289.37 16.9
-1 4 3 273.87 17.4
-1 4 3 281.67 11
1 4 -3 264.07 17.1
-1 4 3 274.57 22.7
-1 4 3 302.97 18
1 4 -3 282.57 23.6
-1 4 3 272.97 15
0 -4 3 204.48 13.7
0 -4 -3 195.18 13.6
0 -4 3 202.28 11.7
0 -4 -3 180.18 14.2
0 -4 -3 195.98 18.4
0 -4 -3 223.18 16.8
0 -4 3 195.28 15.4
0 -4 3 185.58 12.7
0 -4 3 183.78 13.7
0 4 -3 188.48 12.6
0 4 3 170.68 15.2
0 4 3 164.78 14.3
0 4 -3 153.88 19.8
0 4 -3 185.78 12.3
0 4 -3 196.18 13.3
1 -4 3 64.19 11.1
-1 -4 -3 70.79 12.2
-1 -4 -3 68.39 9.3
-1 -4 -3 80.49 18.1
1 -4 3 69.09 11.2
1 -4 3 59.79 8.4
1 -4 3 58.29 13.1
-1 4 -3 54.49 8.9
-1 4 -3 62.09 8.2
1 4 3 65.39 7.8
-1 4 -3 60.09 14.5
1 4 3 70.29 10.7
-1 4 -3 64.59 7.6
1 4 3 74.09 16.7
-1 4 -3 89.59 11.5
1 4 3 62.39 8.4
-2 -4 -3 77.99 4
2 -4 3 80.49 10.1
2 -4 3 75.69 16.3
-2 -4 -3 107.59 23.1
2 -4 3 77.29 17.4
2 -4 3 81.29 10.2
-2 -4 -3 81.99 12.1
-2 4 -3 67.89 11.6
2 4 3 72.29 11.3
-2 4 -3 68.49 15.8
2 4 3 80.69 13.9
-2 4 -3 80.69 9.4
2 4 3 83.09 9.8
2 4 3 123.99 23.6
3 -4 3 449.36 23.7
-3 -4 -3 444.06 21
-3 -4 -3 450.15 15.4
-3 -4 -3 445.46 40.4
3 -4 3 409.86 33.9
-3 -4 -3 406.76 27.8
3 -4 3 390.66 22.7
3 -4 3 418.56 29.9
-3 4 -3 380.56 25.9
-3 4 -3 400.16 21.9
3 4 3 443.96 26
3 4 3 419.16 27.9
3 4 3 418.36 24.3
-3 4 -3 418.96 33.9
3 4 3 411.56 34.5
4 -4 3 416.16 24.8
4 -4 3 381.86 24.3
-4 -4 -3 424.76 42.4
4 -4 3 384.36 38.6
-4 -4 -3 412.76 22
-4 -4 -3 391.46 17.2
-4 -4 -3 423.26 31.5
4 -4 3 397.36 34.5
4 -4 3 398.66 35.6
4 4 3 391.96 27.9
-4 4 -3 364.96 27.5
4 4 3 416.86 28.2
-4 4 -3 377.66 22.5
4 4 3 382.06 19.7
4 4 3 345.67 27.7
4 4 3 400.76 38
-4 4 -3 423.76 38.1
-5 -4 -3 171.28 17.7
-5 -4 -3 155.48 12.6
5 -4 3 150.68 28
5 -4 3 179.08 37.8
5 -4 3 153.08 18.1
-5 -4 -3 147.19 38.1
5 -4 3 122.29 17.2
-5 -4 -3 174.08 29.6
5 -4 3 125.39 29.8
5 4 3 152.68 16.4
5 4 3 164.28 21.9
5 4 3 180.98 35.5
-5 4 -3 154.88 20.7
5 4 3 159.68 25
-5 4 -3 124.09 25.7
-5 4 -3 141.29 14.9
5 4 3 148.29 20.5
6 -4 3 173.98 38.8
-6 -4 -3 134.99 13.6
6 -4 3 145.39 30.5
6 -4 3 138.09 19.5
-6 -4 -3 167.28 16.7
6 4 3 164.18 35.8
6 4 3 152.58 22
6 4 3 92.79 22.6
6 4 3 141.49 22.2
-6 4 -3 140.09 27.6
6 4 3 140.99 17.9
-7 -4 -3 253.67 19.4
7 -4 3 276.37 40.6
-7 -4 -3 251.07 22.2
7 -4 3 274.57 41.8
7 -4 3 251.57 27.3
7 4 3 223.38 29.4
7 4 3 286.47 24
7 4 3 237.98 37.1
-7 4 -3 253.47 39.2
7 4 3 195.18 28
8 -4 3 76.79 34.7
8 -4 3 86.09 29
-8 -4 -3 90.39 15.1
8 -4 3 78.89 20.1
-8 -4 -3 76.09 14.2
8 4 3 123.89 33.7
8 4 3 99.09 23.5
8 4 3 81.89 22.4
8 4 3 67.99 15.1
-9 -4 -3 -4 5.3
9 -4 3 -25.4 17.1
9 -4 3 17.7 14.1
9 -4 3 -33.2 21.2
9 4 3 -0.9 16.5
9 4 3 -1.7 11.5
9 4 3 0.2 12.2
10 -4 3 -16.9 14.1
10 -4 3 -13.3 31.5
-10 -4 -3 -1.8 6.6
10 -4 3 -15.1 22.8
10 4 3 22.8 20.7
10 4 3 -4.4 13.4
10 4 3 -6.6 13.1
11 -5 -3 147.99 35.5
11 -5 -3 80.89 40.3
11 -5 -3 94.69 23.6
-11 5 3 80.19 69.79
11 5 -3 66.39 26.5
11 5 -3 104.79 22.1
10 -5 -3 73.89 27.3
10 -5 -3 91.99 21.5
10 -5 -3 119.69 38.7
-10 -5 3 111.19 24.1
10 5 -3 109.09 21.5
-10 5 3 99.69 39.5
10 5 -3 72.89 23.5
10 5 -3 155.28 27.6
9 -5 -3 307.07 31
9 -5 -3 283.57 34.6
-9 -5 3 282.47 32.3
9 -5 -3 295.67 45.4
9 5 -3 253.17 33.7
9 5 -3 307.47 34.5
9 5 -3 242.88 25.4
-9 5 3 185.08 41.3
8 -5 -3 556.54 39.2
-8 -5 3 486.25 39.8
8 -5 -3 508.15 39.9
8 -5 -3 509.55 53.89
-8 5 3 578.04 65.09
8 5 -3 484.15 42.2
8 5 -3 483.35 42.3
8 5 -3 540.25 33.5
-7 -5 3 801.52 43.2
7 -5 -3 878.11 48.5
7 -5 -3 874.11 44.5
-7 -5 3 796.32 57.69
7 -5 -3 903.31 63.89
-7 -5 3 929.41 50.99
7 5 -3 861.61 41.1
-7 5 3 910.71 46.9
7 5 -3 851.61 53.19
7 5 -3 850.21 52.69
-7 5 3 810.82 53.19
-7 5 3 868.11 68.99
6 -5 -3 1179.68 52.89
-6 -5 3 1110.99 62.49
6 -5 -3 1130.49 48.4
6 -5 -3 1179.98 65.29
-6 -5 3 1165.18 66.79
-6 -5 3 1217.38 55.69
-6 -5 3 1164.28 54.49
6 -5 -3 1130.39 65.89
6 -5 -3 1132.09 48.2
-6 5 3 1191.68 60.79
6 5 -3 1167.78 59.79
6 5 -3 1171.38 46
-6 5 3 1192.68 49.5
6 5 -3 1112.69 57.49
-6 5 3 1111.79 46.2
6 5 -3 1071.69 62.59
-6 5 3 1158.08 74.79
5 -5 -3 1570.34 57.79
-5 -5 3 1578.04 69.69
5 -5 -3 1576.94 71.29
5 -5 -3 1508.25 74.09
-5 -5 3 1590.04 67.09
-5 -5 3 1672.63 63.69
5 -5 -3 1489.25 56.69
5 -5 -3 1597.84 55.39
5 5 -3 1623.04 66.89
5 5 -3 1589.64 52.69
-5 5 3 1487.65 52.99
-5 5 3 1599.64 81.69
5 5 -3 1368.76 65.29
-5 5 3 1596.84 67.49
5 5 -3 1656.63 69.19
-5 5 3 1697.83 57.29
4 -5 -3 3345.17 98.19
4 -5 -3 3422.96 109.99
-4 -5 3 3364.16 107.79
4 -5 -3 3278.77 91.99
-4 -5 3 3321.17 103.79
4 -5 -3 3338.27 115.59
-4 -5 3 3570.84 102.39
-4 5 3 3398.06 94.39
-4 5 3 3503.35 121.89
-4 5 3 3260.67 104.19
4 5 -3 3590.84 110.09
-4 5 3 3352.66 90.79
4 5 -3 3333.07 89.29
4 5 -3 3193.98 104.09
3 -5 -3 5048.29 134.19
-3 -5 3 4948.21 121.19
3 -5 -3 4921.31 123.69
-3 -5 3 4958.2 140.69
3 -5 -3 5057.59 141.69
-3 -5 3 5210.68 137.29
-3 -5 3 5168.58 134.19
3 -5 -3 4998.4 124.39
3 -5 -3 4924.11 147.49
3 5 -3 5157.48 137.59
3 5 -3 4842.72 135.29
3 5 -3 5130.29 143.19
3 5 -3 5029.2 122.49
-3 5 3 5019 151.88
-3 5 3 4930.21 129.09
-3 5 3 4993 137.49
-3 5 3 5084.69 122.89
2 -5 -3 342.17 19.9
-2 -5 3 320.47 20.7
2 -5 -3 330.67 16.8
-2 -5 3 338.47 24.9
-2 -5 3 340.87 16.6
2 -5 -3 331.17 22
2 -5 -3 326.47 24.2
-2 5 3 333.57 22.8
2 5 -3 323.67 21.8
-2 5 3 311.17 30.5
2 5 -3 350.46 22.3
-2 5 3 360.16 15.6
2 5 -3 345.17 16.6
1 -5 -3 7212.98 182.68
-1 -5 3 7234.08 179.88
1 -5 -3 7384.56 183.18
-1 -5 3 7154.28 186.38
1 -5 -3 7172.48 178.58
-1 5 3 7308.27 192.08
-1 5 3 7247.68 180.28
1 5 -3 7640.94 195.28
0 -5 3 5624.24 137.99
0 -5 3 5748.72 158.58
0 -5 3 5611.74 143.39
0 -5 -3 5530.95 146.29
0 -5 -3 5505.65 147.89
0 -5 3 5838.22 153.78
0 -5 -3 5776.32 124.79
0 -5 -3 5648.44 142.89
0 -5 -3 5498.55 144.19
0 -5 3 5747.92 137.39
0 5 3 5392.46 141.89
0 5 -3 5630.34 156.88
0 5 -3 5652.33 139.19
0 5 -3 5626.54 139.69
1 -5 3 3946.51 121.49
-1 -5 -3 3864.51 108.69
1 -5 3 3857.21 99.79
-1 -5 -3 3868.11 116.39
1 -5 3 3922.51 101.19
-1 -5 -3 3959.5 106.69
-1 -5 -3 3915.41 105.39
1 -5 3 3861.21 110.29
-1 5 -3 3895.71 101.49
1 5 3 3863.71 108.79
1 5 3 3857.01 110.89
-1 5 -3 3837.42 118.69
-1 5 -3 3892.71 101.39
1 5 3 3823.82 102.19
-1 5 -3 3894.71 101.59
-1 5 -3 3769.02 106.89
-2 -5 -3 4756.02 142.19
2 -5 3 4711.43 132.79
2 -5 3 4662.33 120.09
-2 -5 -3 4695.33 128.99
2 -5 3 4949 145.79
-2 -5 -3 4821.92 127.09
2 -5 3 4702.13 121.19
-2 5 -3 4635.24 128.59
2 5 3 4798.12 123.39
-2 5 -3 4747.43 120.89
-2 5 -3 4688.53 139.69
2 5 3 4746.23 137.99
-2 5 -3 4565.64 120.59
2 5 3 4600.64 124.59
2 5 3 4719.33 130.39
-2 5 -3 4571.74 130.99
3 -5 3 4653.03 119.09
3 -5 3 4380.96 141.39
3 -5 3 4459.05 131.79
3 -5 3 4321.97 116.39
-3 -5 -3 4605.64 144.89
-3 -5 -3 4528.05 125.89
-3 -5 -3 4412.46 101.19
3 5 3 4452.65 121.19
-3 5 -3 4482.15 138.69
3 5 3 4523.15 138.09
3 5 3 4373.86 122.59
-3 5 -3 4307.07 116.19
3 5 3 4257.07 126.79
-3 5 -3 4256.37 125.79
4 -5 3 2120.49 67.29
-4 -5 -3 1916.31 74.19
4 -5 3 1888.21 86.69
4 -5 3 2023.2 88.49
-4 -5 -3 2120.29 93.09
4 -5 3 1983.1 78.79
-4 -5 -3 2021 52.79
4 -5 3 1996.6 66.49
-4 -5 -3 2021.6 66.69
4 5 3 2034.3 72.19
-4 5 -3 2016.6 65.09
-4 5 -3 1973.1 84.79
4 5 3 1971.3 84.79
-4 5 -3 1885.71 73.79
4 5 3 1992.6 72.09
4 5 3 2094.09 77.09
5 -5 3 1411.86 68.69
5 -5 3 1498.75 79.69
-5 -5 -3 1395.06 51.29
5 -5 3 1357.96 74.99
5 -5 3 1374.36 54.49
-5 -5 -3 1341.07 42
5 -5 3 1461.65 72.99
5 5 3 1375.36 60.79
-5 5 -3 1334.67 73.59
5 5 3 1357.86 62.09
5 5 3 1263.47 60.99
5 5 3 1346.07 72.39
-6 -5 -3 450.65 28
6 -5 3 423.66 47.1
-6 -5 -3 417.16 22.1
6 -5 3 384.06 40.9
6 -5 3 437.86 31.6
6 5 3 440.66 35.9
6 5 3 417.06 35
6 5 3 390.76 42.4
-6 5 -3 341.17 44.1
-7 -5 -3 831.22 41.2
7 -5 3 733.03 56.09
7 -5 3 773.12 43.7
7 -5 3 772.22 63.89
-7 -5 -3 769.42 34.1
-7 5 -3 769.82 59.29
7 5 3 812.92 50.99
7 5 3 701.53 57.59
7 5 3 778.42 50.49
8 -5 3 298.27 44.8
8 -5 3 322.87 47.5
-8 -5 -3 302.77 22.9
8 -5 3 321.47 31.5
-8 -5 -3 335.57 26.9
-8 5 -3 283.47 45.3
8 5 3 319.67 34
8 5 3 381.76 44
8 5 3 330.67 35.1
9 -5 3 125.39 43.2
9 -5 3 103.69 32.7
9 -5 3 124.09 24.9
-9 -5 -3 144.19 19.7
9 5 3 95.79 23.3
-9 5 -3 75.69 27.5
9 5 3 156.28 36.5
9 5 3 149.09 30.4
-10 -5 -3 63.59 15.4
10 -5 3 27.3 29.5
10 -5 3 42.2 19.3
10 -5 3 46.5 38
10 5 3 55.79 21.3
10 5 3 131.19 34.5
10 5 3 74.39 22.9
-10 5 -3 41.3 25.8
11 -6 -3 -8.1 13.7
11 -6 -3 -43.5 27.3
-11 -6 3 -0.4 9.1
11 -6 -3 -2.3 20.4
11 6 -3 37.4 16.2
11 6 -3 2.5 10.7
11 6 -3 14.3 15.8
-11 6 3 -30.7 32.1
10 -6 -3 -24 17.8
-10 -6 3 6.8 9.4
10 -6 -3 1.8 28.1
10 -6 -3 -0.9 14.6
-10 6 3 -18.1 27.9
10 6 -3 29.8 13.8
10 6 -3 1.6 9.8
10 6 -3 11.7 14.7
9 -6 -3 120.09 29.6
9 -6 -3 89.39 32.6
-9 -6 3 101.49 21.1
9 -6 -3 71.59 19.9
9 6 -3 93.19 19.4
-9 6 3 103.09 37.9
9 6 -3 171.58 27.4
9 6 -3 99.19 25.7
8 -6 -3 23.1 15.2
8 -6 -3 18.9 20.4
8 -6 -3 1.8 22.5
-8 -6 3 19.2 11.4
-8 6 3 17.5 25.4
8 6 -3 17.3 10.4
8 6 -3 19.6 15.7
-8 6 3 2.5 19.2
8 6 -3 26.8 16.8
7 -6 -3 12.7 11.4
7 -6 -3 5.4 19.5
-7 -6 3 4.6 8.7
7 -6 -3 12.9 17.9
-7 -6 3 11.9 11.9
7 6 -3 16.1 9.8
7 6 -3 -2.8 11.4
7 6 -3 1.9 9.3
-7 6 3 5.4 22.3
-7 6 3 12 13.7
-6 -6 3 81.29 15.9
6 -6 -3 109.59 23.8
-6 -6 3 75.29 23
6 -6 -3 84.49 17.3
-6 -6 3 87.89 27.5
6 -6 -3 81.79 15.3
-6 -6 3 67.09 15.1
6 -6 -3 58.79 24.7
6 -6 -3 68.29 20.6
-6 6 3 54.49 25.1
-6 6 3 68.39 16.7
6 6 -3 65.29 18.1
-6 6 3 106.49 24.7
-6 6 3 94.99 14.2
6 6 -3 91.09 13.8
6 6 -3 57.89 32.6
6 6 -3 96.79 25.9
5 -6 -3 -3.4 13.5
5 -6 -3 -1 9.4
-5 -6 3 -1.1 5.9
5 -6 -3 -19.5 13.4
-5 -6 3 -7.4 11
5 -6 -3 -4.2 4.9
-5 -6 3 -8.2 14.8
5 -6 -3 0.6 12.6
-5 6 3 0.5 7.6
-5 6 3 -4 5.4
5 6 -3 5.5 13.1
-5 6 3 1.7 9.9
5 6 -3 -3.6 7.2
5 6 -3 3.1 5.9
5 6 -3 -5.1 11.9
-5 6 3 3.8 17.7
4 -6 -3 504.25 26.6
4 -6 -3 535.55 31
4 -6 -3 479.95 26.1
-4 -6 3 537.15 32.1
4 -6 -3 478.75 39.5
-4 -6 3 498.25 36.8
4 -6 -3 492.95 42.1
-4 -6 3 506.95 34
4 6 -3 457.65 33.1
4 6 -3 500.55 36.7
4 6 -3 544.35 25.8
-4 6 3 524.15 28.8
-4 6 3 494.45 24.6
4 6 -3 504.25 33.3
-4 6 3 464.25 46.6
-4 6 3 494.85 34.2
3 -6 -3 247.58 29.8
-3 -6 3 269.77 22.7
3 -6 -3 254.07 18.9
3 -6 -3 213.28 19.7
-3 -6 3 263.27 25.8
3 -6 -3 255.57 27.2
-3 -6 3 268.77 20.7
3 -6 -3 266.27 18.3
-3 -6 3 270.47 18.6
-3 6 3 255.67 15.7
-3 6 3 261.87 35.1
-3 6 3 241.78 23.2
3 6 -3 281.77 26.9
3 6 -3 231.68 15.7
-3 6 3 244.58 18.9
3 6 -3 262.37 22.8
2 -6 -3 182.68 13.4
2 -6 -3 180.68 21.2
-2 -6 3 167.48 16
-2 -6 3 178.68 17.1
-2 -6 3 155.48 19.6
-2 -6 3 172.28 14.2
2 -6 -3 163.78 16.9
-2 -6 3 191.88 14
2 6 -3 180.78 21.4
-2 6 3 176.98 15.9
2 6 -3 192.78 17.6
2 6 -3 161.28 12.6
-2 6 3 163.38 17.5
2 6 -3 151.48 24.3
-2 6 3 174.48 11.1
2 6 -3 176.88 17.3
-2 6 3 160.68 26.8
1 -6 -3 5.8 4.4
-1 -6 3 2.6 4.1
-1 -6 3 3.3 6.3
-1 -6 3 3.3 4.2
1 -6 -3 -4.4 5.5
-1 -6 3 -3.8 7.2
1 -6 -3 -3.3 4.5
-1 -6 3 0.2 4.4
-1 -6 3 -0.5 3.5
-1 6 3 0.6 9.3
1 6 -3 0.3 3.8
-1 6 3 -3.2 5.5
1 6 -3 -6.7 19.5
-1 6 3 -0.2 4.4
-1 6 3 -0.8 5.3
1 6 -3 4.5 4.2
-1 6 3 1.1 2.1
0 -6 3 1240.68 50.19
0 -6 -3 1163.08 48.4
0 -6 -3 1151.58 30
0 -6 -3 1128.79 47
0 -6 3 1202.28 41.4
0 -6 3 1136.29 45.7
0 -6 3 1148.49 51.49
0 -6 3 1180.28 41
0 -6 -3 1102.09 44.8
0 -6 -3 1074.69 48.9
0 6 -3 1179.78 40.6
0 6 3 1175.58 46.6
0 6 -3 1119.99 42.7
0 6 3 1155.38 45.5
0 6 3 1130.69 43.1
0 6 -3 1227.28 59.69
1 -6 3 445.86 30.6
-1 -6 -3 474.25 27.2
1 -6 3 491.35 24.3
1 -6 3 523.45 25.2
-1 -6 -3 464.45 28.8
1 -6 3 434.16 35.6
-1 -6 -3 529.55 37.2
-1 -6 -3 459.75 27.6
-1 6 -3 518.05 26.8
-1 6 -3 426.46 43.5
-1 6 -3 479.35 24.4
-1 6 -3 458.55 28.6
1 6 3 491.45 26
-1 6 -3 469.65 24.9
1 6 3 450.85 29.7
1 6 3 464.25 28.6
2 -6 3 -0.8 9.4
-2 -6 -3 -1.4 16.6
-2 -6 -3 8.2 6.5
2 -6 3 -0.1 5.1
2 -6 3 3.4 4.5
-2 -6 -3 6 6.9
2 -6 3 -16.1 8.6
2 6 3 0.6 6.4
-2 6 -3 2.1 6.3
-2 6 -3 15.5 10
-2 6 -3 -11.6 12.2
-2 6 -3 -1.8 4.6
2 6 3 -8.7 10.4
2 6 3 -4.9 4
2 6 3 4.5 4.4
-2 6 -3 0.5 3
3 -6 3 6.9 6.8
-3 -6 -3 7.6 2.8
-3 -6 -3 -3.5 7.1
-3 -6 -3 20.5 24.3
3 -6 3 4.6 5.7
3 -6 3 7.2 9.7
3 -6 3 -4.2 11.2
3 6 3 1.1 4.4
-3 6 -3 2 6.6
3 6 3 9.2 16.1
3 6 3 -1.2 4.7
-3 6 -3 -9.1 13.9
3 6 3 5.6 7.7
-3 6 -3 38.5 14
-3 6 -3 0.9 4.2
-3 6 -3 5.3 4
-4 -6 -3 348.67 31.9
-4 -6 -3 331.07 45.5
4 -6 3 329.37 23.7
4 -6 3 372.56 39.4
-4 -6 -3 361.56 23.1
4 -6 3 358.06 25.1
4 -6 3 347.47 34.6
-4 -6 -3 364.26 15.2
4 6 3 359.66 30.9
-4 6 -3 314.57 41.3
4 6 3 345.57 30.8
4 6 3 347.27 36.9
-4 6 -3 301.77 21.8
-4 6 -3 340.67 29.3
4 6 3 386.66 28.4
-5 -6 -3 16.8 6.6
5 -6 3 15.2 22
5 -6 3 6.7 9.5
5 -6 3 15.5 16.2
5 6 3 13.2 11.7
5 6 3 11.4 21.1
-5 6 -3 19.5 21.6
5 6 3 2.6 10.6
5 6 3 14.6 10
6 -6 3 14.8 17.2
-6 -6 -3 0.3 4.6
-6 -6 -3 -6.7 4.6
6 -6 3 -5.1 8.6
6 6 3 -6.1 8.2
6 6 3 4.1 17.7
-6 6 -3 -7.3 19.5
6 6 3 4.9 9.6
7 -6 3 9.2 11.2
-7 -6 -3 -0.8 5.7
7 -6 3 7 17.2
7 -6 3 -0.3 22.3
-7 -6 -3 8 6
7 6 3 8 11.3
7 6 3 -3.7 10.1
7 6 3 -0.1 20.8
-7 6 -3 -5 21.5
-8 -6 -3 59.79 12.6
8 -6 3 102.49 32
8 -6 3 67.19 33.5
-8 -6 -3 81.09 15.1
8 -6 3 51.29 18
8 6 3 71.49 20.9
8 6 3 79.69 20.2
8 6 3 91.89 30
9 -6 3 -30.3 21
9 -6 3 -18.6 12.6
-9 -6 -3 10.9 8
9 -6 3 -18.7 29.6
-9 6 -3 -14.9 23.2
9 6 3 63.59 22.5
9 6 3 -7.5 9.6
9 6 3 4.3 12.7
11 -7 -3 163.48 38.5
11 -7 -3 128.79 27.9
11 -7 -3 112.69 41.3
-11 -7 3 164.78 29.3
-11 7 3 111.19 43.5
11 7 -3 128.99 32
11 7 -3 185.58 26
-10 -7 3 160.18 29.1
10 -7 -3 144.39 26.8
10 -7 -3 186.58 37.1
10 -7 -3 129.99 39.4
10 7 -3 217.38 25.5
10 7 -3 240.98 31.5
-10 7 3 112.09 46.5
10 7 -3 179.78 35.9
9 -7 -3 325.17 48.3
-9 -7 3 322.07 33.6
9 -7 -3 315.37 34.8
9 -7 -3 308.97 41.6
-9 7 3 281.17 55.09
9 7 -3 344.97 38.6
9 7 -3 352.16 29.9
9 7 -3 364.36 37.4
8 -7 -3 658.03 42.6
8 -7 -3 635.74 46.4
-8 -7 3 721.53 48
8 -7 -3 704.33 61.29
8 7 -3 610.94 41
-8 7 3 688.53 47.3
8 7 -3 709.83 52.39
-8 7 3 708.33 69.49
8 7 -3 683.93 51.89
7 -7 -3 1025.8 69.09
-7 -7 3 960.3 53.79
7 -7 -3 1025.2 49.99
7 -7 -3 964.7 53.89
7 7 -3 900.21 60.39
-7 7 3 940.01 73.09
7 7 -3 918.91 57.99
7 7 -3 926.41 45.3
-7 7 3 988 51.39
6 -7 -3 975.8 51.49
-6 -7 3 878.21 43.5
-6 -7 3 1059.99 52.69
6 -7 -3 982.5 45.1
6 -7 -3 985.9 63.89
-6 -7 3 859.61 60.39
6 7 -3 971.9 43.8
-6 7 3 992 56.79
6 7 -3 962.6 55.29
6 7 -3 960.2 59.39
-6 7 3 920.21 69.09
-6 7 3 953.7 46.8
-6 7 3 992.2 47.7
5 -7 -3 1681.13 60.79
5 -7 -3 1658.23 84.49
-5 -7 3 1776.82 69.29
5 -7 -3 1756.32 61.39
5 -7 -3 1707.83 79.99
-5 -7 3 1688.23 87.29
5 -7 -3 1646.44 66.59
-5 -7 3 1645.14 72.79
-5 7 3 1790.22 63.89
-5 7 3 1746.23 77.29
5 7 -3 1777.32 74.29
-5 7 3 1593.34 64.99
5 7 -3 1560.54 72.99
5 7 -3 1710.13 77.39
-5 7 3 1690.83 89.89
5 7 -3 1758.62 68.39
-4 -7 3 2751.02 95.79
4 -7 -3 2710.33 91.09
4 -7 -3 2739.03 83.99
4 -7 -3 2852.51 104.29
-4 -7 3 2765.92 101.69
4 -7 -3 2843.52 81.99
-4 -7 3 2798.62 91.69
4 7 -3 2705.03 95.09
-4 7 3 2759.32 96.89
4 7 -3 2802.82 81.79
-4 7 3 2762.92 114.19
-4 7 3 2773.62 79.29
-4 7 3 2892.81 87.19
4 7 -3 2813.02 96.79
4 7 -3 2834.32 102.59
3 -7 -3 2749.92 104.79
3 -7 -3 2658.43 74.99
-3 -7 3 2371.86 105.89
3 -7 -3 2704.83 95.79
3 -7 -3 2690.33 81.99
-3 -7 3 2648.94 89.19
-3 -7 3 2671.73 86.19
-3 -7 3 2576.64 75.79
3 -7 -3 2530.45 97.69
-3 -7 3 2785.72 78.99
3 7 -3 2685.33 97.29
3 7 -3 2661.33 88.19
-3 7 3 2619.84 72.59
3 7 -3 2567.44 88.99
-3 7 3 2794.22 83.79
3 7 -3 2796.22 77.69
-3 7 3 2654.73 90.49
-3 7 3 2549.44 104.89
-2 -7 3 3491.45 107.29
2 -7 -3 3508.45 88.39
-2 -7 3 3386.56 101.49
-2 -7 3 3463.85 93.79
2 -7 -3 3323.97 100.29
-2 -7 3 3290.87 103.29
-2 -7 3 3544.05 94.19
2 -7 -3 3435.96 108.99
-2 -7 3 3363.06 110.99
2 -7 -3 3342.17 104.89
-2 7 3 3381.26 85.79
2 7 -3 3374.06 101.59
-2 7 3 3441.46 105.19
2 7 -3 3363.46 104.89
2 7 -3 3304.67 92.29
-2 7 3 3386.16 120.89
-2 7 3 3427.96 99.99
2 7 -3 3580.54 122.39
-1 -7 3 3258.17 98.79
-1 -7 3 3212.08 107.39
-1 -7 3 3357.56 101.49
1 -7 -3 3439.96 106.29
-1 -7 3 3305.57 104.19
-1 -7 3 3380.46 91.79
-1 -7 3 3456.95 93.69
1 -7 -3 3356.36 103.59
1 -7 -3 3420.96 83.09
1 -7 -3 3446.06 102.39
1 -7 -3 3274.87 101.99
-1 7 3 3338.67 81.59
1 7 -3 3219.28 90.79
-1 7 3 3404.66 99.49
1 7 -3 3583.14 120.19
-1 7 3 3301.87 115.99
1 7 -3 3285.17 97.59
-1 7 3 3255.37 95.99
0 -7 3 3101.69 96.99
0 -7 -3 3219.38 97.59
0 -7 -3 3167.08 99.89
0 -7 3 3144.69 101.59
0 -7 -3 3094.59 102.89
0 -7 -3 3180.98 99.69
0 -7 3 3339.47 91.49
0 -7 3 3293.17 89.59
0 -7 -3 3266.47 75.89
0 -7 3 3126.19 103.69
0 7 -3 3164.28 93.29
0 7 3 3178.68 93.99
0 7 3 3363.76 113.89
0 7 3 3151.68 96.89
0 7 3 3152.68 97.79
0 7 -3 3203.38 114.89
1 -7 3 1979.6 78.39
1 -7 3 2048.59 77.29
1 -7 3 2135.59 89.39
-1 -7 -3 2052.49 75.79
1 -7 3 2111.29 64.69
1 -7 3 2024.7 65.49
-1 -7 -3 2141.69 81.59
-1 -7 -3 2039.3 72.89
1 -7 3 2099.09 72.59
-1 -7 -3 2007.9 47
-1 -7 -3 1980.2 81.29
-1 7 -3 2127.79 66.79
-1 7 -3 1944.91 63.99
1 7 3 1971 71.29
1 7 3 2087.99 74.19
-1 7 -3 2091.69 67.59
1 7 3 2018.8 67.89
-1 7 -3 1983.5 86.39
-2 -7 -3 1288.57 54.49
-2 -7 -3 1297.07 67.19
2 -7 3 1294.27 48
2 -7 3 1295.97 48.8
-2 -7 -3 1299.77 54.09
2 -7 3 1311.97 60.09
-2 7 -3 1287.57 49.6
2 7 3 1225.58 58.49
2 7 3 1252.97 50.49
-2 7 -3 1371.16 52.59
2 7 3 1261.87 54.99
-2 7 -3 1239.78 54.79
-2 7 -3 1225.38 69.09
-2 7 -3 1262.37 47.5
3 -7 3 876.11 51.79
-3 -7 -3 891.21 23
3 -7 3 927.91 40.7
-3 -7 -3 949.01 23.7
3 -7 3 970.3 62.69
3 -7 3 905.31 40.4
-3 -7 -3 919.81 63.39
-3 -7 -3 927.21 47
3 7 3 934.31 47.9
-3 7 -3 862.81 60.89
-3 7 -3 882.91 40.6
-3 7 -3 1025.4 47.5
-3 7 -3 834.92 45.7
3 7 3 932.31 44.4
3 7 3 881.51 44.5
3 7 3 986 55.69
-3 7 -3 876.21 39
4 -7 3 796.92 39.3
4 -7 3 738.33 50.19
-4 -7 -3 838.22 24.7
-4 7 -3 806.32 59.99
4 7 3 813.02 44.5
4 7 3 729.33 42.7
4 7 3 775.82 52.59
-4 7 -3 831.42 46.2
4 7 3 763.82 45.2
-5 -7 -3 450.35 28.6
-5 -7 -3 425.36 18.5
5 -7 3 414.76 44.8
-5 7 -3 381.36 47.7
5 7 3 449.16 39.2
5 7 3 408.96 34.4
5 7 3 415.26 41.7
6 -7 3 399.66 32.2
6 -7 3 328.27 44.5
-6 -7 -3 417.36 20.8
-6 -7 -3 419.76 29
6 -7 3 431.06 45.6
6 7 3 388.26 34.9
-6 7 -3 379.46 51.39
6 7 3 418.26 35.6
6 7 3 405.36 43.1
-7 -7 -3 319.17 26.1
7 -7 3 281.17 30.4
-7 -7 -3 301.07 19.7
7 -7 3 291.97 44.5
7 -7 3 244.58 41.1
7 7 3 266.07 31
7 7 3 262.17 31.6
7 7 3 265.67 37.4
-8 -7 -3 199.48 22.2
8 -7 3 203.38 29.7
8 -7 3 118.59 40.2
8 -7 3 205.28 41.5
8 7 3 222.48 33.7
8 7 3 177.68 27.2
8 7 3 213.18 28
-9 -7 -3 93.79 17.6
9 -7 3 86.89 23.3
9 -7 3 84.39 34.2
9 7 3 72.99 21.9
9 7 3 114.59 30.4
9 7 3 106.59 25.5
10 -8 -3 -7.6 14.7
10 -8 -3 -10.5 28.1
10 -8 -3 -3.8 23.6
-10 -8 3 1.2 8.5
-10 8 3 -17.5 29.6
10 8 -3 10.3 9.9
9 -8 -3 14.4 16.9
9 -8 -3 18.9 22.9
-9 -8 3 22.5 12
9 -8 -3 29.5 27.3
9 8 -3 39.6 13.3
-9 8 3 20.1 23.7
9 8 -3 29.6 17.1
9 8 -3 45.7 17.3
-9 8 3 39.8 32.6
8 -8 -3 11.2 13.5
8 -8 -3 17.3 19.8
-8 -8 3 22.4 11.7
8 -8 -3 10.9 23.5
8 8 -3 22.8 9.7
8 8 -3 38.2 17.4
-8 8 3 9.5 17.1
8 8 -3 23.1 13.9
-8 8 3 27.2 26.3
-7 -8 3 58.19 15.6
7 -8 -3 100.09 26.2
7 -8 -3 56.79 15.7
7 8 -3 67.89 21.3
7 8 -3 74.89 25.3
7 8 -3 52.09 14
-7 8 3 78.09 29.7
-7 8 3 77.39 20.5
-6 -8 3 26.2 10
6 -8 -3 25.4 16.8
-6 -8 3 6.3 10.5
6 -8 -3 15.9 12
6 -8 -3 12.2 15.8
-6 8 3 10.4 14.8
6 8 -3 17.7 9.2
6 8 -3 20.4 17
-6 8 3 20.7 19.9
6 8 -3 17.5 12.4
-5 -8 3 134.99 19.1
5 -8 -3 128.09 17.7
-5 -8 3 114.59 24.9
5 -8 -3 143.99 31.1
5 -8 -3 142.69 18.6
5 8 -3 134.39 16.4
-5 8 3 138.89 19.2
5 8 -3 112.79 20.1
5 8 -3 112.99 27.4
-5 8 3 151.68 23.8
-5 8 3 120.69 14.7
-5 8 3 139.99 33.6
-4 -8 3 -0.9 6.9
4 -8 -3 -8.6 14.8
-4 -8 3 -1.3 5
4 -8 -3 6.6 9.3
4 -8 -3 1.7 13.1
-4 -8 3 -5.7 9.4
4 -8 -3 9.9 10
4 8 -3 -9.6 8.4
4 8 -3 -0.9 6.8
-4 8 3 -16.7 16
4 8 -3 -1.6 6.1
4 8 -3 -5.6 11.2
-4 8 3 2.9 5.1
-4 8 3 -5 8.9
-4 8 3 -1.6 7.1
-3 -8 3 133.49 23.3
-3 -8 3 127.29 14.5
3 -8 -3 107.69 19.5
-3 -8 3 100.09 12.6
3 -8 -3 130.89 25.6
-3 -8 3 121.99 17.1
3 -8 -3 105.19 19.2
-3 -8 3 130.59 20.5
3 -8 -3 160.58 16.5
3 8 -3 122.59 17.7
3 8 -3 128.79 14.3
-3 8 3 121.49 30.7
3 8 -3 118.89 18.1
-3 8 3 140.49 16.9
-3 8 3 126.39 21.7
3 8 -3 181.38 31.5
-3 8 3 119.29 11.8
2 -8 -3 590.84 26.4
-2 -8 3 583.14 28.9
-2 -8 3 584.74 34.4
-2 -8 3 621.94 30.6
2 -8 -3 585.44 36.1
-2 -8 3 556.94 39.6
2 -8 -3 590.84 36.6
2 -8 -3 566.74 40.5
-2 -8 3 574.04 36.1
-2 -8 3 603.54 38.3
-2 8 3 537.05 47.2
-2 8 3 590.64 33.1
2 8 -3 585.34 29.3
2 8 -3 588.34 48.2
2 8 -3 620.64 39.5
-2 8 3 573.54 23.7
-2 8 3 631.94 38.3
-1 -8 3 155.68 21.9
1 -8 -3 126.79 22.4
-1 -8 3 153.78 16.1
-1 -8 3 168.08 19.2
1 -8 -3 175.08 13
1 -8 -3 171.28 18.5
1 -8 -3 183.88 23.5
-1 -8 3 140.99 20.9
-1 -8 3 141.99 14.1
1 -8 -3 172.58 19.7
-1 8 3 158.28 29.2
-1 8 3 161.28 10.8
1 8 -3 156.58 15.4
-1 8 3 171.88 18.3
-1 8 3 169.88 19.4
1 8 -3 176.08 18.1
1 8 -3 153.68 31.4
0 -8 -3 8.7 7.5
0 -8 3 0.7 5.3
0 -8 3 8.5 10.7
0 -8 -3 5.3 7.4
0 -8 -3 13.6 4.8
0 -8 3 14.6 7.5
0 -8 3 -5.3 9.2
0 -8 -3 19.1 17
0 -8 3 8.4 6.1
0 8 -3 -13.2 14.2
0 8 -3 8.2 5.7
0 8 3 10.3 6.7
0 8 3 2.5 12.2
0 8 -3 13.9 7.2
0 8 3 -1.5 8.1
-1 -8 -3 61.99 14.8
1 -8 3 57.49 18.4
1 -8 3 50.49 10.8
-1 -8 -3 60.39 26.3
1 -8 3 55.79 13.7
-1 -8 -3 56.59 5.5
-1 -8 -3 46.2 13.9
1 -8 3 56.19 12.5
1 -8 3 66.49 18
1 -8 3 48.1 19.3
1 8 3 42.2 10.2
-1 8 -3 53.79 23
1 8 3 43.4 12.8
-1 8 -3 29.1 11.6
-1 8 -3 56.69 11.6
-1 8 -3 41.6 9.7
1 8 3 41.2 14.9
-2 -8 -3 495.95 38
2 -8 3 586.14 32.1
2 -8 3 567.14 50.39
-2 -8 -3 535.75 35.7
2 -8 3 568.44 30.7
-2 -8 -3 563.74 37.5
-2 -8 -3 590.04 48.5
2 -8 3 548.35 40.8
-2 8 -3 564.14 53.89
-2 8 -3 610.14 36.1
2 8 3 566.64 36.9
-2 8 -3 536.35 29.7
2 8 3 562.84 33.4
2 8 3 563.64 39.3
3 -8 3 261.47 22
3 -8 3 301.27 23.7
-3 -8 -3 298.27 40.9
3 -8 3 260.37 34
-3 8 -3 277.67 43.2
3 8 3 260.27 26.6
3 8 3 279.47 25.3
-3 8 -3 292.57 23.3
3 8 3 268.57 25.2
3 8 3 259.57 30.5
-3 8 -3 312.37 31.4
-4 -8 -3 44.2 4.6
4 -8 3 56.19 30.4
4 -8 3 40.3 12
-4 -8 -3 42.4 5.7
4 8 3 55.39 16.7
-4 8 -3 39.4 21.5
4 8 3 48.6 14.6
-4 8 -3 59.19 20.2
-4 8 -3 30.8 9.4
4 8 3 61.49 22.6
5 -8 3 297.37 26.9
5 -8 3 317.47 37.5
-5 -8 -3 301.07 14.7
5 8 3 274.97 28.4
5 8 3 309.77 36.4
5 8 3 289.87 30.2
-5 8 -3 314.97 46.9
-6 -8 -3 90.29 11
6 -8 3 97.39 27.2
6 -8 3 130.99 38.8
6 -8 3 97.49 19.1
-6 -8 -3 97.69 15.8
6 8 3 155.58 35.4
6 8 3 100.09 21.8
6 8 3 110.89 24
-6 8 -3 60.69 28.2
7 -8 3 10.2 23.8
7 -8 3 0.1 16.7
7 -8 3 -7.5 10.2
-7 -8 -3 5.6 4.9
-7 -8 -3 -2.9 5.7
7 8 3 2.2 8.8
7 8 3 4.3 9.1
7 8 3 21.9 15.9
-7 8 -3 -21.2 21.3
8 -8 3 23.7 30.8
-8 -8 -3 12.3 8
8 -8 3 -12.4 19.8
8 -8 3 5.1 14
8 8 3 11.1 11.4
-8 8 -3 -31.2 24.7
-9 -8 -3 4.1 7.5
9 -8 3 -26.1 24.8
9 8 3 -8.3 11.4
-9 8 -3 -41.4 27.3
10 -9 -3 56.59 30.3
10 -9 -3 69.19 38
-10 -9 3 74.99 19.4
10 -9 -3 74.69 24.9
-10 9 3 17.9 34.8
10 9 -3 61.79 22.2
10 9 -3 105.09 20.7
9 -9 -3 45.2 19.2
9 -9 -3 110.19 37.7
-9 -9 3 66.39 19.9
9 -9 -3 30.5 26.1
9 9 -3 70.59 16.9
9 9 -3 75.39 23
-8 -9 3 166.48 24.9
8 -9 -3 154.28 32.2
8 -9 -3 187.48 27.4
8 -9 -3 154.58 37.6
8 9 -3 148.39 21.3
-8 9 3 133.39 28.1
8 9 -3 129.79 27.6
-8 9 3 252.67 51.39
8 9 -3 192.48 29.2
7 -9 -3 466.25 41.4
7 -9 -3 546.55 38.7
-7 -9 3 515.25 40.4
7 -9 -3 605.54 35.8
7 -9 -3 464.25 49.7
7 9 -3 485.05 45.6
-7 9 3 453.85 38.5
7 9 -3 504.45 33.6
7 9 -3 464.05 42.4
-7 9 3 509.55 57.19
6 -9 -3 531.45 40.5
6 -9 -3 561.54 34.6
6 -9 -3 523.15 49.5
6 -9 -3 468.65 34.1
-6 -9 3 517.05 38.3
-6 9 3 519.75 36.9
6 9 -3 496.75 32.1
6 9 -3 485.85 44.3
-6 9 3 496.25 55.59
6 9 -3 427.06 39.8
5 -9 -3 228.08 34.4
5 -9 -3 324.97 25.7
-5 -9 3 279.97 27
5 -9 -3 256.07 23.4
5 9 -3 256.07 21.9
5 9 -3 232.68 27.6
-5 9 3 285.67 48.4
-5 9 3 220.18 19.6
5 9 -3 275.37 33.2
-5 9 3 275.37 25.4
-4 -9 3 652.63 33.5
4 -9 -3 717.63 39.7
-4 -9 3 662.23 44.8
-4 -9 3 665.33 34.3
4 -9 -3 695.13 35
4 -9 -3 644.84 49.7
-4 -9 3 703.53 41.9
-4 9 3 704.93 38.8
4 9 -3 593.44 47.6
-4 9 3 749.33 64.19
4 9 -3 666.43 44.1
4 9 -3 732.83 35.8
-4 9 3 680.23 46
-3 -9 3 978.3 42.2
-3 -9 3 940.51 52.69
-3 -9 3 929.41 48.1
3 -9 -3 971.9 48.2
3 -9 -3 903.91 56.09
3 -9 -3 988.9 39.3
-3 -9 3 933.91 39.6
-3 -9 3 872.91 49.5
3 9 -3 973.1 57.99
3 9 -3 959.6 41.3
-3 9 3 867.01 67.09
-3 9 3 938.11 45.2
-3 9 3 937.11 36
3 9 -3 966.1 67.89
2 -9 -3 680.43 42.8
-2 -9 3 693.33 44.9
-2 -9 3 693.43 32.6
-2 -9 3 697.93 40
-2 -9 3 705.93 35.6
2 -9 -3 714.33 48.3
2 -9 -3 744.33 31
-2 -9 3 718.13 47.7
2 9 -3 718.63 58.29
-2 9 3 678.53 58.79
-2 9 3 732.33 28.5
-2 9 3 716.13 38.8
2 9 -3 739.93 35.1
2 9 -3 670.43 39.7
-1 -9 3 318.27 28
1 -9 -3 347.67 33.3
1 -9 -3 384.86 19.5
-1 -9 3 397.36 33.7
1 -9 -3 344.57 33.5
-1 -9 3 409.76 27
-1 -9 3 396.26 24.3
1 9 -3 369.66 24.2
1 9 -3 353.06 26.9
-1 9 3 389.16 28.8
-1 9 3 353.66 29.1
-1 9 3 376.16 18
-1 9 3 365.96 43.9
1 9 -3 389.06 43
0 -9 3 1084.19 56.99
0 -9 3 1121.09 47.8
0 -9 -3 1086.69 55.49
0 -9 3 1048.5 42.8
0 -9 -3 1070.99 59.19
0 -9 3 1055.99 52.09
0 -9 -3 1108.19 33.2
0 9 3 1027.7 50.69
0 9 3 1080.59 50.19
0 9 3 1078.89 66.89
0 9 3 1022 48.6
0 9 -3 1034.2 48
0 9 -3 1037.8 44.9
0 9 -3 1084.99 69.19
1 -9 3 929.41 43.6
1 -9 3 895.21 53.19
1 -9 3 894.61 48.1
-1 -9 -3 939.11 26.8
-1 -9 -3 1001.3 61.09
1 -9 3 936.41 40.6
-1 -9 -3 953.3 50.99
1 9 3 931.51 47.7
-1 9 -3 934.61 44
1 9 3 887.71 61.79
-1 9 -3 914.81 41.2
-1 9 -3 857.91 43.3
1 9 3 918.71 49.3
-1 9 -3 935.31 66.29
2 -9 3 342.17 30
2 -9 3 335.07 25.1
2 -9 3 360.06 36.2
-2 -9 -3 300.17 42
2 -9 3 374.76 27.5
-2 -9 -3 347.37 30.5
-2 9 -3 336.07 25.9
-2 9 -3 382.76 29.8
2 9 3 330.77 33.3
2 9 3 341.97 29.6
-2 9 -3 406.16 48.7
-3 -9 -3 382.96 33.4
3 -9 3 434.76 29
3 -9 3 403.56 62.99
-3 9 -3 427.66 48.2
3 9 3 385.76 32.4
-3 9 -3 376.56 32.8
3 9 3 368.16 36.5
-4 -9 -3 554.74 16.6
4 -9 3 613.04 36.9
4 -9 3 537.15 46.1
4 9 3 576.74 39.8
-4 9 -3 448.06 46
4 9 3 584.34 41.5
4 9 3 636.34 56.59
-4 9 -3 572.04 55.69
5 -9 3 391.66 31
-5 -9 -3 392.46 14.8
-5 -9 -3 420.66 16
5 -9 3 399.06 41.9
-5 9 -3 400.86 52.59
5 9 3 390.06 35.6
5 9 3 409.36 35.2
5 9 3 437.46 42.9
6 -9 3 163.68 23.3
6 -9 3 195.08 34
6 -9 3 184.28 41.5
6 9 3 212.28 32.1
6 9 3 232.78 27.7
-6 9 -3 114.79 33.6
6 9 3 173.68 25.6
7 -9 3 147.49 25.1
7 -9 3 197.58 46.6
-7 -9 -3 136.59 13.9
7 -9 3 215.68 36.4
7 9 3 200.18 30.4
7 9 3 219.38 28.6
7 9 3 156.38 25.1
-7 9 -3 69.69 33.8
8 -9 3 164.38 28.4
8 -9 3 264.47 47.2
8 9 3 328.27 39.1
8 9 3 258.17 33.4
8 9 3 253.17 34.3
9 -10 -3 -7.5 15.1
-9 -10 3 -0.4 9.3
9 10 -3 12.4 12.3
9 10 -3 13.3 14.7
9 10 -3 38.2 17.1
-9 10 3 3.4 25.4
-8 -10 3 9.1 8.6
8 -10 -3 -5.3 14.5
8 -10 -3 46.2 25.6
8 -10 -3 -17.6 18.4
-8 10 3 28.2 22.2
-8 10 3 -6.2 18.4
8 10 -3 38.4 16.4
8 10 -3 9.5 11.8
7 -10 -3 -1.9 15.6
7 -10 -3 1.9 11.9
-7 -10 3 11 8.5
7 -10 -3 29.9 21
7 10 -3 5.9 8.3
-7 10 3 37.1 21.2
7 10 -3 2.7 11.1
7 10 -3 19.4 14.1
-7 10 3 -19.5 14.5
6 -10 -3 30.2 17
-6 -10 3 2.3 6.3
6 -10 -3 -17.4 9.9
-6 10 3 -13.2 11.3
6 10 -3 7.3 13.5
6 10 -3 3.8 8.5
-6 10 3 25.4 17.3
6 10 -3 3.8 6.7
5 -10 -3 21.9 17
5 -10 -3 7.7 10.7
-5 -10 3 29.6 9.5
5 10 -3 11.4 13.6
-5 10 3 41.6 20.9
-5 10 3 15 10.4
5 10 -3 10.1 6.8
5 10 -3 5.4 8.3
-4 -10 3 65.79 14.3
-4 -10 3 83.69 15.8
4 -10 -3 71.19 15.2
-4 -10 3 105.29 14
4 -10 -3 88.29 23.7
-4 10 3 107.59 31.6
4 10 -3 98.29 27.8
-4 10 3 104.19 18.4
4 10 -3 90.49 16.1
-4 10 3 82.99 12.4
4 10 -3 79.99 19.6
-3 -10 3 13.3 6.7
-3 -10 3 13.8 9
3 -10 -3 9.9 8.7
3 -10 -3 11.4 13.5
-3 10 3 17.4 10.8
-3 10 3 7 18.4
-3 10 3 11.9 6.4
3 10 -3 8.6 17.2
3 10 -3 18.5 8.2
-3 10 3 18.9 10
2 -10 -3 164.78 16.3
-2 -10 3 155.48 24.6
-2 -10 3 173.18 16.6
-2 -10 3 147.09 21.5
2 -10 -3 159.68 26.1
-2 -10 3 193.08 22.7
-2 10 3 197.18 40.5
2 10 -3 211.48 41.5
-2 10 3 137.79 21.5
2 10 -3 205.18 19.1
-2 10 3 170.28 13.7
-1 -10 3 362.06 31.1
1 -10 -3 394.86 20.7
-1 -10 3 372.16 24.1
-1 -10 3 364.16 27.5
1 -10 -3 365.56 35.8
-1 -10 3 399.26 35.9
1 10 -3 361.46 45.9
1 10 -3 360.06 25.4
-1 10 3 326.67 43.3
-1 10 3 324.87 27.1
0 -10 -3 -0.9 4.8
0 -10 3 10.7 8.7
0 -10 -3 3 10
0 -10 3 9.3 9.7
0 -10 -3 31.6 17.7
0 -10 3 2.7 6.4
0 -10 3 7.8 11.8
0 10 -3 1.6 7
0 10 -3 3.5 15.5
0 10 3 12.8 8.8
0 10 3 -11 12.5
0 10 3 -5.2 7.8
1 -10 3 113.09 18.6
-1 -10 -3 82.99 8.3
1 -10 3 99.19 14.9
-1 -10 -3 87.99 21.3
-1 -10 -3 112.89 28.7
-1 10 -3 134.39 33.5
1 10 3 124.39 25.4
1 10 3 131.19 33.2
-1 10 -3 85.79 17.5
1 10 3 104.89 22.6
2 -10 3 160.68 18.6
-2 -10 -3 166.78 8.1
-2 -10 -3 190.38 9.8
2 -10 3 154.18 27.6
2 -10 3 178.18 23.2
-2 -10 -3 177.98 25.4
2 10 3 160.98 24.9
-2 10 -3 192.38 24.3
2 10 3 191.18 23.2
-2 10 -3 256.97 42.5
-3 -10 -3 48.7 15.2
3 -10 3 47 19.8
3 -10 3 36.3 12.2
3 10 3 44 14.5
-3 10 -3 63.39 24.3
-4 -10 -3 72.29 34.1
4 -10 3 35.8 12.5
4 -10 3 49 20
-4 10 -3 39.3 20.5
4 10 3 50.39 21.3
4 10 3 57.09 17.1
-4 10 -3 51.89 27.2
5 -10 3 53.09 20
5 -10 3 -10.4 9.4
5 10 3 49.1 19.5
-5 10 -3 -6.9 20.6
-5 10 -3 59.79 25
5 10 3 21 10.9
5 10 3 19.2 11.4
6 -10 3 20.1 21.3
-6 -10 -3 6.8 4.2
-6 -10 -3 11.6 3.3
6 -10 3 1.7 10.5
6 -10 3 50.29 18.7
6 10 3 22.1 14.3
6 10 3 12.8 9.3
6 10 3 37.7 17.4
-6 10 -3 10.8 23.7
7 -10 3 -12.5 11
7 -10 3 35.1 20.6
-7 -10 -3 5 5.5
7 -10 3 20.8 27
7 10 3 19.2 21.3
7 10 3 7.8 11.6
-7 10 -3 -5.7 25.6
7 10 3 43.5 16.5
-8 -11 3 99.39 20.5
8 -11 -3 61.49 27
8 -11 -3 143.29 37.2
8 -11 -3 37.2 20.5
-8 11 3 90.39 31.8
8 11 -3 60.39 35.8
8 11 -3 71.89 16.9
8 11 -3 138.39 25.1
-8 11 3 10.2 23.8
7 -11 -3 69.19 20.2
7 -11 -3 104.09 28.6
-7 -11 3 78.99 16
7 -11 -3 117.69 29.9
-7 -11 3 120.49 21.4
7 11 -3 129.59 30
7 11 -3 120.69 30.2
-7 11 3 72.39 22.4
6 -11 -3 64.19 19.6
-6 -11 3 48.3 14.1
6 -11 -3 7.1 13.4
-6 11 3 26 15.3
6 11 -3 48.9 17.7
6 11 -3 42.6 12.9
6 11 -3 55.29 21.4
5 -11 -3 63.79 19.2
-5 -11 3 20.8 8.7
5 11 -3 19 12.1
5 11 -3 39.3 17.9
-5 11 3 16.9 10.4
-4 -11 3 17.7 8
-4 -11 3 8.9 9.9
4 -11 -3 1.6 9.3
-4 -11 3 12.5 11.6
-4 -11 3 5.1 7.7
4 -11 -3 0.5 20.7
4 11 -3 2.5 16.8
4 11 -3 28.7 18
-4 11 3 37.5 21.8
-4 11 3 12.8 10.4
4 11 -3 8.3 7.4
-3 -11 3 53.39 18
3 -11 -3 50.49 12.8
3 -11 -3 69.89 21.8
-3 -11 3 59.39 14.9
-3 -11 3 62.19 11.8
-3 11 3 43.8 8.9
-3 11 3 49.99 23.7
-3 11 3 57.89 14.5
3 11 -3 70.19 14.1
3 11 -3 44.2 24.9
-2 -11 3 133.69 17.9
2 -11 -3 140.09 28.8
-2 -11 3 129.59 26.7
-2 -11 3 110.39 14.9
2 -11 -3 95.89 14.7
-2 11 3 123.39 12.3
-2 11 3 127.99 18.6
-2 11 3 129.69 35.4
2 11 -3 128.19 16.6
2 11 -3 180.98 42.7
1 -11 -3 8.2 12.4
-1 -11 3 -7.9 9.8
1 -11 -3 46.7 16.3
1 -11 -3 6.9 7.6
-1 -11 3 5.1 6.3
1 11 -3 17.7 19.8
-1 11 3 15.6 17.5
-1 11 3 -9.7 5.5
1 11 -3 4.7 7.1
0 -11 3 281.17 23.1
0 -11 3 325.07 35.3
0 -11 -3 262.07 31.3
0 -11 -3 274.97 16.7
0 11 3 269.77 26.3
0 11 3 268.27 43.9
0 11 -3 282.47 25.6
0 11 -3 337.77 58.69
1 -11 3 601.64 47.4
-1 -11 -3 577.54 21.8
-1 -11 -3 634.64 45.6
1 11 3 594.84 39.8
1 11 3 614.44 44
-1 11 -3 568.44 37.6
1 11 3 605.04 56.79
-2 -11 -3 215.48 11
-2 -11 -3 202.58 9.6
-2 -11 -3 220.28 29
2 -11 3 233.38 22.2
2 -11 3 210.78 30.9
2 11 3 233.38 26.8
2 11 3 193.98 31.1
-2 11 -3 316.67 44.9
2 11 3 214.98 40.3
-2 11 -3 218.78 26.8
3 -11 3 245.78 24
-3 -11 -3 254.27 31.7
3 -11 3 244.18 33.1
-3 11 -3 204.18 29.2
3 11 3 259.27 31.7
3 11 3 218.78 27.1
-4 -11 -3 856.01 55.39
4 -11 3 876.21 47.2
4 -11 3 992.7 65.19
4 11 3 940.91 55.79
-4 11 -3 800.92 54.39
4 11 3 878.81 59.79
-4 11 -3 1055.49 76.79
5 -11 3 203.18 25.6
5 -11 3 290.37 35.5
-5 -11 -3 230.18 31.5
5 11 3 263.97 33.4
-5 11 -3 185.58 36.2
-5 11 -3 262.97 45.3
5 11 3 212.88 27.9
6 -11 3 335.27 44.8
6 -11 3 274.67 37.8
6 -11 3 226.48 29.3
-6 11 -3 305.17 53.69
6 11 3 277.67 33
6 11 3 298.37 34.1
7 -11 3 170.08 44.3
7 11 3 160.98 30.6
7 11 3 94.09 34.7
7 11 3 241.68 30.5
7 -12 -3 -11.5 13.8
-7 -12 3 12.9 9.9
-7 -12 3 3.4 7.7
7 -12 -3 62.69 23.6
7 12 -3 19 15.3
7 12 -3 9.6 10.3
-7 12 3 -19.1 15.6
-6 -12 3 3.5 8.2
6 -12 -3 -13.4 11.9
-6 -12 3 5.9 7.3
6 -12 -3 53.49 19.7
6 12 -3 7.9 11.5
6 12 -3 4.4 8.3
5 -12 -3 -19.3 8.8
-5 -12 3 -0.7 8.7
-5 -12 3 1.7 5.7
-5 -12 3 -2 5.7
5 12 -3 31.2 16.5
5 12 -3 8.6 7.6
5 12 -3 -5.3 12.4
-5 12 3 -2.8 10.4
4 -12 -3 26.8 15.1
4 12 -3 58.39 24.5
-4 12 3 19.9 12.2
-3 -12 3 109.69 14.9
3 -12 -3 58.49 13.1
-3 -12 3 89.99 23.6
-3 12 3 94.39 12.9
3 12 -3 72.39 15.2
3 12 -3 116.29 31.7
-3 12 3 93.79 19
-2 -12 3 48.5 12.6
2 -12 -3 91.29 26.5
-2 -12 3 67.79 20.6
2 -12 -3 47.8 12.1
-2 12 3 54.09 10.3
2 12 -3 54.39 12.9
-2 12 3 118.09 31.8
-2 12 3 73.29 17.2
2 12 -3 103.19 28.4
1 -12 -3 192.98 30.1
-1 -12 3 172.58 27.7
1 -12 -3 144.39 16.2
-1 12 3 233.68 43.2
1 12 -3 163.08 20.7
-1 12 3 158.88 21.1
1 12 -3 251.87 41.6
0 -12 -3 14.1 7.5
0 -12 3 29.7 10
0 -12 -3 26.6 13.5
0 -12 3 23.2 13
0 12 3 31.3 11.8
0 12 -3 79.19 27.3
0 12 3 32.2 20.9
-1 -12 -3 365.46 37.2
1 -12 3 375.46 38.2
1 -12 3 295.17 25.6
-1 -12 -3 305.67 16.1
1 12 3 361.06 48.4
1 12 3 284.17 28.7
1 12 3 292.97 31.8
-1 12 -3 302.87 29.6
2 -12 3 93.19 23.9
2 -12 3 67.29 15.6
-2 -12 -3 58.79 18.5
2 12 3 61.09 16.5
2 12 3 117.49 33.8
-2 12 -3 39.4 17.1
2 12 3 71.29 20.9
3 -12 3 47.6 14.9
-3 -12 -3 52.19 17.9
-3 12 -3 46.2 20.9
3 12 3 71.39 19
3 12 3 87.69 24.5
4 -12 3 184.48 27.8
-4 -12 -3 109.49 25.7
4 -12 3 104.89 20.8
-4 12 -3 60.09 25.4
4 12 3 181.58 28.3
-5 -12 -3 104.79 23.8
-5 12 -3 94.29 28.7
-5 12 -3 43.9 27.9
5 12 3 79.29 32.4
6 -12 3 81.19 28.5
6 -12 3 83.99 37
6 12 3 34.4 15.9
-6 12 -3 31.2 24.1
6 12 3 61.89 18.3
-6 -13 3 174.38 20.9
-6 -13 3 198.48 32.7
6 13 -3 135.29 35.1
6 13 -3 202.88 24.1
5 -13 -3 421.76 43.8
-4 -13 3 156.28 18.3
-4 -13 3 231.88 32.9
4 13 -3 184.78 22.7
-4 13 3 132.59 26.9
-3 -13 3 284.47 23.3
-3 -13 3 332.47 37.3
3 -13 -3 254.27 25
-3 13 3 278.77 27.9
3 13 -3 264.57 25.3
2 -13 -3 404.16 39.5
2 -13 -3 283.07 24
-2 -13 3 339.87 37.4
-2 -13 3 282.07 24
2 13 -3 350.86 28.4
-2 13 3 279.87 28.6
-1 -13 3 278.47 35.1
1 -13 -3 243.08 20
-1 -13 3 241.98 22.4
1 -13 -3 309.87 34.8
-1 13 3 232.08 26.5
1 13 -3 230.88 24.8
0 -13 -3 145.99 18.5
0 -13 3 172.58 19.9
0 -13 3 248.68 34.2
0 13 3 175.98 23.7
0 13 -3 142.19 23.6
-1 -13 -3 183.38 14
1 -13 3 170.78 20.7
-1 13 -3 179.88 27
1 13 3 195.58 24.2
-2 -13 -3 130.39 23.6
2 -13 3 214.78 28.8
2 13 3 175.88 27.8
2 13 3 244.08 34.8
-3 -13 -3 167.18 27.7
3 -13 3 200.98 34.4
3 13 3 167.88 26.4
-4 -13 -3 96.39 23.4
4 13 3 144.19 45.3
4 13 3 67.19 18.2
2 -14 3 -11.1 8.4
2 14 3 40.6 16.3
2 14 3 4.1 9.5
3 14 3 55.69 18.5
12 0 -4 223.28 30.7
-11 0 4 -14.1 19.9
11 0 -4 -14.7 20.5
11 0 -4 35.8 16.4
10 0 -4 16.4 15.1
-10 0 4 1.8 19.7
10 0 -4 3.3 20.2
9 0 -4 815.62 58.49
-9 0 4 833.42 57.59
9 0 -4 737.93 47.5
-9 0 4 754.92 60.79
9 0 -4 740.83 36.5
-8 0 4 135.29 30.5
8 0 -4 113.29 25.4
-8 0 4 137.09 30.3
8 0 -4 156.98 30.5
-8 0 4 158.38 33.9
8 0 -4 99.99 13.9
7 0 -4 133.29 27
-7 0 4 178.18 31.2
7 0 -4 136.29 13.6
-7 0 4 99.69 24.7
7 0 -4 95.59 27.3
-7 0 4 105.79 18.2
7 0 -4 115.79 21
-7 0 4 110.79 27.3
6 0 -4 101.49 17.4
6 0 -4 70.29 20
-6 0 4 109.99 23.3
6 0 -4 113.99 11
6 0 -4 101.89 25.6
-6 0 4 107.79 24.7
-6 0 4 89.89 16
-6 0 4 101.39 24.6
-5 0 4 959.8 53.69
-5 0 4 1079.29 52.39
-5 0 4 1016.1 44
5 0 -4 1012.8 52.29
5 0 -4 1074.89 49.9
-5 0 4 1069.29 42.2
5 0 -4 1052.79 33.7
5 0 -4 1036.5 40.5
-4 0 4 773.42 42.9
-4 0 4 762.22 32.2
4 0 -4 751.12 25.3
4 0 -4 747.53 29.8
-4 0 4 818.22 26.2
-4 0 4 828.02 33.2
4 0 -4 797.22 39
4 0 -4 694.63 44.1
-4 0 4 794.42 40.8
-3 0 4 147.59 19
3 0 -4 121.19 9.9
-3 0 4 129.99 16.3
-3 0 4 123.09 10.1
3 0 -4 113.59 14.1
-3 0 4 146.09 13.8
3 0 -4 138.79 15.7
3 0 -4 132.39 8.2
-3 0 4 142.19 7.6
2 0 -4 1254.77 32.5
-2 0 4 1248.18 41.8
-2 0 4 1268.47 36.3
-2 0 4 1303.57 41
2 0 -4 1293.07 34.5
-2 0 4 1296.07 33.6
0 0 4 1211.68 34.7
0 0 4 1189.08 44.7
-1 0 -4 986.4 29.5
1 0 4 1043.5 29.8
1 0 4 1056.29 31.5
1 0 4 1074.39 45.5
-1 0 -4 1049.79 31.8
1 0 4 1043.7 26.8
2 0 4 4085.79 122.59
2 0 4 4165.08 104.29
-2 0 -4 4030.4 104.39
2 0 4 3973.1 103.99
-2 0 -4 4180.48 100.89
2 0 4 4258.77 100.99
3 0 4 9497.85 244.38
-3 0 -4 9454.55 245.58
3 0 4 8833.52 224.78
-3 0 -4 9238.88 223.58
-4 0 -4 3180.58 101.09
4 0 4 3390.06 90.19
4 0 4 3325.67 99.99
4 0 4 3372.26 118.69
-4 0 -4 3344.17 119.19
-4 0 -4 3418.06 88.69
-4 0 -4 3523.85 85.09
4 0 4 3105.69 104.19
5 0 4 2991.8 114.99
-5 0 -4 2766.92 97.49
5 0 4 2681.53 102.39
-5 0 -4 2851.91 114.69
5 0 4 2919.31 83.89
-5 0 -4 2949.9 81.89
5 0 4 2854.51 95.49
-5 0 -4 3045.6 81.19
6 0 4 2438.16 89.99
-6 0 -4 2282.87 72.59
6 0 4 2493.65 107.79
6 0 4 2412.86 76.69
-6 0 -4 2635.74 76.19
6 0 4 2116.49 96.49
7 0 4 1530.75 87.09
-7 0 -4 1604.54 58.59
7 0 4 1451.15 58.09
7 0 4 1459.95 71.69
8 0 4 289.37 45.4
8 0 4 252.27 34.5
8 0 4 264.27 27.7
-8 0 -4 314.97 25.8
-9 0 -4 114.89 19.1
9 0 4 95.49 26.6
9 0 4 168.98 43.6
9 0 4 80.39 20.2
10 0 4 246.58 33.5
10 0 4 383.76 57.29
10 0 4 282.97 42.8
-10 0 -4 354.26 30.3
-12 1 4 -13.1 21.8
11 -1 -4 29.3 15.8
-11 -1 4 -10.1 14.8
11 -1 -4 -20.2 20.2
11 -1 -4 4.7 13
-10 -1 4 -3.1 16.1
10 -1 -4 4.6 13.9
10 -1 -4 -11.8 21.2
10 -1 -4 4 11.5
-10 1 4 -7.7 21.4
10 1 -4 28.4 15.8
10 1 -4 -6.2 15.6
-9 -1 4 13.5 18.6
9 -1 -4 7.3 11.9
9 -1 -4 8.3 20.6
9 -1 -4 5.4 7.7
9 -1 -4 31.9 18.2
-9 -1 4 -12.9 21
9 1 -4 -7 17.5
-9 1 4 20.5 19.6
9 1 -4 -0.8 8.9
9 1 -4 14.4 15.2
-9 1 4 6.7 23.2
8 -1 -4 93.79 22.6
8 -1 -4 60.49 17.3
8 -1 -4 70.59 12.7
-8 -1 4 135.59 31.6
8 -1 -4 106.09 27.5
-8 -1 4 72.49 22.1
-8 -1 4 83.39 27.7
8 1 -4 72.79 21.2
8 1 -4 83.79 24
-8 1 4 91.99 26.8
-8 1 4 90.79 27
-8 1 4 77.39 28.8
8 1 -4 74.39 13.6
-7 -1 4 10 11.9
7 -1 -4 7.2 6
7 -1 -4 -4.3 12.5
7 -1 -4 15.9 17.6
7 -1 -4 20.2 12.2
-7 -1 4 7.9 18.5
7 -1 -4 23.4 15.1
-7 -1 4 3.4 19.2
-7 -1 4 4.1 14.1
7 1 -4 -9.8 11.5
-7 1 4 4.2 16.5
7 1 -4 12.4 16.5
7 1 -4 1.4 14.3
7 1 -4 7 6.4
-7 1 4 -7.7 9.1
-7 1 4 22.8 20.8
-7 1 4 22.4 20
-6 -1 4 1.8 15.4
-6 -1 4 1.8 16.5
-6 -1 4 17.5 15.1
6 -1 -4 -2.1 3.6
-6 -1 4 5.7 9.4
6 -1 -4 2.7 9.5
6 -1 -4 3 11.7
6 -1 -4 -6.8 9.2
6 1 -4 4.2 5.1
6 1 -4 -2.5 13.1
-6 1 4 6.9 18.4
-6 1 4 6.6 14.9
-6 1 4 6.8 9.2
-6 1 4 -2.9 12.7
6 1 -4 -3.1 10.4
-5 -1 4 197.78 21.8
5 -1 -4 201.18 16.8
-5 -1 4 230.58 28.7
5 -1 -4 214.28 19.6
5 -1 -4 223.18 14.2
-5 -1 4 232.68 28.8
5 -1 -4 199.48 25.5
-5 -1 4 200.48 18.9
5 -1 -4 239.98 26.3
5 1 -4 205.78 12.1
-5 1 4 197.48 25.7
-5 1 4 214.58 32
5 1 -4 224.78 19.7
-5 1 4 215.78 19.9
-5 1 4 247.68 21.4
5 1 -4 243.08 24.5
5 1 -4 192.68 27.7
-5 1 4 237.48 17.3
-4 -1 4 498.75 32.4
4 -1 -4 501.75 21.2
4 -1 -4 488.45 20.7
-4 -1 4 466.65 24.8
4 -1 -4 522.55 32.6
-4 -1 4 503.95 33.1
-4 -1 4 459.15 25.7
-4 1 4 482.55 36.1
-4 1 4 518.65 20.4
4 1 -4 477.25 16.7
-4 1 4 499.05 25.7
-4 1 4 454.95 30.7
-4 1 4 519.55 23.4
4 1 -4 444.46 35.5
4 1 -4 514.05 30.1
4 1 -4 489.35 25.7
3 -1 -4 2942.61 86.59
-3 -1 4 3105.89 89.99
-3 -1 4 3115.69 88.89
-3 -1 4 3124.59 82.19
3 -1 -4 3230.98 88.79
3 -1 -4 3051.09 78.89
3 1 -4 3077.29 86.79
-3 1 4 3237.68 76.59
-3 1 4 3272.77 93.59
3 1 -4 2917.91 87.19
3 1 -4 3106.49 83.79
-3 1 4 3207.38 74.69
-3 1 4 3041.7 86.79
3 1 -4 3040.3 71.09
-2 -1 4 1170.78 38.7
-2 -1 4 1125.99 39.3
-2 -1 4 1143.49 36.9
2 -1 -4 1209.48 39.1
2 -1 -4 1187.68 35.3
-2 1 4 1139.99 37
2 1 -4 1146.19 36.9
-2 1 4 1121.49 29.5
-2 1 4 1190.18 33.9
2 1 -4 1051.09 34
-2 1 4 1150.78 40
-1 -1 4 3157.48 77.79
1 -1 -4 3273.37 81.99
-1 -1 4 3250.37 78.29
-1 -1 4 3271.67 76.59
1 -1 -4 3312.77 77.59
-1 1 4 3157.48 82.49
-1 1 4 3263.07 81.29
0 -1 4 1458.25 41.7
0 -1 4 1420.96 35.8
0 -1 -4 1416.66 33.8
0 -1 -4 1416.06 34
0 -1 4 1390.36 36.8
0 -1 4 1417.26 35.7
0 1 4 1399.36 43.9
0 1 4 1500.75 49.8
0 1 4 1508.95 38.5
-1 -1 -4 723.83 24.6
1 -1 4 686.23 25.9
1 -1 4 716.43 25.4
1 -1 4 755.92 25.9
-1 -1 -4 674.73 35.1
-1 -1 -4 727.93 23
1 -1 4 698.83 37.2
1 1 4 749.92 37.7
-1 1 -4 691.33 23.6
1 1 4 723.53 30.5
1 1 4 724.33 22.6
1 1 4 734.93 21.7
1 1 4 732.53 19.8
-1 1 -4 708.83 25.9
2 -1 4 815.32 29.8
-2 -1 -4 848.42 44.5
-2 -1 -4 882.31 27.4
2 -1 4 841.52 45.4
-2 -1 -4 877.11 34.1
2 -1 4 835.42 36
2 -1 4 881.51 34.2
-2 1 -4 833.82 29.7
2 1 4 865.71 29.7
2 1 4 877.51 27.7
2 1 4 899.91 46
2 1 4 903.81 31.4
-2 1 -4 811.22 31.5
3 -1 4 632.04 42.8
-3 -1 -4 584.24 23
-3 -1 -4 590.64 17.3
-3 -1 -4 558.74 40.5
3 -1 4 650.83 27
3 -1 4 613.14 36.9
-3 -1 -4 575.34 32.4
-3 1 -4 574.04 25.1
3 1 4 626.04 42.8
-3 1 -4 626.94 20.9
-3 1 -4 548.45 29.7
3 1 4 579.14 30.5
3 1 4 617.64 24.2
3 1 4 611.74 29.8
4 -1 4 201.18 28.1
-4 -1 -4 212.68 33.3
-4 -1 -4 212.38 14.1
4 -1 4 226.78 33.2
-4 -1 -4 206.38 12.2
-4 -1 -4 185.28 24.7
4 -1 4 212.68 17.7
4 -1 4 221.98 25.3
4 1 4 226.18 16.5
4 1 4 205.48 21.1
4 1 4 200.28 25.6
4 1 4 213.68 33.1
-4 1 -4 204.78 21.7
-4 1 -4 212.08 15
-4 1 -4 198.58 15.3
5 -1 4 585.84 46.6
5 -1 4 633.64 41.4
-5 -1 -4 613.04 42.6
-5 -1 -4 652.73 27.5
5 -1 4 662.83 53.59
-5 -1 -4 633.44 27.9
5 -1 4 652.13 32
-5 -1 -4 592.74 50.39
5 1 4 698.93 31.8
5 1 4 636.34 52.19
5 1 4 640.14 45.8
-5 1 -4 613.24 29.7
-5 1 -4 659.83 40.6
-5 1 -4 688.03 31.5
5 1 4 608.44 38.4
6 -1 4 11.3 10.7
-6 -1 -4 6 4.9
-6 -1 -4 5.9 5.6
6 -1 4 1.8 25.4
6 -1 4 13.4 16.8
6 -1 4 5.1 16.4
6 1 4 -7 22
-6 1 -4 3 7.5
-6 1 -4 7.7 5.6
6 1 4 3 12.2
6 1 4 11.2 9.5
7 -1 4 50.69 29.9
-7 -1 -4 28.3 8.8
7 -1 4 40.6 20
-7 -1 -4 32.3 9.6
7 -1 4 41.5 13.7
-7 1 -4 31.8 10.9
7 1 4 35.5 12.6
7 1 4 44.1 31.4
7 1 4 49.4 18
8 -1 4 2.7 16.3
-8 -1 -4 7.8 7.2
8 -1 4 8.1 26.5
8 -1 4 -0.5 10.4
-8 1 -4 2.9 8.2
8 1 4 11.8 12.8
8 1 4 7.5 15
8 1 4 18.3 24.4
9 -1 4 -23.9 21.2
-9 -1 -4 -2.4 6.4
9 -1 4 -13 15.2
9 -1 4 -13.4 11.9
-9 1 -4 -2.4 8.3
9 1 4 -1.6 13.7
9 1 4 -13.9 11.4
9 1 4 30.8 26.4
10 -1 4 -5 18.6
10 -1 4 -9.2 28.2
-10 -1 -4 4.7 7.8
10 -1 4 -4 14.1
10 1 4 -11.7 16.7
-10 1 -4 5.2 10.4
10 1 4 17 31.1
10 1 4 -5 13.7
12 -2 -4 121.29 25.4
-12 -2 4 181.38 37.9
12 2 -4 146.99 42.4
-12 2 4 128.29 39.1
11 -2 -4 44 29.6
-11 -2 4 38.2 21.5
11 -2 -4 18 26.4
11 -2 -4 19.6 16.2
-11 2 4 7.2 24.7
11 2 -4 43.1 24
10 -2 -4 112.09 26.6
10 -2 -4 88.39 30.9
-10 -2 4 56.99 22.6
10 -2 -4 61.19 17.5
10 2 -4 53.09 23.7
-10 2 4 58.29 28.8
-9 -2 4 1220.28 70.09
9 -2 -4 1315.87 75.99
9 -2 -4 1128.69 58.59
9 -2 -4 1217.88 58.19
9 2 -4 1052.49 45.7
9 2 -4 1144.49 68.19
-9 2 4 1207.38 64.89
-9 2 4 1310.77 86.19
9 2 -4 1170.08 62.59
-8 -2 4 1233.38 69.49
-8 -2 4 1296.27 68.69
8 -2 -4 1201.88 48.2
8 -2 -4 1222.78 70.89
8 -2 -4 1259.57 56.89
8 -2 -4 1243.48 56.89
-8 -2 4 1226.28 74.29
8 2 -4 1190.28 60.89
8 2 -4 1258.87 67.19
8 2 -4 1204.08 45.5
-8 2 4 1310.17 80.69
-8 2 4 1250.47 70.79
-8 2 4 1190.18 60.39
7 -2 -4 309.27 20.7
-7 -2 4 306.17 38.6
-7 -2 4 319.37 35
7 -2 -4 291.07 27.5
7 -2 -4 288.77 27
7 -2 -4 324.37 37.1
-7 -2 4 341.97 36.8
7 -2 -4 313.17 41.3
-7 -2 4 315.57 27.6
7 2 -4 339.37 33.6
-7 2 4 318.97 27.1
-7 2 4 305.97 30.3
7 2 -4 264.67 40.4
7 2 -4 315.77 20.5
-7 2 4 287.77 37.4
7 2 -4 286.97 29.6
-7 2 4 352.56 46
-6 -2 4 1429.46 54.99
-6 -2 4 1444.26 63.09
6 -2 -4 1373.46 51.89
6 -2 -4 1453.55 68.29
6 -2 -4 1404.66 69.59
-6 -2 4 1445.56 65.59
6 -2 -4 1427.96 54.69
-6 -2 4 1457.15 69.79
6 -2 -4 1472.45 49.6
6 2 -4 1369.76 69.79
6 2 -4 1447.86 64.39
-6 2 4 1558.94 52.69
-6 2 4 1422.06 54.69
-6 2 4 1474.15 55.49
6 2 -4 1493.75 60.29
-6 2 4 1440.26 66.49
-6 2 4 1425.26 74.09
-5 -2 4 4062.99 125.39
5 -2 -4 4204.58 112.59
5 -2 -4 4390.26 127.39
-5 -2 4 4223.08 119.99
-5 -2 4 4026.1 111.79
-5 -2 4 4255.37 125.69
5 -2 -4 4063.09 128.69
5 -2 -4 3995.8 105.49
5 -2 -4 4144.19 108.09
-5 2 4 4281.17 112.99
-5 2 4 4207.38 134.19
5 2 -4 4069.49 99.29
5 2 -4 4259.07 124.19
-5 2 4 4284.37 107.09
-5 2 4 4158.38 108.19
-5 2 4 4023 123.69
5 2 -4 4183.98 117.99
5 2 -4 3897.61 126.09
-4 -2 4 2502.45 77.59
4 -2 -4 2528.15 63.69
4 -2 -4 2603.04 77.79
-4 -2 4 2580.24 83.29
4 -2 -4 2372.56 83.49
4 -2 -4 2509.15 83.29
-4 -2 4 2623.94 83.39
4 -2 -4 2542.05 73.69
4 2 -4 2476.15 84.59
4 2 -4 2567.84 60.89
-4 2 4 2501.75 81.49
4 2 -4 2549.44 81.09
-4 2 4 2590.84 73.79
-4 2 4 2648.54 90.59
-4 2 4 2603.64 68.79
4 2 -4 2664.63 79.39
-3 -2 4 5850.92 147.09
-3 -2 4 5978 150.98
3 -2 -4 5738.13 150.98
3 -2 -4 6170.58 152.48
3 -2 -4 5907.61 144.19
-3 -2 4 6036.4 151.18
-3 2 4 5990.6 157.78
3 2 -4 5725.93 149.49
3 2 -4 5968.5 149.39
3 2 -4 5588.64 150.48
-3 2 4 5805.32 149.19
-3 2 4 6261.87 149.69
-2 -2 4 5436.66 131.99
2 -2 -4 5549.75 131.79
2 -2 -4 5335.77 132.49
-2 2 4 5457.25 127.49
-2 2 4 5268.97 135.79
2 2 -4 5190.68 131.09
2 2 -4 5451.65 131.09
-2 2 4 5188.18 130.09
0 -2 -4 6769.82 166.28
-1 -2 -4 491.95 31.1
1 -2 4 515.05 21.8
-1 -2 -4 529.85 21.2
1 -2 4 482.15 25.4
1 -2 4 497.65 22.7
1 2 4 513.35 18.6
1 2 4 555.04 31.7
1 2 4 532.95 16.3
1 2 4 510.65 25.8
-1 2 -4 507.45 21.8
1 2 4 494.45 17.3
-1 2 -4 503.25 23.1
2 -2 4 5071.29 123.69
-2 -2 -4 4914.31 126.39
2 -2 4 4888.41 132.69
-2 -2 -4 5101.99 144.59
-2 -2 -4 5019.3 115.49
2 -2 4 4907.61 127.69
2 2 4 5051.79 115.99
-2 2 -4 4815.42 125.09
2 2 4 5089.79 142.99
-2 2 -4 4931.01 115.49
2 2 4 5019.3 120.79
2 2 4 5065.49 122.59
2 2 4 5032.4 141.49
-2 2 -4 5000.5 123.19
3 -2 4 5582.44 147.49
3 -2 4 5638.44 139.09
-3 -2 -4 5717.83 131.39
-3 -2 -4 5604.54 147.69
3 -2 4 5796.22 166.38
-3 -2 -4 5610.94 165.28
3 -2 4 5309.47 152.48
3 2 4 5787.12 132.69
-3 2 -4 5408.36 144.19
3 2 4 5368.96 141.79
3 2 4 5672.03 163.38
-3 2 -4 5649.73 138.59
3 2 4 5476.75 142.39
-3 2 -4 5679.63 136.19
-4 -2 -4 851.01 28.5
-4 -2 -4 799.22 53.99
-4 -2 -4 826.32 45.5
4 -2 4 790.82 38.4
4 -2 4 861.21 55.29
4 -2 4 831.12 35.1
4 -2 4 846.12 44.5
4 -2 4 800.92 48.1
-4 -2 -4 825.92 29.5
-4 2 -4 866.71 36.1
-4 2 -4 873.91 34.6
4 2 4 876.51 55.29
-4 2 -4 728.13 39.3
4 2 4 808.02 39.3
4 2 4 832.22 31.7
4 2 4 758.22 41
5 -2 4 1443.66 52.39
5 -2 4 1289.77 55.49
-5 -2 -4 1337.07 63.89
-5 -2 -4 1320.27 44
-5 -2 -4 1289.87 74.79
5 -2 4 1343.67 74.69
5 -2 4 1381.06 62.99
5 -2 4 1267.47 67.29
-5 -2 -4 1416.16 44.9
5 2 4 1395.46 47.5
-5 2 -4 1354.66 49
5 2 4 1321.67 57.39
5 2 4 1363.66 74.19
-5 2 -4 1327.77 59.49
5 2 4 1228.78 61.69
-5 2 -4 1441.96 53.39
6 -2 4 1548.45 80.89
-6 -2 -4 1638.04 54.59
6 -2 4 1817.92 91.39
6 -2 4 1751.32 76.19
-6 -2 -4 1837.42 57.49
6 -2 4 1764.22 62.89
6 2 4 1678.13 71.19
6 2 4 1777.02 88.89
6 2 4 1427.06 76.29
6 2 4 1727.23 58.69
-7 -2 -4 912.01 39.9
7 -2 4 862.01 45.8
-7 -2 -4 865.51 38.1
7 -2 4 909.41 57.19
7 -2 4 842.92 67.19
7 2 4 855.61 65.09
7 2 4 849.12 41.5
-7 2 -4 919.01 46.9
7 2 4 857.11 51.99
8 -2 4 103.09 20.6
8 -2 4 118.89 39.3
-8 -2 -4 114.99 15.5
8 -2 4 87.19 27.1
-8 2 -4 68.99 15.7
8 2 4 118.89 36.1
8 2 4 96.79 19
8 2 4 84.59 23.2
-9 -2 -4 130.09 17.6
9 -2 4 128.29 32.4
9 -2 4 180.88 47
9 -2 4 134.09 24.4
9 2 4 121.69 20.7
9 2 4 172.68 31.7
-9 2 -4 124.99 23.8
9 2 4 164.48 41.3
-10 -2 -4 188.38 22.1
10 -2 4 124.79 33.8
10 -2 4 139.99 45.8
10 2 4 134.59 24
10 2 4 120.99 30.1
-10 2 -4 145.79 25.7
10 2 4 231.88 49.2
-12 -3 4 -4.6 15
12 -3 -4 22.6 16.5
12 -3 -4 -17 25.8
12 -3 -4 50.79 19.5
12 3 -4 1.7 18.3
11 -3 -4 10.9 15.4
11 -3 -4 -28.5 21.4
11 -3 -4 30.6 17.1
-11 -3 4 10 13.9
11 3 -4 -6.9 15.2
11 3 -4 37.4 14.6
-11 3 4 -25.7 24.5
10 -3 -4 5.8 23
10 -3 -4 5.2 14.8
-10 -3 4 -17 10.4
10 -3 -4 -3.2 11.4
-10 3 4 -7.7 24.8
10 3 -4 -3.4 14.6
10 3 -4 0.7 9.3
9 -3 -4 -5.6 23.9
9 -3 -4 -2.9 11.8
9 -3 -4 -4.4 14.4
-9 -3 4 -8.4 11.2
9 3 -4 -20.3 9.6
9 3 -4 11.3 15.2
9 3 -4 4.3 14.7
-9 3 4 -12.3 22.4
-8 -3 4 179.48 37.8
-8 -3 4 130.39 34
8 -3 -4 190.98 26.3
8 -3 -4 169.08 24
8 -3 -4 203.78 19
-8 -3 4 170.68 29.1
8 -3 -4 221.88 39.7
8 3 -4 171.08 27.1
8 3 -4 199.08 30.3
-8 3 4 172.58 37.6
-8 3 4 241.88 33.8
8 3 -4 140.09 18.6
-7 -3 4 9 12.4
7 -3 -4 23.7 8.5
7 -3 -4 31.9 13.6
-7 -3 4 16 13.9
-7 -3 4 29.9 22.3
-7 -3 4 -0.4 21.2
7 -3 -4 17.5 15.5
7 -3 -4 19.6 14
7 -3 -4 34.6 21.6
-7 3 4 8.2 10.9
7 3 -4 17.6 21.1
-7 3 4 36.2 19.6
-7 3 4 37.2 15.2
7 3 -4 12.4 9.8
7 3 -4 13.6 15.1
7 3 -4 6 13.6
-7 3 4 -0.4 22.1
6 -3 -4 100.19 22.7
6 -3 -4 103.79 12.4
-6 -3 4 112.29 20.8
6 -3 -4 109.89 18.2
-6 -3 4 126.59 18.7
6 -3 -4 128.69 27.2
6 -3 -4 106.59 17.1
-6 -3 4 156.28 29
-6 -3 4 88.49 23.6
6 3 -4 135.29 21.8
-6 3 4 83.09 26.4
-6 3 4 159.18 19.6
-6 3 4 89.79 16.5
-6 3 4 149.29 27.2
6 3 -4 69.79 22
6 3 -4 98.09 21.9
-5 -3 4 42.7 12.6
-5 -3 4 42.2 11.3
5 -3 -4 33.8 14
-5 -3 4 49.99 17.4
5 -3 -4 48.5 11.8
-5 -3 4 47.6 17.1
5 -3 -4 35.5 17.2
5 -3 -4 38.2 12.1
5 -3 -4 52.49 10.1
-5 3 4 49.8 12.2
-5 3 4 21.9 17
5 3 -4 41.4 13.4
5 3 -4 39 18.4
-5 3 4 18.5 12.2
5 3 -4 29.4 15.9
5 3 -4 42 7.9
-4 -3 4 1075.59 45.8
4 -3 -4 1091.19 40.9
-4 -3 4 1161.38 51.39
4 -3 -4 1021 50.19
4 -3 -4 1054.49 49.8
-4 -3 4 1138.09 49.4
4 -3 -4 1060.79 31.4
4 -3 -4 1116.19 40.5
-4 3 4 1051.79 47.2
-4 3 4 1115.19 40.5
4 3 -4 1096.69 46.7
-4 3 4 1103.29 37.9
-4 3 4 1109.49 56.49
4 3 -4 1094.99 50.69
4 3 -4 1073.39 31.2
4 3 -4 1109.39 47.5
3 -3 -4 1303.57 41.7
-3 -3 4 1338.47 47.6
3 -3 -4 1294.27 49.9
3 -3 -4 1222.48 49.7
-3 -3 4 1235.18 46.8
-3 -3 4 1234.08 47.2
3 -3 -4 1222.98 44.1
3 3 -4 1259.57 52.79
3 3 -4 1247.08 46.4
-3 3 4 1253.67 47
3 3 -4 1163.88 32.6
-3 3 4 1282.97 41.5
-3 3 4 1295.77 55.29
3 3 -4 1279.97 49.9
-2 -3 4 295.47 18.6
-2 -3 4 321.17 18.4
-2 -3 4 323.57 20.8
-2 -3 4 306.27 9.9
2 -3 -4 299.87 19.1
2 -3 -4 304.97 20.2
2 -3 -4 326.37 11.4
2 3 -4 315.07 20.7
-2 3 4 264.97 22.4
-2 3 4 322.17 15.6
2 3 -4 324.37 22.6
-2 3 4 331.67 18
-2 3 4 297.67 18.4
2 3 -4 326.37 18.5
-1 -3 4 52.29 7
1 -3 -4 62.09 10.3
1 -3 -4 48.9 8.5
-1 -3 4 61.29 8.2
-1 -3 4 52.39 4.7
1 -3 -4 57.59 10.3
-1 -3 4 50.79 8.3
1 3 -4 46.8 6.9
-1 3 4 54.99 8.3
-1 3 4 48.9 9.9
1 3 -4 69.29 9.3
-1 3 4 58.79 9.5
-1 3 4 49.6 7.3
1 3 -4 72.19 11.6
-1 3 4 50.39 6.8
0 -3 4 1453.35 44.4
0 -3 -4 1501.85 52.19
0 -3 4 1502.95 41.6
0 -3 4 1501.45 45.9
0 -3 4 1531.85 44
0 -3 4 1450.25 52.19
0 -3 -4 1551.64 50.59
0 -3 -4 1466.45 46.3
0 -3 4 1463.75 46.5
0 3 -4 1443.86 45.8
0 3 -4 1550.54 41.3
0 3 4 1434.26 49.2
0 3 4 1515.55 51.49
0 3 4 1533.15 36.4
0 3 4 1512.65 35.5
1 -3 4 87.79 12.8
-1 -3 -4 107.29 19.2
1 -3 4 133.69 11.4
-1 -3 -4 122.09 10.9
1 -3 4 112.79 16.3
1 3 4 116.29 13.6
-1 3 -4 106.49 14.1
1 3 4 120.59 9.3
-1 3 -4 117.79 10.8
1 3 4 119.89 5.4
-1 3 -4 113.59 11.1
1 3 4 116.49 8.7
1 3 4 105.99 19
-1 3 -4 110.09 7.5
-2 -3 -4 7.6 16
2 -3 4 -0.3 4.1
-2 -3 -4 14.5 7.6
-2 -3 -4 2.1 1.9
2 -3 4 -4 6.9
2 -3 4 -4.8 6.9
2 -3 4 4.4 7.5
2 3 4 3.9 14.1
-2 3 -4 9.7 8
2 3 4 2.4 2.7
2 3 4 4.1 3.4
2 3 4 5.8 6.5
-2 3 -4 2.9 2.2
-2 3 -4 -1.8 4.3
2 3 4 1.3 3.3
-2 3 -4 5.6 4.1
3 -3 4 235.08 26.1
3 -3 4 225.48 17.1
3 -3 4 225.98 30.2
-3 -3 -4 262.87 23.6
3 -3 4 232.68 24.2
3 -3 4 234.18 19.3
-3 -3 -4 222.08 32.2
-3 -3 -4 219.78 11.2
3 3 4 236.18 18.3
3 3 4 232.18 13.7
-3 3 -4 254.27 23.1
3 3 4 249.68 22.3
-3 3 -4 237.78 16.5
3 3 4 256.17 18.4
3 3 4 226.48 29.9
-3 3 -4 214.78 19.2
4 -3 4 85.99 19.5
-4 -3 -4 102.29 9.3
4 -3 4 114.19 22.1
4 -3 4 116.49 30.5
-4 -3 -4 118.09 22.6
4 -3 4 102.39 17.3
4 -3 4 105.79 15.3
4 3 4 90.59 17.9
4 3 4 111.09 13.3
-4 3 -4 96.59 16.3
4 3 4 103.69 15.5
-4 3 -4 94.59 11.9
4 3 4 110.39 18.1
-4 3 -4 151.18 22
4 3 4 118.19 30.5
5 -3 4 6.9 8
5 -3 4 9.3 13
-5 -3 -4 -0.8 2.8
-5 -3 -4 -3.1 16.3
5 -3 4 10.3 22.9
5 -3 4 26.7 18.8
-5 -3 -4 -2.3 22.6
5 -3 4 -4.3 11.8
-5 -3 -4 0.2 3.8
5 3 4 0.8 8.6
5 3 4 5.7 9.7
-5 3 -4 1.3 10.9
5 3 4 -10.9 19.6
-5 3 -4 -0.3 5
5 3 4 7.6 8.8
-5 3 -4 6.2 8.8
5 3 4 -1.5 12.1
-6 -3 -4 2.6 4.8
6 -3 4 4.3 9.2
6 -3 4 7.2 22.6
6 -3 4 -7.2 15.6
6 3 4 -18.4 13.1
6 3 4 -10.4 22.9
-6 3 -4 -1.2 11.7
6 3 4 13.1 9
6 3 4 5.4 10.8
7 -3 4 41.5 30.1
-7 -3 -4 8.1 5.8
-7 -3 -4 14.5 6.5
7 -3 4 1.7 10.2
7 -3 4 9.8 17.8
7 3 4 4.5 10.1
-7 3 -4 -0.9 11.4
7 3 4 20 12.8
7 3 4 25.8 25.2
8 -3 4 8.2 20.6
8 -3 4 13.2 27.1
8 -3 4 19.8 13.4
-8 -3 -4 17.1 7.9
8 3 4 14.2 11.9
-8 3 -4 6.2 12.3
8 3 4 11 22.3
8 3 4 5.3 12.9
9 -3 4 -15 11.9
9 -3 4 -7.1 25.4
-9 -3 -4 2.4 5.8
9 -3 4 -30.9 18.5
-9 3 -4 -11.5 10.6
9 3 4 6.7 11.7
9 3 4 -1.4 11.9
9 3 4 42.6 25.9
-10 -3 -4 22.6 10
10 -3 4 10.6 17.1
10 -3 4 33.8 32.8
10 3 4 44.2 26.8
10 3 4 3.2 18.7
10 3 4 14.4 16.3
10 3 4 26.4 15
12 -4 -4 109.19 43.1
12 4 -4 146.39 26.6
12 4 -4 96.99 29
-12 4 4 55.69 38.8
11 -4 -4 83.29 35.5
11 -4 -4 112.79 26.3
-11 -4 4 83.19 22
11 -4 -4 63.59 22.4
11 4 -4 76.39 19.4
11 4 -4 104.19 27.6
-11 4 4 67.39 37
-10 -4 4 245.58 33.7
10 -4 -4 245.78 29.4
10 -4 -4 254.77 45.4
10 -4 -4 269.17 33
10 4 -4 303.27 34.9
10 4 -4 239.88 25.6
-10 4 4 193.88 42
10 4 -4 237.88 36.3
-9 -4 4 777.62 53.29
9 -4 -4 692.73 43.7
9 -4 -4 776.42 70.99
9 -4 -4 745.03 46.6
9 4 -4 575.44 34.8
9 4 -4 709.83 81.79
9 4 -4 810.02 79.89
-9 4 4 677.23 68.19
9 4 -4 664.33 38.5
8 -4 -4 1623.14 84.59
8 -4 -4 1644.74 66.29
-8 -4 4 1678.83 104.59
8 -4 -4 1582.94 65.89
8 4 -4 1510.85 58.49
8 4 -4 1484.65 72.89
-8 4 4 1647.44 84.19
8 4 -4 1567.34 77.19
-8 4 4 1737.53 139.09
-7 -4 4 256.47 25.5
7 -4 -4 234.98 21.1
-7 -4 4 273.37 30.2
7 -4 -4 216.48 25.4
7 -4 -4 273.67 26.4
-7 -4 4 200.88 36.3
7 -4 -4 261.17 42
7 -4 -4 274.87 37
-7 -4 4 201.48 34.4
7 4 -4 266.37 30.4
7 4 -4 252.47 29.1
7 4 -4 188.08 39.4
-7 4 4 306.87 40.8
7 4 -4 259.87 20.4
-7 4 4 227.98 24.1
-7 4 4 270.47 46.2
-7 4 4 292.67 27.7
-6 -4 4 666.93 46
-6 -4 4 611.14 40.2
6 -4 -4 549.54 45.2
6 -4 -4 603.74 35.1
6 -4 -4 630.24 32.9
-6 -4 4 662.23 47.6
6 -4 -4 600.14 32.9
-6 -4 4 686.73 41.2
6 -4 -4 692.43 50.69
-6 4 4 683.43 45.2
6 4 -4 633.84 41
-6 4 4 623.44 53.49
-6 4 4 646.04 33.3
6 4 -4 589.84 28
6 4 -4 636.84 41.5
5 -4 -4 2216.18 89.39
-5 -4 4 2302.77 83.79
-5 -4 4 2321.67 83.39
5 -4 -4 2274.87 65.99
5 -4 -4 2246.88 72.59
-5 -4 4 2491.85 82.49
5 -4 -4 2393.26 88.59
5 -4 -4 2271.47 71.09
-5 4 4 2425.96 70.79
-5 4 4 2290.07 96.09
-5 4 4 2217.88 69.99
5 4 -4 2338.37 83.39
5 4 -4 2037.5 83.59
5 4 -4 2224.98 63.29
-5 4 4 2314.67 83.39
4 -4 -4 2095.79 77.09
4 -4 -4 2093.09 63.69
4 -4 -4 2056.39 56.09
4 -4 -4 2039.6 54.29
-4 -4 4 2178.28 72.19
-4 -4 4 2158.48 74.59
-4 -4 4 2066.59 73.59
4 -4 -4 2099.09 80.29
4 -4 -4 2097.19 67.89
-4 4 4 2179.08 86.49
4 4 -4 2137.29 55.59
4 4 -4 1943.01 74.29
4 4 -4 2156.98 73.89
4 4 -4 2187.98 76.59
-4 4 4 2196.98 83.99
-4 4 4 2132.49 64.59
-4 4 4 2142.89 63.29
3 -4 -4 443.06 29.6
-3 -4 4 495.05 26.6
3 -4 -4 483.65 32.1
3 -4 -4 477.85 26.1
-3 -4 4 396.06 26.8
3 -4 -4 460.15 16.3
-3 -4 4 493.15 27.8
3 -4 -4 462.35 22.7
-3 4 4 436.46 33.7
3 4 -4 456.95 30.6
-3 4 4 473.55 23.5
-3 4 4 435.06 26.4
-3 4 4 470.35 21.7
3 4 -4 436.56 28.6
3 4 -4 458.15 26.6
3 4 -4 451.55 15.7
2 -4 -4 6302.27 149.49
-2 -4 4 6455.75 146.39
-2 -4 4 6372.76 165.88
-2 -4 4 6482.35 160.68
2 -4 -4 6302.67 162.58
2 -4 -4 6417.86 163.18
-2 4 4 6391.26 170.18
2 4 -4 6791.52 171.38
-2 4 4 6475.65 160.48
2 4 -4 6549.54 161.08
2 4 -4 6338.77 160.68
-2 4 4 6460.55 149.29
1 -4 -4 5269.77 135.59
1 -4 -4 5538.25 140.09
-1 -4 4 5398.36 136.29
1 -4 -4 5381.06 133.79
-1 -4 4 5235.68 134.19
-1 -4 4 5527.85 125.79
-1 -4 4 5432.26 143.99
-1 -4 4 5275.67 132.99
1 4 -4 5515.45 132.99
-1 4 4 5535.95 143.29
-1 4 4 5258.77 136.39
1 4 -4 5389.76 143.29
-1 4 4 5206.08 129.09
-1 4 4 5410.46 133.89
-1 4 4 5359.36 121.99
1 4 -4 5381.26 125.29
0 -4 -4 2565.64 76.09
0 -4 -4 2371.16 75.69
0 -4 4 2540.75 74.79
0 -4 4 2400.16 71.69
0 -4 4 2426.66 63.69
0 -4 4 2410.86 69.19
0 -4 -4 2472.85 68.39
0 -4 4 2511.05 68.79
0 -4 4 2256.37 87.39
0 -4 -4 2440.36 69.59
0 4 4 2383.26 73.29
0 4 -4 2336.37 75.39
0 4 -4 2465.65 65.69
0 4 4 2441.36 73.29
-1 -4 -4 152.98 13
1 -4 4 135.59 17.8
-1 -4 -4 155.58 16.1
1 -4 4 146.69 19.6
1 -4 4 148.09 12.6
-1 -4 -4 142.59 20.2
1 -4 4 149.29 12
1 4 4 168.08 16.2
-1 4 -4 130.79 18.9
-1 4 -4 147.79 12.7
-1 4 -4 133.19 12.9
1 4 4 167.18 19.8
-1 4 -4 151.68 10.7
1 4 4 159.88 11.6
2 -4 4 1690.73 61.29
-2 -4 -4 1688.43 71.79
2 -4 4 1724.93 53.39
2 -4 4 1745.43 69.29
2 -4 4 1645.54 53.99
-2 -4 -4 1761.92 57.69
2 4 4 1697.73 53.29
-2 4 -4 1689.73 57.99
-2 4 -4 1710.63 54.39
-2 4 -4 1662.43 61.79
-2 4 -4 1695.33 50.09
2 4 4 1834.12 79.99
2 4 4 1691.73 61.99
2 4 4 1690.73 54.49
-3 -4 -4 798.92 52.09
3 -4 4 761.82 33.8
-3 -4 -4 752.02 38.7
3 -4 4 805.02 48.4
-3 -4 -4 787.22 22.9
3 -4 4 754.92 41.5
3 -4 4 797.12 34.4
-3 4 -4 763.32 43
3 4 4 782.42 41.2
3 4 4 774.92 49
3 4 4 784.42 35.5
3 4 4 794.02 25.3
-3 4 -4 769.32 33
-3 4 -4 749.73 37.7
-3 4 -4 806.22 33.8
3 4 4 810.22 35.3
-4 -4 -4 509.95 19.4
4 -4 4 513.45 38.6
-4 -4 -4 520.55 23.2
4 -4 4 583.64 30.2
4 -4 4 523.05 30.4
-4 -4 -4 489.25 36.4
-4 -4 -4 483.75 46.5
4 -4 4 535.05 43.8
4 -4 4 494.05 45.5
4 4 4 534.25 35.4
4 4 4 561.24 32.1
-4 4 -4 530.85 39.3
4 4 4 480.15 22.4
4 4 4 481.85 31.6
4 4 4 504.65 43.9
-4 4 -4 520.65 27.5
-4 4 -4 517.15 33.1
-5 -4 -4 87.29 10.7
5 -4 4 78.59 22.5
5 -4 4 118.29 34.2
-5 -4 -4 98.09 9.7
5 -4 4 98.79 16.1
-5 -4 -4 64.29 24.8
5 4 4 72.49 18.5
-5 4 -4 106.59 23.4
5 4 4 95.79 16.6
5 4 4 91.79 31.3
5 4 4 104.99 15.2
6 -4 4 1257.27 68.49
6 -4 4 1258.27 53.39
-6 -4 -4 1225.18 42.1
-6 -4 -4 1319.87 50.59
-6 4 -4 1182.38 60.99
6 4 4 1208.88 45.2
6 4 4 1164.88 58.29
7 -4 4 374.26 52.09
-7 -4 -4 357.36 24
7 -4 4 322.27 29.1
-7 -4 -4 319.67 21.2
7 -4 4 298.67 41
7 4 4 326.47 25
7 4 4 323.07 43
7 4 4 348.67 34.9
-7 4 -4 325.87 36.3
7 4 4 324.97 32.2
8 -4 4 61.59 17.8
8 -4 4 65.69 33.6
-8 -4 -4 67.99 12.8
-8 -4 -4 91.59 13.9
8 -4 4 67.29 27.6
-8 4 -4 56.09 18.9
8 4 4 69.29 21.6
8 4 4 107.89 35.9
8 4 4 52.89 18
8 4 4 78.49 16.2
9 -4 4 146.49 46.2
9 -4 4 79.49 47
-9 -4 -4 103.29 16.2
9 -4 4 66.19 20.4
9 4 4 45.5 33.5
9 4 4 97.69 21.1
-9 4 -4 68.09 20.7
9 4 4 93.59 24.6
11 -5 -4 25.4 19.7
11 -5 -4 1.1 27.8
-11 -5 4 12.3 20.7
11 -5 -4 26.5 16.6
11 5 -4 26.3 12.8
-11 5 4 -18.1 36.9
11 5 -4 0.4 17.8
10 -5 -4 12.7 18.3
-10 -5 4 31.6 15.5
10 -5 -4 -0.9 12.8
10 -5 -4 -3.5 22.7
-10 5 4 21 31
10 5 -4 51.09 17.3
10 5 -4 12.5 16.9
10 5 -4 32.6 12.6
9 -5 -4 0.8 16.1
9 -5 -4 -4.5 11.1
9 -5 -4 -10 23.3
-9 -5 4 7.7 11.2
9 5 -4 26.3 16.1
9 5 -4 -3.7 12
-9 5 4 -25.4 22.3
9 5 -4 -0.3 7.2
8 -5 -4 48 24.4
8 -5 -4 43.1 17.5
8 -5 -4 68.99 20.6
-8 -5 4 45 15.8
-8 5 4 34.8 17.8
8 5 -4 47.5 19.3
-8 5 4 20 27.9
8 5 -4 44 19.2
8 5 -4 47.7 12.5
7 -5 -4 199.98 35.8
7 -5 -4 179.48 21.5
7 -5 -4 170.48 24
-7 -5 4 171.88 23.4
-7 -5 4 181.98 35.4
-7 -5 4 158.88 33.9
7 -5 -4 208.48 25.7
7 5 -4 157.98 26
-7 5 4 230.38 25.1
7 5 -4 183.78 26
-7 5 4 133.39 33.2
-7 5 4 213.78 28.7
6 -5 -4 47.3 16.5
6 -5 -4 57.89 15.5
6 -5 -4 62.99 18.5
6 -5 -4 70.69 25.5
-6 -5 4 55.59 14.7
-6 -5 4 41.1 12.2
6 -5 -4 40.7 12.3
-6 -5 4 57.29 24.2
-6 -5 4 57.59 20.8
6 5 -4 48.1 15.6
-6 5 4 61.49 20.3
-6 5 4 40.9 13.4
6 5 -4 28.4 16.4
-6 5 4 46.9 12
-6 5 4 50.19 25.2
6 5 -4 29.1 18.2
6 5 -4 33.8 9.1
-5 -5 4 30.6 15.1
5 -5 -4 13.4 12.9
5 -5 -4 34 12.5
-5 -5 4 33.1 17.4
5 -5 -4 26.9 8.8
5 -5 -4 32.5 12.8
5 -5 -4 8.7 15.2
-5 -5 4 24 9.5
5 5 -4 25.7 12.2
5 5 -4 33.5 15
5 5 -4 26 14.1
5 5 -4 27.2 7.4
-5 5 4 19.7 8.3
-5 5 4 34.1 10
-5 5 4 40 14.6
-5 5 4 1.1 15.5
4 -5 -4 624.14 24.7
4 -5 -4 654.63 33.9
-4 -5 4 677.53 39.8
4 -5 -4 641.54 40.7
4 -5 -4 659.53 43.9
-4 -5 4 698.03 35.9
4 -5 -4 670.33 27.7
-4 -5 4 664.73 37.6
4 5 -4 690.33 37.8
-4 5 4 696.43 31.5
4 5 -4 609.14 38.8
4 5 -4 632.44 39.3
-4 5 4 652.93 48.9
4 5 -4 649.54 24.6
-4 5 4 613.24 36.5
-4 5 4 617.84 27.9
-3 -5 4 240.48 22.6
3 -5 -4 234.08 19.7
3 -5 -4 253.27 23.8
-3 -5 4 241.28 12.6
-3 -5 4 242.38 20.7
-3 -5 4 236.18 19
3 -5 -4 248.28 17.8
3 -5 -4 239.38 27.2
3 -5 -4 246.58 15
3 5 -4 243.08 12.6
3 5 -4 257.17 22.7
-3 5 4 260.77 15.4
3 5 -4 270.27 21.2
-3 5 4 243.18 17.8
-3 5 4 191.88 28.9
3 5 -4 233.88 24.1
-3 5 4 269.17 22.4
-2 -5 4 1447.16 42.2
2 -5 -4 1496.45 43.6
-2 -5 4 1490.65 49.5
2 -5 -4 1510.95 55.69
2 -5 -4 1441.96 55.39
-2 -5 4 1398.56 56.79
2 -5 -4 1444.36 46.6
-2 -5 4 1543.45 57.09
-2 -5 4 1522.75 53.29
-2 5 4 1455.35 41.4
2 5 -4 1535.95 53.89
-2 5 4 1421.16 62.09
2 5 -4 1461.45 52.19
-2 5 4 1435.06 50.89
-2 5 4 1500.15 53.29
2 5 -4 1478.25 41.4
2 5 -4 1508.25 63.39
1 -5 -4 363.36 23.9
-1 -5 4 359.36 21.6
-1 -5 4 375.66 21.3
1 -5 -4 356.86 23.8
-1 -5 4 354.56 23.1
1 -5 -4 355.46 23.5
-1 -5 4 331.47 25.5
-1 -5 4 346.27 19.9
-1 -5 4 393.36 17.7
1 5 -4 378.26 17.5
-1 5 4 354.26 28.5
-1 5 4 339.27 22
1 5 -4 379.36 21.3
-1 5 4 371.86 12.9
-1 5 4 366.46 19.7
1 5 -4 322.17 28.4
0 -5 4 124.69 12.3
0 -5 -4 132.19 12.5
0 -5 -4 129.79 15.2
0 -5 -4 106.69 12.8
0 -5 4 110.89 18.7
0 -5 4 101.99 14.2
0 -5 4 134.69 12.3
0 -5 4 130.59 12.9
0 5 4 131.29 15.9
0 5 -4 130.09 13.1
0 5 -4 103.79 21.1
0 5 4 125.89 14.2
0 5 -4 147.99 13.4
1 -5 4 4.6 7.7
-1 -5 -4 3.8 5.2
1 -5 4 2.3 3.9
-1 -5 -4 5.4 6.4
-1 -5 -4 3.5 15.2
-1 -5 -4 10.7 5.4
1 -5 4 -7.5 5.8
1 -5 4 0.9 4.2
-1 5 -4 5.8 5.6
1 5 4 4.1 3.4
1 5 4 0.1 11.1
-1 5 -4 17.4 8.7
-1 5 -4 -4.6 8.6
-1 5 -4 0.7 2.9
1 5 4 3.9 6.3
-1 5 -4 -0.1 3.6
-2 -5 -4 62.69 12.7
2 -5 4 55.69 10
2 -5 4 43.6 15
2 -5 4 41.7 9.3
-2 -5 -4 38.5 21
2 -5 4 47.3 15.3
-2 5 -4 48.4 8
2 5 4 70.09 21.9
-2 5 -4 48.1 9.7
-2 5 -4 48.7 11.6
-2 5 -4 42 15.5
2 5 4 43.8 9.7
2 5 4 45.7 12.2
2 5 4 52.49 9.1
3 -5 4 269.67 20.2
-3 -5 -4 290.97 25.4
3 -5 4 247.28 27.7
3 -5 4 258.47 19.6
3 -5 4 287.47 32.1
-3 -5 -4 265.27 9.2
-3 -5 -4 262.07 35.4
-3 5 -4 248.18 18.5
-3 5 -4 278.57 32.9
-3 5 -4 257.67 17.1
3 5 4 267.07 33.8
3 5 4 277.07 21.1
3 5 4 262.17 24.3
3 5 4 273.07 21
4 -5 4 85.49 15
4 -5 4 66.19 19.6
-4 -5 -4 145.09 36.4
-4 -5 -4 89.39 7.3
4 -5 4 101.99 15
4 -5 4 97.79 31.7
-4 -5 -4 84.69 20.2
-4 5 -4 82.99 12.2
4 5 4 87.79 28.3
4 5 4 73.99 18.2
4 5 4 90.09 16.2
4 5 4 83.59 14.2
-4 5 -4 88.39 26.3
-4 5 -4 96.39 18.7
-5 -5 -4 71.59 9.2
5 -5 4 66.09 27.3
5 -5 4 62.79 21.6
5 -5 4 55.59 13.7
-5 5 -4 51.89 21.5
5 5 4 57.09 17.3
5 5 4 54.89 24.1
5 5 4 44.9 15.5
5 5 4 56.79 14.6
6 -5 4 105.29 35
6 -5 4 143.59 30.4
6 -5 4 110.59 19.4
-6 -5 -4 115.89 11.6
-6 -5 -4 133.89 14.7
-6 5 -4 102.29 24.7
6 5 4 126.59 20.2
6 5 4 147.39 34.6
6 5 4 149.49 26.9
7 -5 4 11.5 20
7 -5 4 1.9 11.2
-7 -5 -4 12.8 6
-7 -5 -4 6.1 6.2
7 -5 4 11.5 26.3
7 5 4 9.7 10
7 5 4 19.2 13.5
7 5 4 8.6 21.1
-7 5 -4 -17.6 15.6
-8 -5 -4 8.5 8
-8 -5 -4 20.7 7.8
8 -5 4 -1.6 27.3
8 -5 4 12.9 13.2
8 -5 4 7.8 21.4
8 5 4 13.8 12.9
8 5 4 65.79 24.9
8 5 4 26.7 15
-8 5 -4 -1 15.8
9 -5 4 -8.2 23.8
9 -5 4 -8.5 14.7
-9 -5 -4 3.9 5.8
9 5 4 -7.8 11
9 5 4 2.2 10.9
9 5 4 49.4 22.7
11 -6 -4 117.19 29.1
11 -6 -4 139.39 42.6
-11 -6 4 170.58 28.9
11 -6 -4 94.19 24.9
11 6 -4 168.78 23.9
-11 6 4 70.69 41.5
10 -6 -4 194.08 32
10 -6 -4 151.28 43.3
-10 -6 4 208.98 29.7
10 -6 -4 177.38 28.6
10 6 -4 264.47 31.8
-10 6 4 200.38 48.6
10 6 -4 183.48 31.2
10 6 -4 210.28 23.9
-9 -6 4 405.76 37.9
9 -6 -4 428.36 51.79
9 -6 -4 397.26 35.1
9 -6 -4 380.66 36.4
-9 6 4 419.06 60.49
9 6 -4 407.16 30.1
9 6 -4 417.46 39.5
9 6 -4 437.96 42.8
-8 -6 4 595.34 43
8 -6 -4 584.84 38.9
8 -6 -4 514.15 38.6
8 -6 -4 648.74 59.89
8 6 -4 557.74 33.3
8 6 -4 540.15 45.1
-8 6 4 566.34 41.1
-8 6 4 584.54 63.69
8 6 -4 553.24 45.5
7 -6 -4 418.86 32.2
-7 -6 4 388.36 46
-7 -6 4 479.45 40.9
7 -6 -4 439.76 33.5
7 -6 -4 409.46 44.6
7 6 -4 416.66 37.9
7 6 -4 446.66 39.5
-7 6 4 406.56 53.59
-7 6 4 496.25 40.1
7 6 -4 414.26 26.5
-7 6 4 472.15 35
-6 -6 4 758.82 52.29
6 -6 -4 799.12 42.4
-6 -6 4 829.62 53.09
6 -6 -4 879.11 59.59
-6 -6 4 853.01 42.5
-6 -6 4 949.6 49.5
6 -6 -4 862.01 42.1
6 -6 -4 894.91 61.39
6 -6 -4 873.31 42.5
6 6 -4 747.83 54.69
6 6 -4 857.91 36.8
-6 6 4 905.31 40.9
-6 6 4 984.9 54.19
-6 6 4 923.41 42.9
6 6 -4 851.61 50.49
-6 6 4 858.01 65.49
6 6 -4 876.91 52.79
5 -6 -4 982.7 61.99
-5 -6 4 980.9 52.39
5 -6 -4 1005 46.7
-5 -6 4 1004.9 55.39
5 -6 -4 1010.7 43.4
5 -6 -4 988.9 37.6
5 -6 -4 966.1 41.3
5 -6 -4 988.1 56.69
-5 -6 4 1035.4 49.2
-5 6 4 976.2 67.19
5 6 -4 1009.6 37.3
5 6 -4 1040 52.49
-5 6 4 1005.7 40.3
-5 6 4 1056.49 54.09
5 6 -4 878.81 53.29
-5 6 4 1003.3 43
5 6 -4 999.9 55.59
4 -6 -4 1119.59 49.2
4 -6 -4 1110.69 58.09
-4 -6 4 1099.09 51.99
-4 -6 4 1122.69 48.9
-4 -6 4 1045.8 54.69
4 -6 -4 1101.29 42.4
4 -6 -4 1076.29 39.2
4 -6 -4 1094.39 60.49
4 6 -4 983.5 51.09
-4 6 4 1109.19 52.09
4 6 -4 1132.99 56.29
4 6 -4 1146.39 52.19
-4 6 4 1037.9 63.19
-4 6 4 1061.59 39.4
-4 6 4 1131.29 44.6
4 6 -4 1131.79 37.7
-3 -6 4 678.93 26.2
-3 -6 4 657.73 36.2
3 -6 -4 726.33 29.9
-3 -6 4 667.73 40
-3 -6 4 740.03 36.2
3 -6 -4 677.73 40.7
3 -6 -4 706.33 37.2
3 -6 -4 675.93 30
-3 6 4 658.73 48.4
3 6 -4 681.83 42.9
3 6 -4 668.73 26.1
-3 6 4 675.33 26.7
3 6 -4 683.23 36.7
-3 6 4 699.63 38
-3 6 4 698.63 33.4
3 6 -4 673.53 37.1
-2 -6 4 1545.15 63.49
2 -6 -4 1617.94 61.29
2 -6 -4 1655.13 47.5
2 -6 -4 1573.14 54.19
-2 -6 4 1585.14 58.69
2 -6 -4 1544.05 61.69
-2 -6 4 1624.94 53.89
-2 -6 4 1609.54 48.4
-2 -6 4 1542.55 56.29
2 6 -4 1626.14 57.89
2 6 -4 1637.24 59.89
-2 6 4 1558.34 69.39
-2 6 4 1585.84 44.5
2 6 -4 1848.62 77.59
-2 6 4 1582.44 59.59
-2 6 4 1535.55 55.99
2 6 -4 1562.94 47.1
1 -6 -4 366.56 26.3
-1 -6 4 348.67 20.9
-1 -6 4 377.76 28.3
1 -6 -4 373.96 26.6
-1 -6 4 370.36 24.1
1 -6 -4 369.36 26.7
1 -6 -4 345.57 23.2
-1 -6 4 361.86 25.4
1 -6 -4 387.96 16
-1 -6 4 351.66 22.5
1 6 -4 345.07 22.1
-1 6 4 359.86 13
-1 6 4 346.87 21
-1 6 4 376.86 33.3
-1 6 4 349.47 23.4
1 6 -4 337.97 18.3
1 6 -4 304.47 31.7
0 -6 -4 564.04 31.4
0 -6 4 553.64 39.6
0 -6 4 562.04 25.5
0 -6 4 526.95 31.7
0 -6 -4 538.25 29.1
0 -6 -4 536.65 35.6
0 -6 4 569.24 36
0 -6 4 613.74 28
0 -6 -4 570.54 32.7
0 6 -4 575.64 26.8
0 6 -4 552.94 41.4
0 6 4 559.54 30.5
0 6 -4 572.04 27.6
0 6 4 544.25 27.3
0 6 4 559.44 31.3
-1 -6 -4 576.34 30.9
1 -6 4 646.74 29.6
1 -6 4 554.94 34
1 -6 4 587.64 27.4
-1 -6 -4 628.44 34.8
-1 -6 -4 630.24 42.7
1 -6 4 585.44 42.6
-1 -6 -4 571.84 31.2
1 6 4 551.94 36.7
-1 6 -4 563.04 42.5
1 6 4 598.34 29.1
-1 6 -4 606.24 34.8
-1 6 -4 594.04 28
-1 6 -4 594.64 32.6
1 6 4 558.34 32.9
-1 6 -4 562.94 28.6
2 -6 4 303.47 19.9
-2 -6 -4 319.07 24.3
-2 -6 -4 309.07 25.6
-2 -6 -4 309.37 37.2
2 -6 4 287.87 33.4
2 -6 4 311.47 22
2 -6 4 331.67 29.9
-2 6 -4 345.47 30.6
-2 6 -4 399.76 47.1
2 6 4 295.17 31
-2 6 -4 317.27 20.1
2 6 4 316.97 22.4
2 6 4 307.67 21.3
-2 6 -4 363.36 26.4
2 6 4 294.67 25
-2 6 -4 357.96 22.2
3 -6 4 815.52 38.1
3 -6 4 823.82 48.8
-3 -6 -4 901.41 69.09
-3 -6 -4 795.62 42.8
3 -6 4 994.5 83.89
3 6 4 886.51 41.4
-3 6 -4 811.82 37.3
3 6 4 871.11 46.6
-3 6 -4 814.72 43
3 6 4 865.51 40.5
3 6 4 865.81 54.09
-3 6 -4 876.61 36.6
-3 6 -4 803.22 53.69
-4 -6 -4 412.66 47.1
4 -6 4 463.15 29.5
-4 -6 -4 508.95 15.9
4 -6 4 492.55 41.1
4 -6 4 540.45 47
4 -6 4 464.25 28.3
4 6 4 501.15 32.6
4 6 4 476.25 32.8
4 6 4 459.25 43.1
4 6 4 451.25 35.1
-4 6 -4 477.05 27.1
-4 6 -4 497.85 47.5
5 -6 4 321.87 41.6
-5 -6 -4 328.77 14.9
5 -6 4 350.86 41.3
5 6 4 357.66 37.3
-5 6 -4 321.17 43
5 6 4 313.97 38
5 6 4 319.37 27.7
-6 -6 -4 383.86 24.9
6 -6 4 394.76 47.9
6 -6 4 376.46 43.2
6 -6 4 381.16 31.5
-6 -6 -4 380.26 18.7
6 6 4 380.66 45.4
6 6 4 326.37 33.2
6 6 4 328.37 31
-6 6 -4 327.27 44.7
-7 -6 -4 121.89 12.8
7 -6 4 108.89 20.6
-7 -6 -4 126.09 15.5
7 -6 4 145.69 32.9
7 -6 4 160.38 41.1
-7 6 -4 61.89 25.3
7 6 4 106.89 22
7 6 4 115.49 24.9
7 6 4 159.48 36.4
8 -6 4 71.09 29.1
8 -6 4 131.79 41.1
-8 -6 -4 107.59 15.5
8 -6 4 60.39 19.3
8 6 4 144.89 35.3
-8 6 -4 90.19 27.7
8 6 4 123.39 25.7
8 6 4 115.09 25.1
9 -6 4 35.1 27.8
-9 -6 -4 46.1 11.2
9 -6 4 71.39 39.3
9 -6 4 76.49 22.5
9 6 4 58.19 19.1
9 6 4 106.89 31.4
9 6 4 50.19 20.8
-9 6 -4 35.9 24.5
-11 -7 4 1.8 9.6
11 -7 -4 -8.3 14.3
11 -7 -4 -41.8 24.7
11 7 -4 14.1 11.8
-11 7 4 -35 27.4
11 7 -4 -10 15.2
10 -7 -4 2.6 14.5
10 -7 -4 1.5 17.6
-10 -7 4 2.3 9.3
10 -7 -4 -15.3 21.9
10 7 -4 24.2 13.7
10 7 -4 17.4 11.3
-10 7 4 -43 39.9
10 7 -4 0 13.1
9 -7 -4 45.8 20.8
-9 -7 4 55.49 15.6
9 -7 -4 58.19 18.8
9 -7 -4 72.09 30.6
9 7 -4 78.19 15.9
-9 7 4 54.89 23.7
-9 7 4 46.5 28.4
9 7 -4 62.59 21.6
9 7 -4 98.79 25.6
8 -7 -4 22 19.3
-8 -7 4 24.2 11.1
8 -7 -4 18.5 16.2
8 -7 -4 11.3 39.5
8 7 -4 27.1 10.1
-8 7 4 28 18.4
8 7 -4 16.6 14.1
-8 7 4 26.2 22.6
8 7 -4 35.5 18.5
-7 -7 4 14.6 10
7 -7 -4 18.8 13.6
7 -7 -4 1.8 18.6
7 7 -4 8.3 7.3
7 7 -4 8.5 12
7 7 -4 26.5 21.4
-7 7 4 16.9 20.4
-7 7 4 1.4 21.1
6 -7 -4 379.76 25.2
-6 -7 4 433.36 34
-6 -7 4 316.67 35.5
6 -7 -4 392.96 29.2
6 -7 -4 382.76 30.5
6 -7 -4 395.76 41.9
-6 7 4 350.26 25.3
-6 7 4 418.86 29.7
6 7 -4 415.86 38.4
-6 7 4 401.16 48.2
-6 7 4 421.56 38.4
6 7 -4 375.06 34.4
5 -7 -4 176.78 30.6
5 -7 -4 174.18 25.9
5 -7 -4 149.59 20.6
-5 -7 4 158.88 28
5 -7 -4 180.08 21.7
-5 -7 4 159.18 20.9
5 -7 -4 199.08 35.9
-5 7 4 167.98 16.9
-5 7 4 139.59 33.2
5 7 -4 125.09 24.7
5 7 -4 154.28 15
-5 7 4 180.68 19.2
5 7 -4 177.88 23.8
5 7 -4 154.58 25
-5 7 4 199.38 26.3
4 -7 -4 23.8 11.3
4 -7 -4 39.7 11.9
4 -7 -4 39.8 18.8
4 -7 -4 20.1 15.8
4 -7 -4 59.99 13.3
-4 -7 4 43.9 17.6
-4 -7 4 49.99 12.3
-4 -7 4 48.4 15.9
4 7 -4 32.9 8.4
4 7 -4 35.6 17
-4 7 4 61.09 16.8
-4 7 4 40.6 11.2
-4 7 4 22.1 18.9
4 7 -4 25.2 13.5
4 7 -4 30.4 11.5
-4 7 4 28.2 7.6
-3 -7 4 14.5 7.2
3 -7 -4 23.5 15.1
3 -7 -4 31.5 9.7
-3 -7 4 38.2 13.1
-3 -7 4 17.3 6.3
-3 -7 4 27.6 14.3
3 -7 -4 16.4 9.7
3 -7 -4 48.5 13.5
-3 -7 4 26.6 8.8
-3 7 4 13.2 10.7
3 7 -4 23.9 10.3
3 7 -4 20.2 6.6
-3 7 4 30.1 9.8
-3 7 4 23.5 16.4
3 7 -4 27.4 16.2
3 7 -4 19.8 15.1
3 7 -4 19.5 9.2
-3 7 4 23.5 6
2 -7 -4 69.79 17.7
2 -7 -4 54.69 16.5
-2 -7 4 76.69 12.6
-2 -7 4 73.69 9.8
-2 -7 4 60.49 15
-2 -7 4 69.89 19.2
2 -7 -4 84.89 18.3
2 -7 -4 68.59 10.4
-2 -7 4 59.29 13.9
-2 -7 4 62.89 11.3
2 7 -4 49.3 11.6
-2 7 4 65.69 13.1
-2 7 4 58.39 20.2
-2 7 4 74.19 8
2 7 -4 75.29 9.8
-2 7 4 71.49 15.7
2 7 -4 62.19 20.7
-1 -7 4 83.39 11.5
1 -7 -4 92.79 21
-1 -7 4 83.99 12.7
-1 -7 4 81.29 33
-1 -7 4 70.89 12.3
1 -7 -4 88.39 18.1
-1 -7 4 66.69 11.2
1 -7 -4 84.99 10.1
-1 -7 4 61.09 15.3
-1 7 4 86.59 21.2
1 7 -4 95.39 24.7
-1 7 4 75.29 13.1
-1 7 4 86.89 13.7
1 7 -4 75.89 11.9
1 7 -4 84.39 12.7
-1 7 4 68.99 6.2
0 -7 4 101.29 13.3
0 -7 4 84.29 17.7
0 -7 -4 96.09 18.1
0 -7 -4 122.49 26.4
0 -7 4 87.29 12.5
0 -7 4 104.69 18.7
0 -7 -4 87.69 16.4
0 -7 4 91.69 11.6
0 7 -4 75.19 22.9
0 7 4 122.19 24.8
0 7 4 109.29 14.8
0 7 -4 86.39 12.1
0 7 4 82.49 11.8
1 -7 4 13.4 8
1 -7 4 21.7 11.5
1 -7 4 17.9 14.7
-1 -7 -4 33.3 22
1 -7 4 26 8.3
-1 -7 -4 11.4 9.3
-1 -7 -4 22.8 9.2
-1 -7 -4 34.2 12.6
1 -7 4 27 8.1
-1 7 -4 48.9 13.3
1 7 4 29 8.1
-1 7 -4 14 15.3
1 7 4 29.3 10.8
-1 7 -4 22.4 8.6
-1 7 -4 24.4 7.1
1 7 4 28.4 15.1
-2 -7 -4 7.3 9.1
2 -7 4 -9.8 10.6
2 -7 4 -5.4 10.3
-2 -7 -4 9.5 21.4
-2 -7 -4 1.6 7.4
2 -7 4 28.8 8.4
-2 -7 -4 27.6 11.2
2 -7 4 14.5 8.3
-2 7 -4 9.6 5.6
2 7 4 0 12.6
-2 7 -4 9 6.7
-2 7 -4 8.4 16.6
-2 7 -4 9.5 8.9
2 7 4 5.7 5.7
-2 7 -4 15.5 13.7
2 7 4 7.4 8.4
3 -7 4 40.2 17.6
3 -7 4 71.89 13.3
3 -7 4 49.1 13
3 -7 4 64.59 22.8
-3 -7 -4 55.09 31.4
-3 7 -4 40.9 22.1
-3 7 -4 56.89 10.7
3 7 4 43.8 11.9
3 7 4 40.5 20.8
3 7 4 49.2 11.6
3 7 4 94.89 18.9
4 -7 4 217.58 21.7
4 -7 4 215.18 30.8
4 7 4 222.28 26
4 7 4 215.78 31
-4 7 -4 226.28 39
4 7 4 197.48 21.9
4 7 4 245.78 27.4
-4 7 -4 230.38 19.7
5 -7 4 2.6 13.8
5 -7 4 3.7 8.9
-5 -7 -4 8.9 3.3
5 -7 4 3.1 21.4
-5 7 -4 7.7 20.8
-5 7 -4 5 5.1
5 7 4 0.7 18
5 7 4 4.7 9
5 7 4 14.1 9.7
6 -7 4 6.8 10.6
6 -7 4 36.5 27.8
6 -7 4 9 16.8
6 7 4 22.1 12.9
6 7 4 6.5 9.4
6 7 4 31.8 18.5
-6 7 -4 2.9 21.6
-7 -7 -4 29.6 7.6
7 -7 4 16.7 20.5
7 -7 4 20.2 22.6
7 -7 4 26.7 14.1
7 7 4 51.79 23.5
-7 7 -4 1.4 22.6
7 7 4 50.49 18.1
7 7 4 45 14.8
8 -7 4 7.2 29.8
8 7 4 33.1 21.8
-8 7 -4 -29.7 21.9
8 7 4 32.5 15.2
9 -7 4 -34.4 30.8
9 7 4 -3.7 10.1
-10 -8 4 166.08 25.9
10 -8 -4 107.19 29.3
10 -8 -4 137.29 43.6
10 -8 -4 136.99 30.9
10 8 -4 178.48 30.8
10 8 -4 213.98 35.1
-10 8 4 143.99 46.6
9 -8 -4 172.18 29.9
9 -8 -4 150.38 39.2
9 -8 -4 168.08 27.8
-9 -8 4 194.78 26.7
9 8 -4 199.98 22.4
-9 8 4 171.18 43.4
9 8 -4 134.79 29.8
-9 8 4 99.69 28
9 8 -4 200.88 28.3
8 -8 -4 399.76 35.7
8 -8 -4 439.06 37.7
8 -8 -4 495.05 52.09
-8 -8 4 419.76 37.2
-8 8 4 356.46 36.1
8 8 -4 413.86 41.1
8 8 -4 383.96 40
-8 8 4 510.65 62.49
8 8 -4 416.06 29.4
7 -8 -4 687.13 58.59
7 -8 -4 603.44 47.2
-7 -8 4 623.04 43.4
7 -8 -4 675.83 35.7
7 -8 -4 598.14 41.1
7 8 -4 643.04 35.3
-7 8 4 598.74 60.69
7 8 -4 690.43 51.89
-7 8 4 660.73 42
-6 -8 4 942.41 51.49
6 -8 -4 882.51 61.89
6 -8 -4 938.71 47.5
6 -8 -4 950.5 46.1
6 -8 -4 936.51 41.5
-6 8 4 986.2 72.39
-6 8 4 1010.1 58.39
-6 8 4 817.32 50.79
6 8 -4 874.11 57.89
6 8 -4 967.5 57.19
6 8 -4 891.31 40.5
5 -8 -4 1690.63 60.19
-5 -8 4 1650.93 74.49
-5 -8 4 1696.33 70.59
5 -8 -4 1713.83 61.39
5 -8 -4 1709.53 82.69
-5 8 4 1726.03 77.49
-5 8 4 1688.03 57.89
-5 8 4 1666.53 92.59
5 8 -4 1737.53 80.89
5 8 -4 1626.14 74.49
-5 8 4 1691.43 64.49
4 -8 -4 1748.33 79.49
-4 -8 4 1592.54 58.69
-4 -8 4 1692.43 67.69
4 -8 -4 1642.74 56.59
-4 -8 4 1614.74 54.29
4 -8 -4 1577.24 58.79
4 8 -4 1651.03 70.99
4 8 -4 1681.13 78.89
4 8 -4 1655.13 55.19
-4 8 4 1582.24 52.99
-4 8 4 1669.53 71.89
4 8 -4 1548.55 69.49
-4 8 4 1625.04 88.89
-4 8 4 1769.82 64.29
-3 -8 4 2423.66 75.19
3 -8 -4 2325.27 91.19
3 -8 -4 2365.26 96.29
3 -8 -4 2417.56 75.09
3 -8 -4 2358.26 78.49
-3 -8 4 2282.47 70.09
-3 -8 4 2297.37 81.99
-3 -8 4 2428.36 132.79
-3 -8 4 2283.27 84.49
-3 8 4 2267.47 84.79
3 8 -4 2344.17 70.39
-3 8 4 2352.36 103.89
3 8 -4 2459.85 104.89
3 8 -4 2311.77 84.09
-3 8 4 2446.66 80.69
3 8 -4 2249.77 84.99
-3 8 4 2329.77 66.09
-2 -8 4 1792.12 72.49
2 -8 -4 1892.21 77.49
2 -8 -4 1885.51 54.19
-2 -8 4 1770.42 76.39
-2 -8 4 1822.52 70.89
-2 -8 4 1860.41 69.09
-2 -8 4 1866.31 61.89
-2 -8 4 1803.62 59.79
2 -8 -4 1738.33 68.19
2 -8 -4 1758.02 71.99
2 8 -4 1913.51 88.89
-2 8 4 1845.02 67.69
2 8 -4 1870.11 58.79
-2 8 4 1860.61 51.59
-2 8 4 1836.12 70.89
-2 8 4 1768.02 84.99
1 -8 -4 1585.04 67.59
-1 -8 4 1594.54 64.19
-1 -8 4 1639.54 56.69
-1 -8 4 1624.74 68.39
1 -8 -4 1568.14 66.69
-1 -8 4 1704.43 57.49
1 -8 -4 1679.23 65.59
1 -8 -4 1693.83 46.3
1 -8 -4 1663.93 69.59
-1 -8 4 1615.74 71.29
-1 8 4 1654.33 63.39
1 8 -4 1648.73 61.79
-1 8 4 1599.64 43.8
1 8 -4 1681.33 81.89
1 8 -4 1641.84 55.19
-1 8 4 1647.74 79.29
0 -8 -4 1123.29 58.69
0 -8 -4 1153.08 28.1
0 -8 -4 1072.69 49.8
0 -8 4 1064.79 53.89
0 -8 4 1177.48 45.2
0 -8 4 1064.29 49.7
0 -8 -4 1134.59 53.49
0 -8 4 999.6 54.59
0 -8 -4 1068.59 52.69
0 -8 4 1142.99 45.1
0 8 4 1137.09 49.8
0 8 -4 1095.19 66.49
0 8 4 1095.29 64.39
0 8 -4 1097.39 47
0 8 4 1071.99 47.5
0 8 -4 1139.59 44.7
0 8 4 1011.4 48.9
1 -8 4 1384.96 76.59
-1 -8 -4 1354.26 58.69
-1 -8 -4 1309.17 62.19
1 -8 4 1344.97 51.19
-1 -8 -4 1322.87 68.39
1 -8 4 1348.77 57.79
1 -8 4 1291.87 61.79
1 -8 4 1297.97 50.99
-1 8 -4 1319.27 52.99
1 8 4 1336.67 58.79
-1 8 -4 1283.67 51.39
-1 8 -4 1315.87 52.19
1 8 4 1307.87 59.09
1 8 4 1326.07 53.99
-1 8 -4 1352.46 76.59
2 -8 4 1268.07 98.49
2 -8 4 995.7 55.69
-2 -8 -4 1054.89 51.59
2 -8 4 991.2 44.4
-2 -8 -4 1009.3 65.59
2 -8 4 1033.7 45.3
2 8 4 1148.29 54.69
2 8 4 1092.19 57.09
-2 8 -4 1058.59 50.59
-2 8 -4 1035.6 68.69
-2 8 -4 1034 45.5
2 8 4 1049.3 48
3 -8 4 561.74 33.4
3 -8 4 547.15 43.3
3 8 4 582.74 40
-3 8 -4 631.04 40.8
-3 8 -4 577.44 51.69
-3 8 -4 590.64 33.2
3 8 4 629.34 37.7
3 8 4 561.44 43.3
4 -8 4 591.04 46.3
4 -8 4 590.74 35.9
4 8 4 644.94 44.1
-4 8 -4 617.94 34.7
4 8 4 604.34 47.3
4 8 4 670.03 41.2
-4 8 -4 592.04 54.99
5 -8 4 391.46 48.1
5 -8 4 358.06 29.9
5 -8 4 316.47 38.8
5 8 4 387.16 33.3
5 8 4 385.46 40.8
5 8 4 410.26 36
-5 8 -4 368.86 48.6
6 -8 4 178.98 25
6 -8 4 224.98 34.8
6 -8 4 223.48 46.2
-6 -8 -4 179.78 10.3
6 8 4 176.18 25.9
6 8 4 176.98 23.7
-6 8 -4 122.69 34.4
6 8 4 221.48 35.3
-7 -8 -4 121.09 11.5
7 -8 4 121.69 23.4
7 -8 4 109.59 30.7
7 -8 4 182.88 45.8
7 8 4 136.19 24.2
7 8 4 127.39 25.8
-7 8 -4 74.59 37.3
7 8 4 190.28 32.2
8 -8 4 24 17.4
8 -8 4 39.7 34.1
8 -8 4 55.09 29.3
8 8 4 74.99 21.7
8 8 4 26.3 14
8 8 4 101.79 29.2
-8 8 -4 2.1 27.7
10 -9 -4 -7.9 20.8
10 -9 -4 -10.1 14.3
10 -9 -4 -17.2 30
10 9 -4 0.6 15.2
10 9 -4 12.2 11.3
9 -9 -4 -3.4 22.6
9 -9 -4 15.5 20.6
9 -9 -4 -7 15.4
9 9 -4 25.5 16.8
9 9 -4 58.99 21.6
-9 9 4 17.5 45.6
9 9 -4 21.1 9.8
8 -9 -4 35 24.7
-8 -9 4 21.1 10.6
8 -9 -4 6.8 15
-8 9 4 9.5 21.4
8 9 -4 26.5 10.8
-8 9 4 9.4 17.1
8 9 -4 30.1 15.1
8 9 -4 31.8 13.8
7 -9 -4 30.2 21.7
7 -9 -4 4.7 17
-7 -9 4 14.2 8.8
7 -9 -4 -8.8 12.3
7 9 -4 25.1 16.3
7 9 -4 10.1 10.8
-7 9 4 -7.6 11.7
-7 9 4 -1.1 14.3
7 9 -4 11.9 7.7
-6 -9 4 192.68 24.8
6 -9 -4 158.58 32.3
6 -9 -4 178.68 24.3
6 -9 -4 243.88 27.6
-6 9 4 196.78 23.7
6 9 -4 190.98 27
6 9 -4 189.78 18.7
-6 9 4 185.68 38.9
6 9 -4 220.58 30.9
5 -9 -4 157.58 21.1
5 -9 -4 186.68 31.8
-5 -9 4 145.49 20.9
-5 9 4 185.48 21.6
5 9 -4 189.88 25.1
5 9 -4 173.58 16.8
-5 9 4 183.18 26.1
-5 9 4 190.68 39
5 9 -4 156.38 27.5
-5 9 4 145.39 16
4 -9 -4 10 13.8
-4 -9 4 28.3 9.3
-4 -9 4 31.8 9.6
-4 -9 4 27.3 16.5
4 -9 -4 32.3 10.9
-4 -9 4 22.9 10.9
4 9 -4 41.5 21.6
-4 9 4 41.9 9.3
4 9 -4 32.4 9.3
4 9 -4 33.1 12.4
4 9 -4 27.6 19.2
-4 9 4 52.69 23.2
-4 9 4 64.59 18.6
-4 9 4 46.4 15.3
-3 -9 4 181.18 17.3
-3 -9 4 178.08 25.2
-3 -9 4 137.59 22.4
-3 -9 4 159.98 16.7
3 -9 -4 222.38 22.5
3 -9 -4 154.38 26.2
3 -9 -4 188.58 17.9
-3 -9 4 167.78 20.1
-3 9 4 175.68 37.2
-3 9 4 153.08 19
3 9 -4 199.88 17
-3 9 4 173.28 13.8
-3 9 4 160.38 23
3 9 -4 177.58 35.9
-2 -9 4 585.44 30.8
2 -9 -4 565.54 25.8
-2 -9 4 599.94 37.3
-2 -9 4 524.75 29.3
-2 -9 4 527.05 38.5
2 -9 -4 497.05 40.3
2 -9 -4 565.34 38.7
-2 -9 4 527.85 36.5
-2 9 4 547.75 22.7
2 9 -4 573.34 52.99
2 9 -4 553.84 29.2
2 9 -4 532.75 35.8
-2 9 4 514.55 33.2
-2 9 4 531.45 49.6
1 -9 -4 480.95 37.9
1 -9 -4 499.95 21.2
-1 -9 4 438.86 35.4
-1 -9 4 442.16 26.9
-1 -9 4 461.75 33.4
1 -9 -4 448.56 37.6
-1 -9 4 463.65 28.5
-1 9 4 456.65 45.4
1 9 -4 474.25 31.9
1 9 -4 499.95 28.2
1 9 -4 439.76 48.4
-1 9 4 463.15 31.9
-1 9 4 470.35 18.8
-1 9 4 457.05 31.1
0 -9 4 910.11 53.39
0 -9 -4 1065.19 28.3
0 -9 4 1052.19 45.5
0 -9 4 966.1 42.6
0 -9 -4 1083.29 55.59
0 -9 4 968.6 49.99
0 -9 -4 1025.2 59.19
0 9 4 1040.6 49.6
0 9 -4 1014.9 47.2
0 9 -4 1058.99 69.29
0 9 -4 1005.2 44.3
0 9 4 962.2 64.89
0 9 4 1048.7 51.09
-1 -9 -4 443.26 35
1 -9 4 400.76 27.8
1 -9 4 400.86 36.2
1 -9 4 422.26 28.6
1 -9 4 401.66 31.4
-1 -9 -4 470.85 45.2
1 9 4 397.96 33
1 9 4 438.86 32.9
-1 9 -4 446.86 49.3
-1 9 -4 387.36 29.4
-1 9 -4 428.86 28.9
2 -9 4 554.24 38.1
2 -9 4 575.64 38.9
-2 -9 -4 497.45 50.69
-2 -9 -4 608.34 40.1
2 -9 4 595.54 33.9
-2 9 -4 688.83 59.09
-2 9 -4 581.84 34.1
2 9 4 596.54 41.7
-2 9 -4 590.84 38.3
3 -9 4 220.18 22.1
3 -9 4 228.08 32.9
-3 -9 -4 209.08 24.3
-3 9 -4 193.98 28.6
-3 9 -4 178.88 19.4
-3 9 -4 202.48 37.7
3 9 4 228.38 30.2
3 9 4 210.98 25.8
4 -9 4 -7.5 7.2
4 -9 4 11.6 13.4
4 9 4 12.6 9.9
4 9 4 -1.7 5.2
4 9 4 2.5 12.5
-4 9 -4 26.3 21.2
5 -9 4 29.3 18.5
5 -9 4 19 10.5
-5 9 -4 -13.4 18.2
5 9 4 42 19.1
5 9 4 24 13.3
5 9 4 20.9 11.3
6 -9 4 32.2 19.3
6 -9 4 12.2 12
6 -9 4 46.8 24.6
6 9 4 41.5 15.8
-6 9 -4 1.5 25
6 9 4 34.5 16.6
6 9 4 37.5 15.3
7 -9 4 8.6 18.4
7 -9 4 8.1 26.6
7 -9 4 0 12.4
-7 9 -4 -22.6 25.4
7 9 4 -4.6 9.7
-9 -10 4 114.19 23.9
9 -10 -4 70.39 27.9
9 -10 -4 115.69 36.4
-9 10 4 67.09 31.5
-9 10 4 36.2 27.4
8 -10 -4 -0.3 13
-8 -10 4 27.9 12.6
8 -10 -4 40.1 24.4
8 -10 -4 6.5 19.3
-8 10 4 39.7 38.2
8 10 -4 43.4 17.3
8 10 -4 22.5 10
-8 10 4 -8.1 14.9
8 10 -4 36.6 19.3
7 -10 -4 64.99 19.2
-7 -10 4 64.49 16.4
7 -10 -4 91.99 28.6
7 -10 -4 97.29 24.8
7 10 -4 60.29 13
-7 10 4 58.39 20.1
7 10 -4 103.29 26.1
7 10 -4 80.09 22.6
-7 10 4 68.59 24.1
-6 -10 4 21.6 10.3
6 -10 -4 56.09 18.4
6 -10 -4 42.8 20.6
6 10 -4 38 19.2
6 10 -4 33.4 14.1
-6 10 4 46.2 20
6 10 -4 36 10.5
-6 10 4 40.7 14.8
5 -10 -4 96.89 27.5
-5 -10 4 103.39 17.5
5 -10 -4 87.29 16.8
-5 -10 4 112.19 15.7
5 10 -4 88.29 26.6
-5 10 4 108.49 29.6
5 10 -4 94.89 24.5
-5 10 4 101.39 19.1
5 10 -4 96.99 13.1
-4 -10 4 99.29 17.4
4 -10 -4 102.99 16.7
-4 -10 4 84.69 14.2
4 -10 -4 88.59 24.6
-4 -10 4 85.99 21.5
-4 -10 4 78.89 14.1
4 10 -4 127.99 36.5
4 10 -4 101.59 13.8
-4 10 4 102.29 19
-4 10 4 128.19 21.8
-4 10 4 116.09 31.6
-4 10 4 94.99 12.5
4 10 -4 86.59 20.4
-3 -10 4 183.68 18.2
-3 -10 4 177.68 22.2
3 -10 -4 192.28 30.2
3 -10 -4 183.98 18.2
-3 -10 4 226.28 20
-3 -10 4 164.78 24.6
-3 10 4 203.98 36.3
3 10 -4 171.08 37.7
-3 10 4 171.28 13.9
-3 10 4 182.28 25
-3 10 4 201.48 21.2
3 10 -4 179.88 16.8
-2 -10 4 254.37 29.3
2 -10 -4 271.07 30.8
2 -10 -4 261.97 18.6
2 -10 -4 310.87 29.8
-2 -10 4 242.18 27.4
-2 -10 4 266.07 22
-2 -10 4 250.47 20.9
2 10 -4 243.08 20.8
-2 10 4 299.27 47.7
-2 10 4 258.47 24.6
2 10 -4 243.38 41.6
-2 10 4 250.27 15.2
-1 -10 4 754.52 45.9
-1 -10 4 721.33 49.1
1 -10 -4 741.03 49
1 -10 -4 788.52 50.39
-1 -10 4 676.33 43.8
1 -10 -4 751.82 28.1
-1 -10 4 706.13 36.2
1 10 -4 864.71 64.69
-1 10 4 757.42 61.49
-1 10 4 722.33 42.4
1 10 -4 740.63 37
0 -10 4 285.17 23.2
0 -10 4 275.97 28.4
0 -10 4 296.07 24.9
0 -10 -4 297.17 13.6
0 -10 -4 326.07 37.1
0 -10 -4 270.77 31.3
0 -10 4 295.67 33.3
0 10 4 261.97 26
0 10 -4 292.67 24.8
0 10 -4 347.17 45
0 10 4 291.07 28.3
0 10 4 253.77 42.1
-1 -10 -4 777.92 58.59
-1 -10 -4 784.82 48.4
1 -10 4 787.12 51.89
1 -10 4 805.22 47.5
-1 10 -4 862.71 65.19
1 10 4 806.02 47.7
1 10 4 785.52 46.4
-1 10 -4 775.12 42.5
1 10 4 929.71 77.49
-2 -10 -4 777.02 48.4
2 -10 4 802.72 54.79
2 -10 4 814.82 41.7
2 -10 4 827.42 49.3
2 10 4 737.33 48.7
-2 10 -4 833.92 65.29
2 10 4 793.62 48.3
-2 10 -4 821.52 47.9
-3 -10 -4 566.44 41.6
3 -10 4 563.44 46.8
3 -10 4 548.95 35.3
-3 10 -4 550.94 44.8
3 10 4 578.54 45.4
3 10 4 616.84 42.8
-3 10 -4 659.43 60.09
-4 -10 -4 318.17 32.4
4 -10 4 371.06 39.8
4 -10 4 317.37 28.3
4 10 4 350.66 37.2
-4 10 -4 320.17 50.19
4 10 4 342.37 34.2
5 -10 4 688.43 43.2
5 -10 4 690.23 55.59
5 10 4 694.03 48
5 10 4 688.53 49.9
5 10 4 788.22 56.99
-5 10 -4 567.04 62.19
6 -10 4 310.17 48.4
6 10 4 331.67 37.3
6 10 4 326.87 35.1
7 -10 4 325.57 53.89
7 -10 4 285.57 35.7
7 -10 4 343.37 47.2
7 10 4 350.56 37.5
7 10 4 370.66 39.6
7 10 4 281.07 34
8 -11 -4 -20.2 14.4
8 -11 -4 -8.8 19.6
-8 -11 4 6.3 8.2
8 -11 -4 33.4 21.3
8 11 -4 5.6 11.6
-8 11 4 40.2 20.1
8 11 -4 33.6 14.3
-8 11 4 -35.7 16.4
8 11 -4 8.9 9
-7 -11 4 3.5 7.7
7 -11 -4 11.5 17.4
-7 -11 4 -3 7.3
7 -11 -4 24.3 19.9
-7 11 4 74.79 31.7
7 11 -4 17.4 12.3
-7 11 4 -17.5 11.9
7 11 -4 16.3 17.3
7 11 -4 1.2 7.3
6 -11 -4 -7.1 11.1
-6 -11 4 3.2 7.6
-6 -11 4 11.9 8.8
6 -11 -4 35.4 17.4
6 11 -4 4.1 7.4
6 11 -4 17.8 15.6
6 11 -4 -4.1 10.2
-6 11 4 10.9 13.7
-5 -11 4 6.8 7
5 -11 -4 7.1 11.5
5 -11 -4 47.6 20.6
-5 -11 4 16.8 8.9
5 11 -4 42.5 19.8
5 11 -4 10.7 9.9
-5 11 4 10.8 11
5 11 -4 26.6 10
5 11 -4 28 24.1
-4 -11 4 49.1 13.5
-4 -11 4 48.1 17.9
4 -11 -4 52.59 13.3
4 -11 -4 80.79 23.5
-4 -11 4 41.5 12.9
4 11 -4 65.19 13.3
-4 11 4 71.29 24.2
4 11 -4 53.09 23.2
-4 11 4 50.79 15.4
-4 11 4 55.89 10.4
-3 -11 4 -1.4 10.6
-3 -11 4 6.4 6.5
3 -11 -4 31 14.1
-3 -11 4 13.6 8.3
3 -11 -4 6.5 9
-3 11 4 8.3 8.3
3 11 -4 2.4 6.5
-3 11 4 12.5 17.2
-3 11 4 8.3 5.4
3 11 -4 9.4 15.9
-2 -11 4 1.7 7.2
2 -11 -4 8.1 11.3
-2 -11 4 13 7.6
-2 -11 4 -4.4 8.5
2 -11 -4 -2.4 8
-2 11 4 1.9 6.6
-2 11 4 14.1 17.6
2 11 -4 -2.6 5.9
-2 11 4 -1.8 3.5
2 11 -4 -6 14.8
-1 -11 4 14 13.5
1 -11 -4 7.6 7.2
1 -11 -4 25.3 13.1
-1 -11 4 27.4 10
1 -11 -4 49 18.3
1 11 -4 12.2 8.7
1 11 -4 39.5 40
-1 11 4 19.8 9.6
-1 11 4 8.5 17.8
0 -11 -4 69.29 9.2
0 -11 4 75.49 21.1
0 -11 4 83.59 15.4
0 -11 -4 119.59 25
0 11 4 83.19 18.5
0 11 4 119.99 24.5
0 11 4 72.79 27.8
0 11 -4 132.89 53.79
0 11 -4 68.09 16.5
-1 -11 -4 17 13
1 -11 4 20.9 10.1
1 -11 4 24.5 15.5
1 11 4 43.8 18.1
1 11 4 20.1 19.6
1 11 4 21.6 11.7
-1 11 -4 30.3 14.5
2 -11 4 48.2 17.9
-2 -11 -4 29.2 13.8
2 -11 4 22.5 9.7
2 11 4 19.8 10.8
2 11 4 30.5 21.8
-2 11 -4 1.4 14.2
2 11 4 74.59 20.8
3 -11 4 37.6 14
3 -11 4 54.39 21
-3 -11 -4 53.19 17.7
3 11 4 49.2 15.4
-3 11 -4 23.1 21
3 11 4 72.39 20.5
-4 -11 -4 106.49 23.9
4 -11 4 69.59 17.4
-4 11 -4 176.88 36
-4 11 -4 35 25.5
4 11 4 109.49 23.4
4 11 4 152.08 24.5
-5 -11 -4 22 11.1
5 -11 4 -3.9 12.3
5 11 4 68.29 18.4
-5 11 -4 26.4 22.5
5 11 4 2.6 11.7
6 -11 4 51.89 21.2
6 -11 4 -15.4 12
6 -11 4 55.09 30.5
6 11 4 23.1 12.7
6 11 4 10 10.5
-6 11 -4 -7.9 25.6
6 11 4 55.69 16.8
7 -12 -4 169.98 30.2
-7 -12 4 139.99 23.9
-7 -12 4 138.39 20.1
7 -12 -4 81.39 22
-7 12 4 85.89 23.6
7 12 -4 101.89 25.5
7 12 -4 168.98 30.1
6 -12 -4 163.68 25.3
-6 -12 4 242.08 23.3
6 12 -4 246.78 23.2
6 12 -4 226.68 41.2
-6 12 4 223.58 34.1
6 12 -4 284.57 34.4
-5 -12 4 150.58 23.6
-5 -12 4 150.68 18.8
-5 -12 4 208.18 29.8
5 12 -4 153.48 19.6
-5 12 4 107.29 22
-4 -12 4 292.97 23.6
4 -12 -4 316.57 27.3
-4 -12 4 325.67 36.7
-4 12 4 343.77 30.9
4 12 -4 308.47 25.1
-3 -12 4 401.16 28.3
3 -12 -4 354.56 25.8
-3 -12 4 403.76 39.2
3 12 -4 334.97 26.7
-3 12 4 371.26 31
-2 -12 4 412.16 40.5
2 -12 -4 531.65 44.4
2 -12 -4 447.86 26.5
-2 -12 4 436.76 29.3
-2 12 4 463.15 34.9
2 12 -4 446.46 30.9
2 12 -4 568.74 55.89
-2 12 4 582.84 56.19
1 -12 -4 382.36 21.3
1 -12 -4 468.25 43
-1 -12 4 405.06 39.5
-1 -12 4 417.46 29.1
-1 12 4 349.67 31.4
1 12 -4 364.26 29.1
-1 12 4 451.75 53.89
0 -12 4 563.34 47.3
0 -12 4 514.35 33.2
0 -12 -4 542.25 44.8
0 -12 -4 463.75 19.6
0 12 4 514.15 38.5
0 12 4 582.94 57.99
1 -12 4 660.53 38.6
-1 -12 -4 756.72 52.89
1 -12 4 721.33 52.59
1 12 4 696.13 45.7
-1 12 -4 579.24 42.2
1 12 4 724.33 63.69
1 12 4 672.33 47.4
2 -12 4 612.84 38.5
-2 -12 -4 692.23 49.99
2 -12 4 719.13 54.09
2 12 4 613.44 44.8
2 12 4 662.93 49
-2 12 -4 559.34 45.3
3 -12 4 332.97 29.8
3 -12 4 447.26 42.3
-3 -12 -4 346.17 36
3 12 4 310.17 32.2
-3 12 -4 227.28 35.5
3 12 4 393.96 37.9
4 -12 4 424.96 42.7
-4 -12 -4 390.36 53.49
4 -12 4 300.77 30.3
-4 12 -4 477.85 52.39
4 12 4 381.96 37.8
4 12 4 278.67 58.79
5 -12 4 435.06 43
-5 -12 -4 449.95 41.1
5 -12 4 329.27 35.2
-5 12 -4 377.26 53.99
5 12 4 326.37 35.3
5 12 4 447.26 47.8
-6 -13 4 5.1 7.7
-6 -13 4 9.6 11.8
-6 -13 4 -4.3 7.1
-6 13 4 -25.4 11.4
6 13 -4 4.2 9.2
-5 -13 4 -1 7.4
5 -13 -4 -3.2 13.4
-5 -13 4 17.5 14.3
5 13 -4 3.3 9
-5 13 4 3.7 11.6
-4 -13 4 38.4 22
-4 -13 4 1 7
4 -13 -4 -21.5 10.1
-4 13 4 -6.9 8.9
4 13 -4 6.6 10.3
2 -13 -4 161.98 24.7
1 -13 -4 141.49 22.6
0 -13 4 182.08 26.6
0 -13 -4 258.37 32.5
-1 -13 -4 67.09 20.3
1 -13 4 74.79 19.7
1 -13 4 27.5 12.5
-1 13 -4 16.6 15.8
1 13 4 63.09 19.7
1 13 4 29.8 13
-2 -13 -4 173.88 26.5
3 -13 4 217.28 29
-3 -13 -4 161.98 25.3
4 -13 4 -4.6 11.9
4 13 4 6.4 12.5
4 -14 -4 729.73 51.09
-4 14 4 763.72 51.99
3 -14 -4 691.33 50.09
-3 14 4 807.52 54.09
2 -14 -4 658.93 49.2
-1 -14 4 277.67 31.3
1 -14 -4 400.96 35.8
0 -14 -4 437.06 39.3
0 -14 4 268.17 33.2
-1 -14 -4 467.95 41.4
1 -14 4 393.56 39.4
2 -14 4 200.68 26.7
2 -14 4 336.37 42.3
2 14 4 285.97 33.2
2 14 4 235.18 29.9
11 0 -5 27.7 16.1
-11 0 5 -12.4 18.7
10 0 -5 23.2 13.9
-10 0 5 -23.4 19
-10 0 5 14.9 22.9
10 0 -5 15 20
-9 0 5 6.8 22.6
9 0 -5 -23.2 14.6
9 0 -5 11.5 13.1
9 0 -5 -1.8 6.2
-9 0 5 4.2 20
8 0 -5 16.1 15.7
8 0 -5 -4.1 12.1
-8 0 5 9.3 20.4
-8 0 5 16.2 19.1
8 0 -5 13.9 18.2
8 0 -5 2.8 5.6
-8 0 5 -1.7 30.1
7 0 -5 -11.3 9.8
7 0 -5 10.3 15.7
-7 0 5 22.2 20.1
-7 0 5 -10.6 16.8
-7 0 5 -0.5 11.5
-7 0 5 -5 19
7 0 -5 0.5 4.4
7 0 -5 14.1 15
-6 0 5 -2.3 14.3
6 0 -5 8.1 13.1
6 0 -5 -10.6 11.8
-6 0 5 1.9 13.9
-6 0 5 16.3 17.5
6 0 -5 -6.5 7.7
-6 0 5 7 11.5
6 0 -5 1 3.7
-5 0 5 -1.2 10.2
5 0 -5 -3.1 11.5
-5 0 5 9.5 8.9
-5 0 5 3.5 14.5
5 0 -5 -9.5 8.2
5 0 -5 -2.7 6.9
-5 0 5 -11.7 12.5
-4 0 5 -13.2 9.8
4 0 -5 -4.1 6.3
-4 0 5 7.5 4.2
4 0 -5 2.3 9.2
-4 0 5 -1.3 6.7
-4 0 5 4.8 11.7
-4 0 5 0.1 7.1
4 0 -5 0.5 5
3 0 -5 9.7 7.4
-3 0 5 -2.8 8.7
-3 0 5 -5.3 3.9
3 0 -5 -0.7 2.3
3 0 -5 -6 3.6
-3 0 5 -0.4 1.8
-3 0 5 -3.7 8.1
2 0 -5 3.9 3.2
-2 0 5 -0.9 5.3
-2 0 5 -0.6 2.2
-2 0 5 -5.8 5.6
-1 0 5 0.1 3.2
1 0 -5 2.9 1.3
0 0 5 0.2 11
0 0 5 10 3.8
0 0 5 3.3 4.8
1 0 5 3.8 3.3
1 0 5 4.1 2.1
1 0 5 5.5 2.9
1 0 5 12.8 12.5
2 0 5 11.2 6.5
-2 0 -5 -6.2 4.4
2 0 5 2 6.3
2 0 5 8.2 4.4
-2 0 -5 -0.7 2.8
2 0 5 -0.3 15.9
-3 0 -5 0.2 3.6
3 0 5 0.4 4.6
-3 0 -5 1.6 7.5
3 0 5 9.4 9
3 0 5 10.8 19.4
4 0 5 18.7 23.4
4 0 5 9 11
-4 0 -5 1.5 3.7
-4 0 -5 -7.6 7.6
4 0 5 -1.3 6
4 0 5 -3.6 13.1
5 0 5 1.4 15.4
-5 0 -5 -0.4 3.9
5 0 5 11.9 13.2
5 0 5 -4.5 24
-5 0 -5 3.4 10.8
5 0 5 8.8 8.6
-5 0 -5 -0.3 2
-6 0 -5 -0.7 3.8
6 0 5 -11.7 15.5
-6 0 -5 -1.4 4.7
6 0 5 0.4 9.5
6 0 5 -9.3 11.5
7 0 5 -2.6 13.4
7 0 5 6.5 10.8
7 0 5 26.6 28
-7 0 -5 -3.5 4.3
8 0 5 -8.3 11
8 0 5 -7.4 22.3
8 0 5 -8 13.5
-9 0 -5 -3.5 5.2
9 0 5 -18.3 14.6
9 0 5 -8.7 12.3
9 0 5 22.2 29.2
-12 -1 5 138.69 35
12 -1 -5 151.58 40.6
12 1 -5 150.38 39.9
-12 1 5 147.69 41.1
-11 -1 5 64.59 27
11 -1 -5 56.09 30.5
11 1 -5 81.19 30.4
-11 1 5 75.29 33.4
10 -1 -5 125.49 21.4
10 -1 -5 65.59 27.9
-10 -1 5 99.69 28.2
-10 1 5 62.09 27.5
10 1 -5 101.59 29.1
10 1 -5 77.59 15.4
10 1 -5 133.59 22.5
-10 1 5 135.39 29.6
9 -1 -5 525.95 49.4
9 -1 -5 503.25 29.2
9 -1 -5 515.35 35.8
-9 -1 5 505.35 46.3
-9 -1 5 497.45 49.3
9 1 -5 486.05 37.6
9 1 -5 473.55 27.2
9 1 -5 493.55 46.3
-9 1 5 529.15 56.39
-9 1 5 510.55 43.6
8 -1 -5 2022.4 64.89
8 -1 -5 1933.31 71.49
-8 -1 5 1954.9 94.59
-8 -1 5 2033.8 93.79
8 -1 -5 2008.6 97.19
8 -1 -5 2032.7 91.09
-8 -1 5 1997 84.89
-8 1 5 2051.49 99.09
-8 1 5 1885.71 104.99
8 1 -5 1871.81 105.69
8 1 -5 2001.9 76.79
8 1 -5 2037.1 88.39
-8 1 5 1932.91 79.59
8 1 -5 1999.4 61.39
-7 -1 5 276.57 37.9
7 -1 -5 246.08 17.4
-7 -1 5 237.68 25.4
7 -1 -5 231.48 22.4
7 -1 -5 295.57 35.3
-7 -1 5 223.78 37.5
-7 -1 5 217.68 30.5
7 -1 -5 278.77 36.2
-7 1 5 235.38 24.9
7 1 -5 227.08 24.6
-7 1 5 279.67 44.5
-7 1 5 217.78 35.9
-7 1 5 210.78 27.5
7 1 -5 303.37 35
7 1 -5 195.08 38.3
7 1 -5 243.58 15.9
-6 -1 5 1380.66 57.69
6 -1 -5 1326.57 65.59
-6 -1 5 1292.67 64.89
6 -1 -5 1452.25 65.09
-6 -1 5 1344.57 65.89
-6 -1 5 1434.16 59.49
6 -1 -5 1378.86 49.1
6 -1 -5 1402.76 46.6
-6 1 5 1410.16 54.49
6 1 -5 1310.37 66.19
6 1 -5 1458.05 55.09
-6 1 5 1378.56 53.59
6 1 -5 1497.45 64.69
-6 1 5 1287.57 63.59
-6 1 5 1422.26 73.29
6 1 -5 1443.66 42.3
-5 -1 5 6238.48 159.48
-5 -1 5 6062.29 172.88
5 -1 -5 6102.19 172.28
5 -1 -5 6485.45 151.38
5 -1 -5 6493.25 171.68
-5 -1 5 6385.56 175.08
5 1 -5 5929.21 171.78
-5 1 5 6528.85 149.88
-5 1 5 6151.68 178.08
-5 1 5 6215.68 154.08
5 1 -5 6392.86 170.28
5 1 -5 6345.56 160.38
-5 1 5 6138.79 171.18
5 1 -5 6364.46 145.49
-5 1 5 6289.97 159.98
4 -1 -5 2557.24 70.99
4 -1 -5 2699.73 84.19
-4 -1 5 2575.44 74.79
-4 -1 5 2641.14 85.29
4 -1 -5 2570.24 82.09
-4 -1 5 2615.64 85.99
4 1 -5 2607.84 76.69
4 1 -5 2648.94 82.39
4 1 -5 2502.65 63.29
-4 1 5 2636.84 68.39
-4 1 5 2672.53 76.29
-4 1 5 2805.72 68.09
-4 1 5 2735.83 90.39
-4 1 5 2577.64 82.59
4 1 -5 2594.84 83.09
3 -1 -5 496.55 21.5
-3 -1 5 504.95 23.4
3 -1 -5 522.15 27.8
-3 -1 5 561.64 31
-3 -1 5 519.35 28.8
3 -1 -5 476.15 22.7
-3 -1 5 552.24 13.9
3 1 -5 487.35 24.6
3 1 -5 527.95 26.2
-3 1 5 518.55 19.6
-3 1 5 511.95 26.7
-3 1 5 513.75 24.8
-3 1 5 500.75 17.2
-3 1 5 486.65 30.4
-2 -1 5 4915.81 112.29
-2 -1 5 4898.11 123.09
2 -1 -5 5088.89 120.99
-2 -1 5 5038.8 124.29
-2 -1 5 4889.41 122.29
-2 1 5 4951.1 119.49
-2 1 5 5121.89 119.69
-2 1 5 4971 119.09
-2 1 5 4920.31 123.09
1 -1 -5 8054.19 175.68
-1 -1 5 7853.71 177.98
-1 -1 5 7968.7 178.18
-1 -1 5 7635.64 177.28
-1 1 5 7890.01 188.48
1 -1 5 2801.92 92.69
1 -1 5 2614.44 71.49
1 -1 5 2788.12 70.29
1 -1 5 2751.12 73.39
-1 -1 -5 2762.02 68.09
1 1 5 2898.71 81.69
-1 1 -5 2684.23 68.29
-1 1 -5 2844.02 74.69
1 1 5 2749.32 64.19
1 1 5 2699.33 64.89
1 1 5 2859.51 69.79
1 1 5 2878.91 91.39
2 -1 5 5299.57 155.38
-2 -1 -5 5350.36 126.59
2 -1 5 4947.41 134.59
-2 -1 -5 5451.75 155.18
2 -1 5 5369.16 131.89
2 -1 5 5378.66 130.49
-2 -1 -5 5210.88 130.89
-2 1 -5 5053.59 129.09
2 1 5 5500.65 155.38
2 1 5 5389.96 127.49
2 1 5 5451.95 126.59
-2 1 -5 5390.46 130.79
2 1 5 5201.88 127.49
-3 -1 -5 5375.36 130.79
3 -1 5 5076.09 145.99
3 -1 5 5454.25 135.39
3 -1 5 5476.95 164.98
-3 -1 -5 5455.05 141.79
3 -1 5 5575.04 141.59
-3 -1 -5 5404.66 164.68
3 1 5 5419.26 163.48
-3 1 -5 5312.47 139.49
3 1 5 5590.44 132.19
3 1 5 5488.75 137.99
-3 1 -5 5425.16 134.79
-4 -1 -5 669.03 39.6
4 -1 5 732.83 32.4
4 -1 5 663.63 44.8
4 -1 5 733.53 40
-4 -1 -5 697.13 51.99
-4 -1 -5 774.02 29.6
4 -1 5 755.42 56.59
4 1 5 696.83 42.1
4 1 5 728.63 53.99
-4 1 -5 712.63 37.7
-4 1 -5 713.63 31.2
4 1 5 761.82 35
4 1 5 725.73 36.9
5 -1 5 103.69 35
-5 -1 -5 78.19 10.6
5 -1 5 64.99 21.5
5 -1 5 66.59 19.1
-5 -1 -5 72.99 6.5
-5 -1 -5 65.09 19
5 -1 5 69.59 13.7
-5 1 -5 71.39 12.2
-5 1 -5 82.19 8.6
5 1 5 73.59 17.6
5 1 5 106.39 15.8
5 1 5 62.59 20.6
-5 1 -5 86.39 17.8
5 1 5 90.69 33
-6 -1 -5 1910.41 61.29
-6 -1 -5 1982.5 54.59
6 -1 5 1670.73 85.49
6 -1 5 1769.52 96.49
6 -1 5 1885.41 66.69
6 -1 5 1953.8 79.09
6 1 5 1726.13 85.59
6 1 5 1841.82 63.69
6 1 5 1731.73 73.49
6 1 5 2009.9 113.19
-6 1 -5 2030 58.09
-7 -1 -5 990.8 37.1
7 -1 5 951 72.79
7 -1 5 918.51 56.99
7 -1 5 1050.49 50.09
7 1 5 971.7 45.7
7 1 5 1015 73.19
-7 1 -5 1040.1 40.4
7 1 5 901.11 53.59
8 -1 5 66.79 22.7
8 -1 5 72.09 18.8
8 -1 5 90.19 37
-8 1 -5 84.69 13.7
8 1 5 97.79 24.3
8 1 5 88.99 19.2
8 1 5 137.49 38.7
9 -1 5 151.78 25.6
9 -1 5 254.47 63.49
-9 -1 -5 201.28 18.2
9 -1 5 176.38 34.2
9 1 5 175.58 31.3
9 1 5 176.38 27.1
9 1 5 231.38 50.59
-9 1 -5 202.08 19.8
12 -2 -5 -32.3 28
-12 2 5 -34.3 26.2
12 2 -5 -6.7 20.1
-11 -2 5 -7 13.1
11 -2 -5 40.8 15.3
11 -2 -5 -20.2 23.7
11 2 -5 -14.1 14.6
-11 2 5 -19.8 24.9
10 -2 -5 32.8 13
10 -2 -5 -13.9 18.5
-10 -2 5 -3.7 14.6
10 -2 -5 -11.6 10.4
-10 2 5 -3.5 23.2
10 2 -5 -8.6 15.1
10 2 -5 20.2 11.7
9 -2 -5 49.4 24.7
-9 -2 5 33.3 25.8
-9 -2 5 49.7 21.4
9 -2 -5 46 16.3
9 -2 -5 49.6 17.1
9 -2 -5 31.6 10.5
-9 2 5 31.2 26.3
-9 2 5 65.99 18.1
9 2 -5 67.09 20.4
9 2 -5 32.7 19
9 2 -5 26.7 10.5
-8 -2 5 226.58 35.5
-8 -2 5 175.28 38.8
-8 -2 5 134.69 32.3
8 -2 -5 176.78 34.4
8 -2 -5 178.98 26.4
8 -2 -5 173.98 22.5
-8 2 5 220.28 26.7
-8 2 5 271.27 52.09
8 2 -5 207.28 31.1
-8 2 5 235.88 36
8 2 -5 192.48 25.5
8 2 -5 170.28 15.3
7 -2 -5 78.99 17.5
-7 -2 5 60.69 16
-7 -2 5 66.79 27.4
-7 -2 5 89.59 26.2
7 -2 -5 67.49 24.7
7 -2 -5 73.39 17.6
7 -2 -5 72.29 12.7
-7 -2 5 72.99 19.7
7 2 -5 106.09 24
-7 2 5 67.59 22.9
7 2 -5 94.89 22
7 2 -5 60.59 9.9
-7 2 5 66.19 16.3
-7 2 5 81.99 29.2
7 2 -5 42.3 22
-7 2 5 119.79 22.1
-6 -2 5 4.4 12.3
-6 -2 5 7.2 15.3
6 -2 -5 11.7 12.6
6 -2 -5 -0.9 8.2
6 -2 -5 6.5 5.2
-6 -2 5 29.8 15.3
6 -2 -5 2.5 17.1
-6 -2 5 3.6 18.4
6 -2 -5 6.1 10.6
-6 2 5 -1.7 10.7
-6 2 5 7.2 13.9
6 2 -5 33.9 15.4
-6 2 5 14.8 10.7
6 2 -5 9.9 15.6
6 2 -5 9.1 4.7
-6 2 5 16.5 20.3
-5 -2 5 19.9 13.4
5 -2 -5 13.5 6.1
-5 -2 5 4.4 11.2
5 -2 -5 -0.6 5.3
5 -2 -5 4.5 10.6
-5 -2 5 -1.8 13.1
5 -2 -5 4.8 14
-5 -2 5 6 8.5
5 2 -5 7.8 3.2
5 2 -5 -2.6 7.6
-5 2 5 -2.9 14.8
5 2 -5 10.7 10.4
-5 2 5 -3.1 10.8
-5 2 5 16.6 6.8
5 2 -5 5.9 12.2
-5 2 5 1.2 8.2
-4 -2 5 406.36 30
4 -2 -5 369.66 28
4 -2 -5 404.96 30.1
4 -2 -5 396.16 21.9
-4 -2 5 425.66 25.5
-4 -2 5 426.56 29.6
-4 2 5 397.16 27.7
4 2 -5 376.56 25.1
-4 2 5 403.36 34.5
-4 2 5 425.96 25.1
4 2 -5 437.96 27.9
-4 2 5 421.06 19.3
3 -2 -5 95.59 13.2
-3 -2 5 132.59 16.4
-3 -2 5 121.99 17.1
3 -2 -5 119.09 11.4
-3 -2 5 130.69 15.7
3 -2 -5 144.69 17.9
-3 2 5 98.69 17.2
-3 2 5 124.49 13.9
-3 2 5 103.49 13.8
3 2 -5 135.29 13.7
-3 2 5 123.09 10.3
3 2 -5 113.39 16.7
-2 -2 5 131.69 13.2
-2 -2 5 120.09 14.9
-2 -2 5 128.89 12.9
-2 -2 5 127.39 4.4
2 -2 -5 113.39 11.6
2 2 -5 131.19 10.9
-2 2 5 120.49 11.7
-2 2 5 128.29 11
-2 2 5 123.89 9.8
2 2 -5 103.49 9.3
-2 2 5 109.19 10.7
-1 -2 5 17.3 5.9
-1 -2 5 8.9 5.1
-1 -2 5 12.7 4.5
-1 -2 5 27 5.4
1 -2 -5 8 4.7
-1 -2 5 13.3 4.2
-1 2 5 5.1 5
-1 2 5 20.2 10.4
0 -2 -5 621.24 20.4
0 -2 5 619.34 26.8
0 -2 5 643.64 21.7
0 -2 5 656.23 26.1
0 -2 -5 631.44 32.2
0 -2 5 639.84 21
0 -2 -5 628.64 20
0 -2 5 603.74 23.1
0 2 5 623.04 28.8
0 2 5 633.54 20.4
0 2 5 668.73 34.1
1 -2 5 7.5 6.7
1 -2 5 12.6 7.3
-1 -2 -5 9.6 13
1 -2 5 21.9 6.1
1 2 5 19.9 3.9
-1 2 -5 14.6 4.7
1 2 5 16.8 3.5
1 2 5 19.1 15.6
1 2 5 20.9 4
-1 2 -5 23.6 6.5
1 2 5 17 7.7
2 -2 5 22.8 10.5
2 -2 5 26.5 19
2 -2 5 24.7 7.2
2 -2 5 21.6 10.3
-2 -2 -5 32.3 16.9
-2 -2 -5 35.2 5.4
-2 -2 -5 40.1 11.5
2 2 5 36.8 10.9
-2 2 -5 35.4 8.2
2 2 5 35.9 6.7
2 2 5 46.5 19.5
2 2 5 32 6.6
2 2 5 35.3 5.8
-2 2 -5 27.8 7
3 -2 5 23.9 13.2
3 -2 5 32.4 8.9
3 -2 5 33.4 14
3 -2 5 34.6 22.3
-3 -2 -5 52.89 15.1
-3 -2 -5 52.09 23.4
3 2 5 54.29 10.4
3 2 5 28.6 22
-3 2 -5 41.8 11.3
3 2 5 37.6 7.4
-3 2 -5 28.4 7.9
3 2 5 45.7 10.4
3 2 5 39.3 13.8
-4 -2 -5 166.08 12.2
4 -2 5 141.59 21.8
4 -2 5 156.98 28.1
-4 -2 -5 183.68 25.1
4 -2 5 162.58 24.7
4 -2 5 198.68 39.2
4 -2 5 144.29 16
-4 -2 -5 203.68 38.7
-4 2 -5 162.28 14.9
-4 2 -5 160.78 9.1
4 2 5 189.08 37.7
-4 2 -5 170.88 10.8
4 2 5 176.88 15.7
4 2 5 162.48 23.7
-4 2 -5 145.99 19.6
4 2 5 166.08 18.2
5 -2 5 458.75 37.7
-5 -2 -5 475.25 23
-5 -2 -5 456.45 38.5
5 -2 5 459.55 41.6
5 -2 5 433.16 28.5
5 -2 5 511.55 50.59
-5 -2 -5 455.55 17.3
-5 2 -5 461.85 33.1
5 2 5 488.85 26.2
-5 2 -5 475.35 23
5 2 5 466.25 48.3
5 2 5 402.66 37.7
-5 2 -5 414.16 25.3
5 2 5 451.45 32.5
-6 -2 -5 8.6 6.1
6 -2 5 27 18.1
-6 -2 -5 14.9 4.8
6 -2 5 21.1 26.4
6 -2 5 11.9 9.8
6 -2 5 35.4 15.6
6 2 5 31.6 26.6
6 2 5 -11.2 16.7
6 2 5 16.5 10.3
6 2 5 13 12
-6 2 -5 10.5 7.3
-7 -2 -5 0.4 3.9
7 -2 5 26.4 29.2
7 -2 5 2.6 16
7 -2 5 10.4 10.7
-7 -2 -5 -5.6 5.5
7 2 5 -13.7 24.3
7 2 5 3.4 9.9
7 2 5 -8.7 9.8
8 -2 5 4.9 12.7
8 -2 5 -0.6 16.7
8 -2 5 -22.8 24.7
8 2 5 5.4 22.6
-8 2 -5 4.9 7.1
8 2 5 3.8 11.8
8 2 5 -3.7 12.1
-9 -2 -5 25.9 7.5
9 -2 5 25.5 17.6
9 -2 5 12.1 32.9
9 2 5 28.2 15.2
9 2 5 70.79 35.3
-9 2 -5 21.3 9.2
9 2 5 48.1 22.9
-12 -3 5 114.19 28.7
12 -3 -5 81.69 39.9
12 -3 -5 85.19 21.6
-12 3 5 68.49 34
11 -3 -5 96.29 36.1
11 -3 -5 108.09 23.4
-11 -3 5 104.59 25.7
-11 3 5 146.39 43.8
11 3 -5 100.69 28.3
10 -3 -5 38 26.5
10 -3 -5 26.8 14
-10 -3 5 40.7 17.8
10 -3 -5 59.29 17.2
-10 3 5 38.2 29.2
10 3 -5 27.4 20.4
10 3 -5 19.2 11.5
10 3 -5 56.79 18.3
-9 -3 5 495.45 45.9
9 -3 -5 570.74 36.8
9 -3 -5 539.25 53.59
9 -3 -5 509.85 37.8
9 3 -5 522.05 46.2
9 3 -5 437.46 27.3
-9 3 5 526.15 66.29
9 3 -5 588.24 42.9
8 -3 -5 555.54 32.1
-8 -3 5 592.04 45.8
8 -3 -5 583.24 34
-8 -3 5 560.64 46.5
8 -3 -5 592.24 39.4
-8 -3 5 554.04 50.99
8 -3 -5 557.04 51.29
8 3 -5 558.34 44.8
8 3 -5 540.95 40.6
-8 3 5 581.14 64.39
-8 3 5 731.83 51.39
8 3 -5 562.24 27.2
-7 -3 5 844.02 47.5
-7 -3 5 812.42 52.89
-7 -3 5 872.71 51.99
7 -3 -5 834.92 37.4
7 -3 -5 838.82 56.99
7 -3 -5 941.01 59.89
7 -3 -5 831.22 43.3
-7 -3 5 823.82 58.29
7 -3 -5 847.22 39
7 3 -5 812.62 47.6
-7 3 5 777.22 66.39
7 3 -5 819.52 50.79
-7 3 5 954.2 43.3
-7 3 5 810.62 42.3
7 3 -5 693.73 57.39
7 3 -5 820.62 31
-7 3 5 818.32 53.59
-6 -3 5 1699.73 69.89
6 -3 -5 1627.34 57.99
-6 -3 5 1662.53 74.19
6 -3 -5 1645.24 76.79
6 -3 -5 1743.63 90.99
6 -3 -5 1629.24 50.99
-6 -3 5 1594.14 60.39
6 -3 -5 1686.93 61.19
-6 -3 5 1825.72 73.39
6 3 -5 1732.13 50.19
-6 3 5 1672.13 61.19
-6 3 5 1740.73 56.79
6 3 -5 1685.03 67.89
6 3 -5 1648.64 46.4
6 3 -5 1571.44 75.39
6 3 -5 1729.43 71.59
-6 3 5 1717.63 73.29
-6 3 5 1562.54 81.19
5 -3 -5 5015.6 112.39
5 -3 -5 4925.51 129.59
5 -3 -5 4834.62 129.09
-5 -3 5 5095.89 141.89
-5 -3 5 4972.1 138.09
-5 -3 5 5035.1 143.99
5 -3 -5 4860.01 143.59
5 -3 -5 4673.33 144.49
5 3 -5 4808.32 113.49
5 3 -5 4730.33 150.68
5 3 -5 4811.92 110.99
5 3 -5 4423.16 141.89
5 3 -5 4995.8 140.79
-5 3 5 4789.92 128.29
-5 3 5 4949.21 141.19
-5 3 5 4934.61 153.78
4 -3 -5 5348.17 140.09
4 -3 -5 5617.94 153.28
-4 -3 5 5460.85 147.89
-4 -3 5 5391.76 144.39
4 -3 -5 5580.94 150.38
-4 3 5 5363.16 145.59
4 3 -5 5485.95 146.09
-4 3 5 5584.34 159.08
4 3 -5 5197.28 147.19
-4 3 5 5535.45 134.39
4 3 -5 4977 147.29
-4 3 5 5494.85 136.99
-3 -3 5 2120.29 69.89
3 -3 -5 2179.88 71.29
3 -3 -5 2188.88 68.09
-3 -3 5 2329.87 71.29
3 -3 -5 2140.09 68.79
-3 -3 5 2400.16 70.69
-3 3 5 2265.57 63.69
3 3 -5 2085.39 70.09
-3 3 5 2195.78 77.49
3 3 -5 2230.08 68.69
-3 3 5 2197.98 63.79
-3 3 5 2204.88 68.09
-2 -3 5 4258.17 108.69
2 -3 -5 4154.58 109.29
-2 -3 5 4201.38 92.59
-2 -3 5 4174.68 114.09
-2 -3 5 4318.77 107.79
2 -3 -5 4026 110.29
-2 3 5 4135.59 105.99
-2 3 5 4334.57 102.69
2 3 -5 4092.99 107.09
-2 3 5 4047.2 94.79
-2 3 5 4132.19 107.39
-2 3 5 4126.99 113.59
2 3 -5 4220.68 109.39
2 3 -5 3926.71 105.89
1 -3 -5 6539.45 159.18
-1 -3 5 6396.96 152.28
1 -3 -5 6287.27 153.28
-1 -3 5 6393.56 151.48
-1 -3 5 6227.08 160.48
-1 3 5 6279.67 152.68
1 3 -5 6080.89 143.89
1 3 -5 6095.59 144.79
-1 3 5 6360.56 145.29
-1 3 5 6545.25 157.38
0 -3 5 3392.86 83.99
0 -3 5 3458.95 96.59
0 -3 5 3342.67 85.99
0 -3 -5 3377.56 84.09
0 -3 -5 3356.06 95.09
0 -3 5 3437.56 85.59
0 -3 5 3373.86 88.79
0 -3 -5 3266.67 96.59
0 -3 5 3412.76 96.29
0 3 5 3344.87 97.19
0 3 5 3405.06 77.89
0 3 5 3230.38 93.79
1 -3 5 3510.15 91.39
1 -3 5 3388.26 99.79
-1 -3 -5 3416.66 105.49
1 -3 5 3306.87 91.69
1 -3 5 3351.36 88.19
-1 -3 -5 3477.95 88.19
1 3 5 3372.16 98.19
1 3 5 3324.07 103.89
1 3 5 3392.96 84.39
-1 3 -5 3218.38 88.49
-1 3 -5 3442.76 91.99
1 3 5 3454.15 78.29
2 -3 5 2449.05 71.79
2 -3 5 2448.46 83.29
2 -3 5 2402.06 75.29
-2 -3 -5 2498.65 73.79
-2 -3 -5 2439.36 90.29
2 -3 5 2408.96 71.59
2 3 5 2450.85 67.99
2 3 5 2605.54 82.39
-2 3 -5 2506.95 72.49
2 3 5 2499.45 60.79
-2 3 -5 2444.86 72.49
2 3 5 2483.35 89.69
3 -3 5 3771.42 103.09
3 -3 5 3638.64 104.09
3 -3 5 3699.23 109.79
3 -3 5 3661.53 117.99
-3 -3 -5 3707.13 128.19
-3 -3 -5 3806.12 109.59
-3 -3 -5 3844.02 90.99
3 -3 5 3921.11 132.19
3 3 5 3681.43 114.19
-3 3 -5 3810.02 89.49
-3 3 -5 3624.84 105.69
3 3 5 3779.72 103.19
3 3 5 3865.81 127.89
-3 3 -5 3831.92 93.29
-3 3 -5 3729.13 102.19
3 3 5 3700.43 91.99
3 3 5 3852.21 102.79
4 -3 5 1005.7 64.49
-4 -3 -5 973.2 63.19
4 -3 5 1048.4 57.69
-4 -3 -5 1031.2 33.5
4 -3 5 939.71 44
-4 -3 -5 959.5 57.99
4 -3 5 1057.29 43.2
4 -3 5 1053.59 51.79
4 3 5 981.3 46.8
-4 3 -5 1046.7 33.2
4 3 5 1071.99 63.59
4 3 5 1006.9 51.69
-4 3 -5 993.3 46.6
-4 3 -5 1076.89 38.4
-4 3 -5 1006.6 41.3
4 3 5 1075.59 45
4 3 5 1024.3 35.7
-5 -3 -5 415.26 20.3
5 -3 5 408.46 45.9
5 -3 5 426.96 38.7
5 -3 5 380.36 26.8
5 -3 5 366.56 40.6
5 3 5 364.86 32.9
-5 3 -5 432.86 25.9
5 3 5 414.06 45.2
5 3 5 316.97 33.8
5 3 5 381.36 29.2
-6 -3 -5 875.81 31.4
6 -3 5 829.52 65.89
-6 -3 -5 838.42 33.9
6 -3 5 858.41 43.5
6 3 5 861.41 63.79
6 3 5 826.92 52.09
6 3 5 798.62 37.1
6 3 5 744.63 80.69
-6 3 -5 906.21 40.9
6 3 5 845.72 48.2
-7 -3 -5 606.64 27.5
7 -3 5 657.23 40.4
7 -3 5 594.24 60.39
-7 -3 -5 577.14 29.8
7 -3 5 595.94 48.8
7 3 5 605.54 42.6
7 3 5 546.25 45.2
-7 3 -5 646.74 36.1
7 3 5 609.54 57.49
7 3 5 624.84 34.4
8 -3 5 84.69 19.7
8 -3 5 111.29 28.8
8 -3 5 142.59 45.6
8 3 5 112.89 23.6
-8 3 -5 112.19 18.7
8 3 5 115.59 27
8 3 5 97.89 18.2
8 3 5 124.39 37.8
9 -3 5 33.6 34.9
9 -3 5 45.2 25.4
-9 -3 -5 65.49 11.4
9 -3 5 17.9 15.6
9 3 5 79.39 18.4
9 3 5 30.1 27
9 3 5 101.89 34
-9 3 -5 43.8 13.4
9 3 5 41.3 22.2
-12 -4 5 7.8 16.2
12 -4 -5 -12.8 28.3
12 -4 -5 19.4 18.5
-12 4 5 -26.5 33.5
12 4 -5 19.2 23
12 4 -5 17.3 13.5
11 -4 -5 -14.5 24.9
11 -4 -5 26.9 17.4
11 -4 -5 43 16.6
-11 -4 5 -0.1 16.3
-11 4 5 3.1 51.49
11 4 -5 -2.8 9.2
11 4 -5 -20.4 12.7
10 -4 -5 22.3 14.5
-10 -4 5 -8.3 8.1
10 -4 -5 -2.4 11.6
10 -4 -5 -18.5 19.6
10 4 -5 33 13.8
10 4 -5 -0.3 8.2
-10 4 5 -20.4 23.9
10 4 -5 -15.9 9.6
9 -4 -5 66.99 29.5
9 -4 -5 78.29 20.3
-9 -4 5 55.99 18.5
9 -4 -5 61.69 18
9 4 -5 59.79 20.2
-9 4 5 58.39 32.8
9 4 -5 36.4 13.1
9 4 -5 70.59 22
9 4 -5 56.49 13.7
8 -4 -5 139.69 23.6
8 -4 -5 151.88 34.5
8 -4 -5 175.78 21
-8 -4 5 130.59 32.7
-8 4 5 197.18 28.5
8 4 -5 183.98 27.8
8 4 -5 154.38 26
8 4 -5 134.09 16.4
7 -4 -5 210.08 20.2
-7 -4 5 235.78 32
-7 -4 5 252.57 29
7 -4 -5 257.17 37.8
7 -4 -5 230.38 21.1
-7 -4 5 216.88 36.6
7 -4 -5 221.48 24.7
7 -4 -5 275.57 35.4
7 4 -5 256.57 29.1
-7 4 5 224.98 26.8
-7 4 5 239.48 48.1
-7 4 5 248.38 32.5
7 4 -5 205.58 40
7 4 -5 235.18 17.2
7 4 -5 235.88 18
-7 4 5 250.37 24.5
7 4 -5 261.97 31.5
6 -4 -5 21.3 19.8
-6 -4 5 26.8 18.1
-6 -4 5 28.3 12.4
6 -4 -5 34.1 10.8
6 -4 -5 41.1 17.4
-6 -4 5 20.1 11.6
6 -4 -5 17.3 7.9
-6 -4 5 9.7 16.8
6 -4 -5 8.5 12.3
6 4 -5 21.5 7.5
6 4 -5 20 6.4
-6 4 5 21 10.1
6 4 -5 17.6 19.3
6 4 -5 16.8 11.5
-6 4 5 6.5 19.6
6 4 -5 2.7 12.9
-6 4 5 20 13.9
5 -4 -5 196.18 30.7
-5 -4 5 233.38 27.1
5 -4 -5 214.48 10.4
5 -4 -5 203.78 18.3
-5 -4 5 181.98 23.2
5 -4 -5 222.68 22.4
5 -4 -5 189.98 9.2
5 -4 -5 195.08 28.5
-5 4 5 242.98 17.9
5 4 -5 210.28 11.3
5 4 -5 205.78 29.9
5 4 -5 215.38 24.8
5 4 -5 208.98 22.3
-5 4 5 197.58 24.2
-5 4 5 211.78 20.3
-5 4 5 197.58 32.4
-4 -4 5 236.78 20.9
-4 -4 5 206.08 22.3
4 -4 -5 217.78 25.9
-4 -4 5 234.58 26.8
4 -4 -5 202.68 18.1
4 -4 -5 207.68 19.3
4 -4 -5 196.48 25.7
4 4 -5 211.68 27
-4 4 5 166.98 30.8
-4 4 5 213.18 17.8
4 4 -5 204.28 9.5
4 4 -5 233.48 20.5
4 4 -5 185.98 21.6
-4 4 5 225.78 16.8
-4 4 5 222.88 21.7
3 -4 -5 2.6 9.6
-3 -4 5 8.6 5.3
-3 -4 5 13.5 8.2
-3 -4 5 -1.3 8.6
3 -4 -5 5.1 5.8
3 4 -5 2.7 9.1
3 4 -5 0.2 3.9
-3 4 5 -7.1 8.2
-3 4 5 -6.3 5
-3 4 5 5 5.6
-2 -4 5 4.6 3.7
2 -4 -5 5.5 6.3
2 -4 -5 2.8 6.5
-2 -4 5 9.4 5.7
-2 -4 5 0.1 6.4
-2 -4 5 4.1 2.5
-2 4 5 0.8 4.7
-2 4 5 -2.7 7
-2 4 5 -0.4 3.4
2 4 -5 8.8 7.1
2 4 -5 3.9 7
2 4 -5 6.8 4.8
-2 4 5 1 4.1
-2 4 5 12.3 5.4
-1 -4 5 4.9 3.6
-1 -4 5 4 4.1
-1 -4 5 5 4.8
-1 -4 5 0.1 6.6
1 -4 -5 -1.9 4.3
1 -4 -5 2.6 8.6
1 -4 -5 2.2 6
1 -4 -5 5.2 3.9
-1 -4 5 2.5 2.5
1 4 -5 4.3 5.3
-1 4 5 12.2 4
-1 4 5 0.6 6.4
1 4 -5 -3.8 6.3
-1 4 5 -8.6 6.4
0 -4 5 46.4 7.1
0 -4 -5 52.09 7.6
0 -4 -5 37.6 8.7
0 -4 5 42.6 7.2
0 -4 -5 29 9.8
0 -4 5 36.5 11
0 -4 5 32.6 11.1
0 -4 5 39.3 7
0 -4 -5 59.29 16.5
0 -4 5 27.8 7.4
0 4 -5 48.6 7.5
0 4 -5 37.3 9.6
0 4 5 38.5 9.9
0 4 5 41.4 2.7
0 4 5 45.4 14.1
0 4 5 46.3 3.7
-1 -4 -5 761.52 30.9
1 -4 5 753.92 32.1
-1 -4 -5 796.42 31.7
-1 -4 -5 778.32 43.2
1 -4 5 804.92 30.2
1 -4 5 779.52 35.9
1 -4 5 800.82 43
1 4 5 756.22 37.3
-1 4 -5 736.33 32.1
1 4 5 767.92 42.1
-1 4 -5 780.32 33.2
-1 4 -5 801.92 26
1 4 5 800.92 29.6
-1 4 -5 749.33 32.3
-2 -4 -5 861.81 52.79
2 -4 5 893.81 48.9
2 -4 5 914.71 42.3
2 -4 5 943.11 37.5
-2 -4 -5 911.01 39
2 -4 5 878.31 35.5
-2 4 -5 917.21 29.3
-2 4 -5 881.61 37
-2 4 -5 893.01 38.3
2 4 5 902.41 43.8
2 4 5 901.71 51.59
2 4 5 928.41 35.4
-2 4 -5 919.91 37.3
2 4 5 929.01 34.9
2 4 5 893.11 23.9
3 -4 5 314.67 22.4
-3 -4 -5 296.77 39.6
3 -4 5 275.77 33.9
3 -4 5 273.07 36.1
3 -4 5 248.98 26.8
3 -4 5 281.87 22.5
-3 -4 -5 303.97 26.6
-3 -4 -5 287.87 12
3 4 5 273.67 14.3
3 4 5 256.67 33.7
-3 4 -5 324.07 24.6
3 4 5 295.67 20.8
3 4 5 277.47 19.8
-3 4 -5 284.47 20.6
3 4 5 316.07 27.4
-3 4 -5 274.27 22.8
-3 4 -5 303.67 15.5
4 -4 5 188.68 20.6
4 -4 5 246.68 37.3
-4 -4 -5 237.28 12.5
-4 -4 -5 232.48 40.7
4 -4 5 238.18 30.1
4 -4 5 268.07 34.1
4 -4 5 245.68 21
-4 -4 -5 198.78 29.2
-4 4 -5 233.78 24.5
4 4 5 193.98 34.3
4 4 5 224.18 15.9
4 4 5 231.28 23.2
-4 4 -5 201.18 21.2
4 4 5 209.78 24.3
-4 4 -5 207.18 18.9
4 4 5 242.28 21
5 -4 5 206.68 30.8
5 -4 5 267.07 39.5
-5 -4 -5 239.18 14.1
5 -4 5 205.88 21.1
5 4 5 232.48 27.2
-5 4 -5 230.08 15.8
5 4 5 201.48 17.2
5 4 5 235.48 23.5
-5 4 -5 228.98 25.4
5 4 5 231.08 36.4
5 4 5 153.58 27.1
6 -4 5 132.89 21.1
6 -4 5 108.89 27.4
6 -4 5 136.39 38.6
-6 -4 -5 126.89 12.8
6 4 5 140.79 26.5
6 4 5 117.69 16
6 4 5 114.99 19.5
6 4 5 139.39 38.1
-7 -4 -5 -3.8 5.4
7 -4 5 -7.1 25.6
7 -4 5 -9.3 17.8
-7 -4 -5 1.6 4
7 -4 5 2.8 11.1
-7 4 -5 -10.9 9.5
7 4 5 24.3 24.7
7 4 5 12.1 12.1
7 4 5 -8.4 8.6
7 4 5 -2.2 9.4
8 -4 5 -13.1 18.9
-8 -4 -5 -2 13
8 -4 5 15.3 27.2
8 -4 5 2.8 14
8 4 5 3.3 20.8
8 4 5 0.1 10.3
8 4 5 4.2 10.1
8 4 5 -6.3 9.2
-8 4 -5 -14.3 8.5
-9 -4 -5 36.6 8.7
9 -4 5 7.2 23.6
9 -4 5 54.59 36.6
9 -4 5 45.8 20.6
9 4 5 46 16.2
-9 4 -5 32.9 14.4
9 4 5 61.49 24.4
9 4 5 59.49 27
9 4 5 47.5 18.2
11 -5 -5 103.79 25
-11 -5 5 52.49 17.8
11 -5 -5 49.6 35
11 5 -5 73.79 26
11 5 -5 69.69 16.4
-11 5 5 38.9 33.2
10 -5 -5 50.89 30.4
10 -5 -5 33.7 15.6
10 -5 -5 79.79 20.5
-10 -5 5 50.59 17.4
10 5 -5 34.8 19.3
-10 5 5 42.2 30.5
10 5 -5 76.89 16.6
10 5 -5 79.49 23
9 -5 -5 222.58 27.9
9 -5 -5 246.68 26.1
-9 -5 5 263.97 32.4
9 -5 -5 273.47 48
9 5 -5 216.48 33.8
9 5 -5 233.48 21.4
9 5 -5 262.97 31.2
-9 5 5 209.28 46.1
8 -5 -5 406.86 47.1
-8 -5 5 388.06 35.5
8 -5 -5 340.07 27.4
-8 5 5 361.06 56.69
8 5 -5 335.47 34.4
8 5 -5 363.06 37.6
-8 5 5 384.36 33
7 -5 -5 151.38 23
-7 -5 5 156.18 31.6
-7 -5 5 205.38 26.2
7 -5 -5 174.18 19.3
7 -5 -5 182.48 19.9
-7 -5 5 167.88 32.7
7 -5 -5 206.38 35.2
7 5 -5 199.18 16.2
-7 5 5 191.48 22.5
-7 5 5 134.89 35.3
7 5 -5 176.98 25.7
-7 5 5 250.87 35.1
7 5 -5 189.38 28
6 -5 -5 54.59 15.7
6 -5 -5 64.49 23.8
-6 -5 5 53.19 14.5
6 -5 -5 83.49 25.3
-6 -5 5 66.79 22.7
6 -5 -5 67.39 13.4
-6 -5 5 36.2 13.9
-6 -5 5 81.39 23.4
6 -5 -5 62.49 13.9
-6 5 5 22.5 20.3
-6 5 5 55.69 14.4
6 5 -5 74.59 19.6
6 5 -5 63.59 10.9
6 5 -5 51.69 21.2
-6 5 5 71.99 19.3
6 5 -5 66.49 20.5
-6 5 5 92.69 16
-5 -5 5 560.34 34.6
-5 -5 5 466.25 36.1
5 -5 -5 482.05 39.7
-5 -5 5 544.15 37.5
5 -5 -5 574.84 30.8
5 -5 -5 506.95 41.8
5 -5 -5 492.85 20
5 -5 -5 517.95 31.5
5 -5 -5 505.35 18.9
-5 5 5 531.95 28.1
5 5 -5 523.55 20.2
5 5 -5 468.05 35.9
5 5 -5 535.05 35.5
5 5 -5 484.35 40.9
-5 5 5 530.95 50.09
-5 5 5 542.15 29
-5 5 5 503.55 36.4
-4 -5 5 101.79 18.8
4 -5 -5 54.79 12.7
4 -5 -5 59.29 17.6
4 -5 -5 52.49 17.5
-4 -5 5 66.79 18.1
-4 -5 5 72.89 13.2
4 5 -5 60.39 16.1
-4 5 5 54.89 20.3
-4 5 5 59.09 11
4 5 -5 76.89 19.9
4 5 -5 63.29 14.1
-4 5 5 69.99 16.9
-4 5 5 80.89 12.3
4 5 -5 54.39 5.6
3 -5 -5 -3.9 9.6
-3 -5 5 1.5 4.3
-3 -5 5 22.1 10.1
-3 -5 5 -8.7 6.5
3 -5 -5 6.5 5.8
-3 -5 5 5.4 2.9
3 -5 -5 1.8 5.8
3 -5 -5 -0.8 7.4
-3 5 5 -0.1 6.7
3 5 -5 6.4 3
-3 5 5 11.7 6
-3 5 5 5.4 5.4
3 5 -5 2.3 5.5
-3 5 5 -10 9.9
3 5 -5 8.4 9.5
3 5 -5 -3.5 8.9
-2 -5 5 421.36 29.6
2 -5 -5 437.16 22.4
2 -5 -5 429.16 27.8
2 -5 -5 480.55 29
-2 -5 5 457.55 26.2
-2 -5 5 448.56 24.6
-2 -5 5 438.56 17.6
-2 5 5 439.16 32.9
-2 5 5 411.06 24.6
2 5 -5 471.55 27.3
2 5 -5 458.05 26.2
-2 5 5 453.55 25.6
-2 5 5 432.36 18.7
-2 5 5 453.15 18.4
2 5 -5 442.56 33.4
2 5 -5 486.35 18.1
1 -5 -5 323.07 22.6
-1 -5 5 373.96 16.9
-1 -5 5 333.97 22.6
1 -5 -5 365.96 25.1
-1 -5 5 332.77 26.9
1 -5 -5 344.17 20.6
-1 -5 5 340.27 21.4
-1 -5 5 345.37 20.7
1 -5 -5 356.56 24.8
-1 -5 5 363.96 21.3
-1 5 5 308.17 21.9
1 5 -5 328.57 28
-1 5 5 346.67 27.6
1 5 -5 354.16 23.1
-1 5 5 307.47 19.4
-1 5 5 346.67 12.3
0 -5 5 52.69 10.1
0 -5 5 48.3 11.8
0 -5 -5 52.09 8.9
0 -5 -5 57.69 18.2
0 -5 5 57.99 7.4
0 -5 -5 61.69 12
0 -5 -5 52.29 12.4
0 -5 5 59.09 9.1
0 -5 5 44.1 13.6
0 -5 5 50.39 8.5
0 5 5 63.79 15.3
0 5 -5 46.2 14.2
0 5 -5 55.19 8.7
0 5 5 39.1 10.7
1 -5 5 40.6 14.1
-1 -5 -5 36.9 20.7
-1 -5 -5 57.29 11.1
1 -5 5 40.2 8.3
1 -5 5 38.5 8.8
-1 -5 -5 51.99 10.4
1 -5 5 36.9 12.4
-1 -5 -5 46 12.4
1 -5 5 46.5 9.8
1 5 5 38.2 11.3
1 5 5 46.2 7.7
-1 5 -5 42.9 13.8
1 5 5 47.4 17
-1 5 -5 49.3 7.4
-1 5 -5 59.09 11.9
-1 5 -5 38.3 8.9
2 -5 5 273.27 18.6
-2 -5 -5 266.07 32.8
2 -5 5 245.98 25.3
-2 -5 -5 284.97 22.7
2 -5 5 278.77 20.1
2 -5 5 252.27 31.2
2 5 5 225.58 22.6
2 5 5 250.07 18.3
-2 5 -5 259.57 17
-2 5 -5 252.77 20.4
-2 5 -5 264.87 27.8
2 5 5 260.67 18.1
2 5 5 226.38 28.4
-2 5 -5 280.37 19.8
3 -5 5 619.64 40.3
-3 -5 -5 691.93 63.79
3 -5 5 640.04 47.1
3 -5 5 617.94 32.4
-3 -5 -5 633.24 37.2
-3 5 -5 623.54 40.2
-3 5 -5 625.14 31.7
-3 5 -5 564.04 33.6
3 5 5 629.24 32.4
3 5 5 637.44 32.4
3 5 5 620.84 48.2
3 5 5 666.03 40.2
-3 5 -5 630.04 26.8
4 -5 5 101.99 23.2
-4 -5 -5 112.59 7.5
-4 -5 -5 115.09 36.7
4 -5 5 92.49 16.1
-4 -5 -5 96.39 21.8
4 -5 5 106.09 16
4 -5 5 132.19 35.6
-4 5 -5 115.59 11.6
-4 5 -5 94.89 20.1
4 5 5 111.49 32.4
4 5 5 88.19 20.2
4 5 5 119.89 15.7
4 5 5 119.79 18.6
5 -5 5 262.37 40.8
5 -5 5 225.08 31.8
5 5 5 218.08 23.2
5 5 5 188.68 25.6
-5 5 -5 201.78 16
5 5 5 253.27 37.9
5 5 5 188.48 27.2
6 -5 5 305.07 39.5
-6 -5 -5 325.97 17.6
6 -5 5 308.17 27.8
6 -5 5 301.77 45.6
6 5 5 305.37 40.7
-6 5 -5 264.47 32.8
6 5 5 314.07 32.5
6 5 5 342.67 30.4
-7 -5 -5 522.15 25.2
7 -5 5 529.15 58.49
7 -5 5 459.95 47.9
7 -5 5 490.35 36.5
7 5 5 476.15 38.9
-7 5 -5 487.65 40
7 5 5 478.65 41.6
7 5 5 461.55 49
8 -5 5 74.39 30.1
-8 -5 -5 86.19 13.8
8 -5 5 181.18 48.6
8 -5 5 110.89 22.5
-8 5 -5 49 17.6
8 5 5 94.79 22
8 5 5 155.88 40
8 5 5 112.89 25.7
9 -5 5 44.7 28.8
9 -5 5 77.19 23.2
9 -5 5 113.29 47.9
-9 5 -5 43.5 18.2
9 5 5 118.79 35.5
9 5 5 79.39 22.8
9 5 5 96.39 25.5
11 -6 -5 29.3 16.8
11 -6 -5 7.7 16
11 -6 -5 -13.9 27.5
11 6 -5 -4.7 14.6
10 -6 -5 39.9 17.4
10 -6 -5 36.6 17.6
10 -6 -5 42.5 31
-10 -6 5 42.8 15.7
10 6 -5 55.79 19.7
-10 6 5 26 32.7
10 6 -5 71.69 15.4
9 -6 -5 48.9 27.7
9 -6 -5 34.7 17.7
-9 -6 5 43.6 15.4
9 -6 -5 36.4 17.1
9 6 -5 43.9 18.4
-9 6 5 0.7 16.8
9 6 -5 50.59 19.4
-9 6 5 17.3 30.1
9 6 -5 50.59 11.6
-8 -6 5 1.2 7.9
8 -6 -5 -2.8 10.7
8 -6 -5 -12.4 11
8 -6 -5 -5.7 18.9
8 6 -5 -4.5 5.2
8 6 -5 -4.8 9.1
-8 6 5 -3.8 23.6
8 6 -5 6.8 12.6
-8 6 5 -9.7 13.7
-7 -6 5 66.79 23.9
7 -6 -5 91.19 28.1
7 -6 -5 84.99 17.5
7 -6 -5 97.59 17.9
-7 6 5 105.59 19.3
-7 6 5 89.49 33.4
7 6 -5 93.89 12.5
7 6 -5 81.19 23.2
7 6 -5 83.29 20.7
-6 -6 5 176.48 27.4
6 -6 -5 141.69 12.8
6 -6 -5 146.89 18.8
6 -6 -5 148.69 21.9
-6 -6 5 147.69 21.5
6 -6 -5 152.78 30.7
6 -6 -5 127.79 16.8
-6 -6 5 169.18 30.2
-6 6 5 157.78 19.8
-6 6 5 108.59 17
-6 6 5 137.99 23.8
6 6 -5 131.09 12.2
6 6 -5 120.99 28.2
6 6 -5 129.39 27.5
6 6 -5 163.28 24.2
-6 6 5 138.29 33.8
5 -6 -5 83.99 10.9
5 -6 -5 106.59 26.7
5 -6 -5 98.09 18.4
5 -6 -5 89.09 24.6
5 -6 -5 92.69 15.9
-5 -6 5 103.89 23.6
-5 -6 5 86.19 15.4
5 -6 -5 92.59 13.5
-5 -6 5 83.39 20.6
-5 6 5 99.69 14.4
-5 6 5 128.39 24.6
5 6 -5 87.79 8.8
5 6 -5 112.79 25.6
5 6 -5 100.99 17.9
-5 6 5 119.19 15.1
-5 6 5 101.79 27.3
-4 -6 5 21.1 12.6
-4 -6 5 12.4 6.8
4 -6 -5 13.4 14.3
4 -6 -5 11.3 14.1
4 -6 -5 23.4 8.3
4 -6 -5 12 9.8
-4 -6 5 28.9 15.2
4 6 -5 19.3 4.8
-4 6 5 18.4 7.6
4 6 -5 10 12.4
4 6 -5 19.8 13.4
-4 6 5 12 10.5
-4 6 5 -3.3 16.2
-4 6 5 15.1 7.2
3 -6 -5 12.7 8
3 -6 -5 4.8 10.3
-3 -6 5 4.6 4.6
-3 -6 5 -2.7 10.6
3 -6 -5 9 8
3 -6 -5 11.5 8.8
-3 -6 5 7.4 8.4
-3 -6 5 5.2 3.8
3 6 -5 4.6 6.6
-3 6 5 4.2 4.8
-3 6 5 -11.8 11
3 6 -5 9.6 4
3 6 -5 -8.5 10.3
3 6 -5 15.3 10.3
-3 6 5 5.2 5.4
2 -6 -5 30.7 11.8
-2 -6 5 12 10.8
-2 -6 5 3.9 6.8
2 -6 -5 18.3 11.5
-2 -6 5 6.1 4.2
-2 -6 5 22.5 8.2
-2 -6 5 14 6.8
2 -6 -5 1.9 7.5
-2 -6 5 8.3 5.3
-2 6 5 4.6 5.9
2 6 -5 14.8 5.6
-2 6 5 8.1 7.4
-2 6 5 9.3 4
-2 6 5 0.7 10.1
-2 6 5 9.6 6.2
2 6 -5 13.1 7.9
2 6 -5 5 11.5
-1 -6 5 152.58 15.3
-1 -6 5 143.59 15.1
-1 -6 5 151.78 15.1
1 -6 -5 165.18 19.2
1 -6 -5 142.29 14.7
1 -6 -5 149.29 18.4
-1 -6 5 121.29 16.6
1 -6 -5 161.48 25.2
-1 -6 5 130.99 19.2
-1 6 5 138.89 6.9
1 6 -5 151.18 15.5
-1 6 5 114.69 14.4
-1 6 5 164.58 17.2
1 6 -5 152.58 14.3
-1 6 5 116.79 22.8
1 6 -5 148.99 26
0 -6 -5 531.75 30.8
0 -6 -5 586.54 39.2
0 -6 5 527.65 24.7
0 -6 5 527.85 28.9
0 -6 -5 543.15 29
0 -6 5 547.05 41.3
0 -6 5 559.34 28.4
0 -6 -5 515.95 37.2
0 -6 5 528.75 32.7
0 6 5 518.35 31.8
0 6 -5 564.64 28.1
0 6 5 533.25 31.2
0 6 -5 581.54 27.4
0 6 -5 536.65 40.5
0 6 5 541.75 27.2
-1 -6 -5 38.4 21.1
-1 -6 -5 32.4 10.7
1 -6 5 14.2 11.4
-1 -6 -5 24.4 9.2
1 -6 5 38.2 8.9
1 -6 5 32.9 9.3
1 -6 5 29.1 14.8
1 -6 5 25.7 8.4
-1 -6 -5 27.5 9.3
1 6 5 23.8 6.9
-1 6 -5 24.1 6.4
-1 6 -5 22.7 14.2
-1 6 -5 26.1 8.1
1 6 5 33 11.6
1 6 5 12.5 14.8
2 -6 5 64.69 12.3
-2 -6 -5 54.59 12.9
2 -6 5 51.69 11.3
-2 -6 -5 49.4 13.5
2 -6 5 59.29 17
-2 -6 -5 67.59 28.9
2 -6 5 61.59 20.7
-2 6 -5 54.69 11
2 6 5 67.29 15.6
-2 6 -5 59.39 9
2 6 5 57.59 10.3
2 6 5 68.59 23.1
-2 6 -5 56.09 17.9
-2 6 -5 53.59 12.7
3 -6 5 155.78 17.8
-3 -6 -5 223.38 43
3 -6 5 242.08 34.4
3 -6 5 169.68 17
3 -6 5 158.98 24.4
-3 -6 -5 168.58 23.3
3 6 5 201.68 33.4
3 6 5 165.78 18.2
-3 6 -5 168.18 31.4
-3 6 -5 177.28 14.9
3 6 5 171.78 18.2
3 6 5 174.48 22.1
4 -6 5 116.69 33
4 -6 5 115.79 17.2
4 -6 5 78.39 20.9
4 6 5 123.49 16.7
4 6 5 99.29 18.2
-4 6 -5 115.49 24
4 6 5 157.38 34.1
4 6 5 114.79 23.4
-4 6 -5 124.19 12.9
5 -6 5 14 10.3
-5 -6 -5 13.2 3.7
5 -6 5 41.6 20.3
5 -6 5 13.1 23.5
5 6 5 11.9 12.4
5 6 5 12.7 9.4
-5 6 -5 -10.5 16.5
5 6 5 13 19.6
-5 6 -5 8.8 5.4
6 -6 5 85.09 32.8
-6 -6 -5 92.39 9.2
6 -6 5 85.79 17.6
6 -6 5 91.69 26.2
-6 6 -5 45.8 20.9
6 6 5 72.29 19.3
-6 6 -5 99.19 13.7
6 6 5 121.49 34.7
6 6 5 85.09 19.1
-7 -6 -5 105.19 11.7
7 -6 5 120.09 39.5
7 -6 5 114.79 21
7 -6 5 135.99 30.3
-7 6 -5 124.59 16.3
-7 6 -5 95.09 24.4
7 6 5 108.19 22.7
7 6 5 174.18 38.1
7 6 5 95.19 22.5
8 6 5 35.4 16.3
-8 6 -5 -7.8 16.2
8 6 5 10.4 17.4
8 6 5 49.9 23.2
11 -7 -5 49.9 21.1
11 -7 -5 85.59 23.3
-11 -7 5 58.39 21.6
11 7 -5 77.99 18.1
-11 7 5 13.2 55.39
11 7 -5 58.69 24.3
10 -7 -5 40.6 19.9
10 -7 -5 79.99 21.7
10 -7 -5 12.7 28
10 7 -5 70.69 23.3
10 7 -5 65.99 14.3
9 -7 -5 295.77 47.2
9 -7 -5 307.77 31.8
9 -7 -5 261.87 28.2
-9 -7 5 317.07 33.5
9 7 -5 311.07 35.2
9 7 -5 293.37 24
9 7 -5 310.37 37.3
-9 7 5 310.67 59.69
-9 7 5 273.67 39
8 -7 -5 504.55 34.1
-8 -7 5 557.54 42.9
8 -7 -5 490.45 37.9
8 -7 -5 558.04 54.19
8 7 -5 482.15 43
8 7 -5 532.15 51.99
-8 7 5 572.54 40.1
-8 7 5 474.95 61.69
8 7 -5 493.45 29.1
-7 -7 5 727.13 46.6
7 -7 -5 673.33 55.19
7 -7 -5 737.13 41.1
7 -7 -5 618.34 35.1
7 -7 -5 703.03 41.3
7 7 -5 605.44 48.7
7 7 -5 620.94 31
-7 7 5 645.34 63.09
-7 7 5 825.52 49.8
7 7 -5 700.53 49.7
-6 -7 5 214.48 30.6
6 -7 -5 246.48 21.6
6 -7 -5 279.17 18.2
-6 -7 5 339.97 30.2
6 -7 -5 318.67 39.4
6 -7 -5 313.27 26.9
-6 7 5 251.67 23.6
-6 7 5 248.88 44.5
6 7 -5 264.97 33
-6 7 5 207.08 19.7
6 7 -5 268.37 29.4
-6 7 5 302.07 46
6 7 -5 256.57 17.5
5 -7 -5 715.83 30.1
-5 -7 5 737.03 42.6
5 -7 -5 723.03 37
5 -7 -5 706.03 32.1
5 -7 -5 873.91 61.69
5 -7 -5 725.53 50.09
-5 -7 5 693.53 45.5
-5 7 5 692.93 33
5 7 -5 674.43 28.1
-5 7 5 720.13 62.29
-5 7 5 733.03 37.4
5 7 -5 698.63 44
-5 7 5 762.82 47.2
5 7 -5 654.83 48.3
5 7 -5 716.83 49.7
4 -7 -5 1408.76 61.09
4 -7 -5 1425.36 50.29
4 -7 -5 1418.36 47.2
4 -7 -5 1401.96 68.89
-4 -7 5 1328.67 64.79
-4 -7 5 1433.06 59.39
-4 -7 5 1291.07 60.39
4 7 -5 1381.36 61.29
-4 7 5 1353.26 46.4
-4 7 5 1372.96 61.59
4 7 -5 1345.27 42.8
4 7 -5 1368.26 68.99
-4 7 5 1369.86 53.99
-4 7 5 1425.46 78.39
-3 -7 5 244.68 27.2
-3 -7 5 260.97 15.8
3 -7 -5 260.17 25
3 -7 -5 299.97 20.6
-3 -7 5 236.68 21.4
3 -7 -5 258.87 20.8
-3 -7 5 251.57 20.6
3 -7 -5 238.78 29
-3 -7 5 254.37 24.1
3 7 -5 245.68 14.9
-3 7 5 204.28 34.5
3 7 -5 229.58 25.1
3 7 -5 271.07 24.2
3 7 -5 246.18 35.1
-3 7 5 276.17 15.9
-3 7 5 249.88 21.2
-3 7 5 266.07 24.5
-2 -7 5 576.64 34.5
2 -7 -5 589.44 37.4
-2 -7 5 585.44 28.1
2 -7 -5 569.74 36.4
2 -7 -5 589.04 25.1
-2 -7 5 604.74 30.8
-2 -7 5 560.84 32.2
-2 -7 5 592.54 39.5
2 -7 -5 559.44 33.4
-2 -7 5 543.85 35.1
-2 7 5 522.15 43.8
-2 7 5 600.84 34.5
2 7 -5 569.34 45.3
2 7 -5 572.24 33.5
-2 7 5 546.45 20.6
-2 7 5 562.74 32.4
2 7 -5 559.24 24.7
1 -7 -5 2437.16 83.89
1 -7 -5 2569.94 86.39
-1 -7 5 2427.76 81.69
-1 -7 5 2471.35 80.89
-1 -7 5 2546.85 72.69
1 -7 -5 2474.35 87.39
-1 -7 5 2589.84 77.79
-1 -7 5 2547.25 86.39
-1 -7 5 2464.65 91.09
1 -7 -5 2549.74 82.19
-1 7 5 2394.96 58.59
-1 7 5 2424.56 75.39
1 7 -5 2457.45 71.59
1 7 -5 2500.15 78.89
1 7 -5 2595.84 98.89
-1 7 5 2478.15 82.79
-1 7 5 2474.05 95.29
0 -7 -5 1346.07 53.19
0 -7 5 1256.37 52.29
0 -7 5 1338.27 46.9
0 -7 5 1298.57 57.29
0 -7 5 1261.07 61.79
0 -7 -5 1302.07 60.79
0 -7 5 1343.27 49.99
0 -7 -5 1254.77 54.39
0 -7 -5 1271.77 57.19
0 7 5 1367.96 60.29
0 7 5 1201.48 53.69
0 7 -5 1284.57 67.59
0 7 5 1273.07 49.7
0 7 -5 1339.67 54.89
0 7 -5 1290.37 48.6
1 -7 5 583.94 29.2
1 -7 5 584.64 33.6
-1 -7 -5 598.34 46
-1 -7 -5 568.24 33.3
-1 -7 -5 594.54 34.6
1 -7 5 543.25 37.9
-1 -7 -5 567.34 36.8
1 -7 5 591.24 31.2
-1 7 -5 546.45 30.8
-1 7 -5 619.64 35.2
1 7 5 589.14 36.6
-1 7 -5 543.85 45.3
1 7 5 564.84 37.7
-1 7 -5 599.74 29.7
1 7 5 580.74 31
2 -7 5 1053.29 55.09
-2 -7 -5 981.2 48.3
2 -7 5 1117.49 46.9
-2 -7 -5 1082.99 48.8
2 -7 5 1142.39 67.69
2 7 5 1061.29 57.59
-2 7 -5 1008.7 59.09
2 7 5 1061.09 53.09
-2 7 -5 1120.69 43.2
2 7 5 1101.59 50.49
3 -7 5 596.84 32.9
3 -7 5 646.84 35.9
3 -7 5 622.14 44
-3 -7 -5 554.74 50.89
3 -7 5 728.93 60.49
-3 7 -5 613.04 48.6
-3 7 -5 617.34 30.9
3 7 5 632.14 36
3 7 5 607.54 35.6
3 7 5 630.54 41.5
3 7 5 575.74 44.6
4 -7 5 355.06 27.4
4 -7 5 331.17 35.4
-4 7 -5 327.37 42.3
4 7 5 319.87 31.6
4 7 5 349.57 32.1
4 7 5 359.56 38.2
-4 7 -5 355.56 23.4
5 -7 5 226.78 33.3
5 -7 5 233.88 24.5
5 -7 5 220.48 45.5
-5 7 -5 198.78 20.3
5 7 5 195.98 26.5
5 7 5 210.68 23.8
5 7 5 223.88 35.4
-5 7 -5 133.29 28.4
6 -7 5 234.48 27.5
-6 -7 -5 263.67 12.3
6 -7 5 243.08 41.5
6 -7 5 242.38 37.6
-6 7 -5 274.77 22.4
6 7 5 338.57 41.2
6 7 5 269.17 31.7
-6 7 -5 207.48 40.1
6 7 5 272.07 28.9
7 -7 5 347.47 45.7
-7 -7 -5 347.67 17.8
7 -7 5 406.46 53.59
7 -7 5 377.76 34.1
7 7 5 362.66 34.6
7 7 5 358.86 37
-7 7 -5 249.28 44.1
7 7 5 359.96 42.5
8 -7 5 166.08 49.4
8 -7 5 120.49 25.8
8 -7 5 106.39 35.4
8 7 5 119.29 26.3
-8 7 -5 74.99 27.8
8 7 5 120.89 25.3
10 -8 -5 64.29 34.9
10 -8 -5 79.99 38.2
-10 -8 5 78.89 20.2
10 -8 -5 68.79 22.6
-10 8 5 55.79 35.6
10 8 -5 51.39 21.9
10 8 -5 87.69 15.9
-9 -8 5 16.3 10.8
9 -8 -5 2.8 15.4
9 -8 -5 19 27.2
9 -8 -5 15.1 15.9
9 8 -5 42.7 18.8
-9 8 5 12.4 25.3
9 8 -5 21.6 16.1
9 8 -5 25.8 9.8
-9 8 5 -25.6 16.1
8 -8 -5 -11 10.3
-8 -8 5 7.4 8.2
8 -8 -5 9.9 22.6
8 8 -5 16.6 8.7
-8 8 5 10.9 19.7
-8 8 5 -5.6 15
8 8 -5 14.6 13.4
8 8 -5 -2.6 9.4
-7 -8 5 -5.3 6.1
7 -8 -5 -7.4 13.3
7 -8 -5 -0.1 18.3
-7 8 5 -17.4 9.3
7 8 -5 -1.2 5.1
7 8 -5 -8.8 10.2
-7 8 5 24 21.6
7 8 -5 -9.5 6.1
6 -8 -5 85.89 24.7
6 -8 -5 59.69 15
6 -8 -5 77.19 17.7
-6 -8 5 43.7 13.1
-6 8 5 45.2 14.2
6 8 -5 65.89 19.1
6 8 -5 80.89 24.8
6 8 -5 54.19 9.9
-6 8 5 78.09 27.9
5 -8 -5 165.78 20.6
-5 -8 5 187.98 22.5
5 -8 -5 219.98 18.7
-5 -8 5 177.18 28.6
5 -8 -5 254.97 34.3
-5 8 5 172.28 20
5 8 -5 191.98 24.3
-5 8 5 159.78 34.8
-5 8 5 197.98 21.2
-5 8 5 242.58 29.1
5 8 -5 201.28 15.5
5 8 -5 169.28 27.2
-4 -8 5 38 9.4
4 -8 -5 38.8 17.8
-4 -8 5 59.29 12.9
4 -8 -5 54.09 12.9
-4 -8 5 38.3 11.3
4 -8 -5 70.49 15.1
-4 -8 5 25.5 15
-4 8 5 49 15.4
4 8 -5 7 13.3
-4 8 5 30.4 21.5
-4 8 5 33.1 11.5
-4 8 5 38.8 8.6
4 8 -5 60.79 25.3
4 8 -5 38.5 8.2
4 8 -5 47.6 14.9
-3 -8 5 -10.2 5.5
-3 -8 5 4.8 6.9
3 -8 -5 9 8.9
-3 -8 5 4.3 6.5
3 -8 -5 11.4 12.5
-3 -8 5 -2.3 10.2
-3 -8 5 1.3 5.4
3 -8 -5 2.1 11.9
3 8 -5 9 7.5
-3 8 5 -6.9 14.4
3 8 -5 -2.8 4.3
-3 8 5 4.6 7.7
-3 8 5 0.3 4.1
3 8 -5 -4.6 15.6
3 8 -5 -6.4 9.1
-3 8 5 -1.8 8.7
-2 -8 5 967.2 46.2
2 -8 -5 983.7 34.1
2 -8 -5 961.8 46.9
-2 -8 5 954.2 41.7
-2 -8 5 920.11 49.5
2 -8 -5 934.11 50.89
-2 -8 5 878.31 36.5
-2 -8 5 862.41 45.8
2 8 -5 920.71 36.1
2 8 -5 909.71 60.99
-2 8 5 889.81 60.69
-2 8 5 941.41 45.4
2 8 -5 922.11 45.9
-2 8 5 889.41 29.2
1 -8 -5 70.59 19.7
-1 -8 5 62.59 12.5
1 -8 -5 65.79 21.5
-1 -8 5 46.7 12.7
-1 -8 5 55.89 11.6
-1 -8 5 38.4 14.4
1 8 -5 50.49 11.9
-1 8 5 50.79 21.2
-1 8 5 63.39 14.8
-1 8 5 50.39 5.1
1 8 -5 59.59 25.1
1 8 -5 57.99 14
0 -8 5 272.67 20.6
0 -8 -5 247.98 26.3
0 -8 -5 224.98 33
0 -8 5 258.57 28.3
0 -8 5 240.38 22.7
0 -8 5 285.37 22
0 8 -5 253.87 21.3
0 8 5 239.38 24.4
0 8 -5 207.28 36.1
0 8 -5 267.97 23.9
0 8 5 250.27 35.8
0 8 5 244.88 24.1
0 8 5 233.98 20.6
1 -8 5 0.9 7
1 -8 5 2.4 6.6
1 -8 5 -13.4 8.7
-1 -8 -5 7.6 22.4
1 -8 5 2.1 6.4
1 -8 5 -7.4 13.2
-1 -8 -5 -2.6 7.5
-1 8 -5 40.7 15.3
1 8 5 7 7.7
1 8 5 -4 10.7
-1 8 -5 -1.9 15.9
1 8 5 -1.7 4.1
-1 8 -5 4.3 5.4
2 -8 5 -3.8 5.9
2 -8 5 5.9 11.4
-2 -8 -5 -25.1 20.4
2 -8 5 -1 6.8
2 -8 5 4.4 6.6
-2 -8 -5 1.1 7.6
2 8 5 2.6 6
-2 8 -5 5.1 15
-2 8 -5 2.4 5
2 8 5 1.1 7.7
2 8 5 -1 11.4
3 -8 5 232.78 31.5
-3 -8 -5 254.07 25.5
3 -8 5 240.98 23.1
-3 8 -5 260.07 38.9
3 8 5 238.48 31
-3 8 -5 239.58 19.9
3 8 5 248.08 27.4
4 -8 5 43.4 12.9
4 -8 5 27.2 16.3
4 8 5 55.99 25.4
-4 8 -5 32.9 21.4
-4 8 -5 41.4 11.3
4 8 5 38.8 15
4 8 5 39.3 12.2
5 -8 5 28.5 22.9
5 -8 5 17.4 10.8
5 -8 5 46.8 19.3
5 8 5 58.19 21.8
5 8 5 29.4 11.9
5 8 5 33.1 14
-5 8 -5 41.9 24.3
6 -8 5 -1.8 9.4
6 -8 5 -17 17.4
6 -8 5 20.8 17.8
6 8 5 2.2 8.4
-6 8 -5 -23.6 19.9
6 8 5 28.5 18
6 8 5 7.4 10.3
7 -8 5 46.2 40.8
7 -8 5 58.49 19.3
7 8 5 61.69 23.3
-7 8 -5 4.3 24.4
7 8 5 63.69 25.4
10 -9 -5 22.6 33
10 -9 -5 33.2 19.7
10 -9 -5 18.2 20.3
10 9 -5 53.69 14.1
-10 9 5 -48.8 24.1
10 9 -5 25.7 17.2
9 -9 -5 70.19 22.8
-9 -9 5 66.29 17.9
9 -9 -5 51.39 18.6
9 -9 -5 39 28.2
9 9 -5 74.59 25.2
9 9 -5 75.79 15.4
9 9 -5 70.99 21.6
-9 9 5 26.5 23.9
-9 9 5 56.59 31.8
8 -9 -5 244.78 29
-8 -9 5 304.67 33.1
8 -9 -5 334.67 48.3
8 -9 -5 276.97 31.8
8 9 -5 303.97 37.2
-8 9 5 280.07 35.1
-8 9 5 311.07 52.49
8 9 -5 318.07 23.6
8 9 -5 268.47 35.1
-7 -9 5 258.17 28.9
7 -9 -5 180.68 25.9
7 -9 -5 233.58 26.4
-7 9 5 257.27 45.4
7 9 -5 284.67 34.8
7 9 -5 215.38 19
7 9 -5 243.58 31.2
-7 9 5 206.38 26.1
-6 -9 5 519.95 39
6 -9 -5 444.66 33.1
6 -9 -5 441.46 31.8
6 -9 -5 533.05 49.1
6 9 -5 445.16 39.5
-6 9 5 439.16 32.7
6 9 -5 494.05 46.6
-6 9 5 535.05 55.19
6 9 -5 436.96 25.5
5 -9 -5 323.57 26.7
-5 -9 5 362.76 31.7
5 -9 -5 357.96 39.1
5 -9 -5 402.76 25.6
-5 -9 5 328.87 26.4
-5 9 5 277.47 20.7
5 9 -5 288.87 37.4
-5 9 5 356.96 47.3
5 9 -5 307.67 31.5
-5 9 5 368.56 33.3
-5 9 5 283.17 25.7
-4 -9 5 923.31 38.4
4 -9 -5 1025.8 61.29
-4 -9 5 1029.9 46.2
-4 -9 5 987 75.99
4 -9 -5 966.7 41.7
4 -9 -5 1102.89 45.8
-4 -9 5 944.51 54.59
-4 9 5 1080.29 76.59
-4 9 5 1027.2 49.9
4 9 -5 1044.3 72.29
4 9 -5 959.4 54.19
-4 9 5 983.3 38
-4 9 5 1054.19 56.09
3 -9 -5 1057.29 43.7
3 -9 -5 1048.5 59.49
-3 -9 5 998.6 39.8
-3 -9 5 1015.4 51.39
3 -9 -5 985.8 46.8
-3 -9 5 954.9 43.7
3 9 -5 988.1 68.89
3 9 -5 928.41 51.89
-3 9 5 932.51 34.1
-3 9 5 968.6 48.6
-3 9 5 982 68.69
-3 9 5 973.9 51.99
-2 -9 5 917.81 50.99
-2 -9 5 1086.39 51.79
2 -9 -5 1051.09 36.3
-2 -9 5 1059.79 42.4
-2 -9 5 985.6 43.9
2 -9 -5 985 56.19
-2 -9 5 1012.5 54.79
2 -9 -5 1049.4 51.89
-2 9 5 1040 50.19
-2 9 5 986.1 67.19
2 9 -5 1027.4 40.7
2 9 -5 1051.59 68.79
2 9 -5 952.7 49.5
1 -9 -5 978.1 53.29
-1 -9 5 858.61 50.69
-1 -9 5 892.01 41.8
1 -9 -5 921.91 51.89
-1 -9 5 926.31 40.8
-1 -9 5 858.21 47.8
-1 9 5 886.91 46.9
-1 9 5 888.41 60.89
1 9 -5 977 66.69
1 9 -5 903.21 45.6
-1 9 5 921.41 44
1 9 -5 942.41 40.5
0 -9 5 1671.13 76.39
0 -9 5 1727.93 62.19
0 -9 5 1561.54 67.79
0 -9 5 1676.43 62.09
0 -9 -5 1747.13 78.79
0 -9 -5 1782.42 85.09
0 9 5 1721.93 67.39
0 9 -5 1831.12 88.69
0 9 -5 1662.43 61.59
0 9 5 1770.32 87.59
0 9 -5 1625.24 63.59
0 9 5 1591.44 69.49
1 -9 5 768.92 58.89
-1 -9 -5 868.41 59.69
1 -9 5 907.91 42.5
1 -9 5 833.22 46
1 9 5 857.81 48.1
-1 9 -5 892.11 45.4
-1 9 -5 823.32 41.1
1 9 5 799.52 48
-1 9 -5 860.01 61.79
2 -9 5 603.34 39.2
2 -9 5 564.74 43.6
-2 -9 -5 577.74 39.5
2 -9 5 644.44 36.2
-2 9 -5 681.13 55.29
-2 9 -5 573.34 41.1
2 9 5 623.14 42.3
-2 9 -5 564.54 33.3
2 9 5 580.84 41.9
3 -9 5 771.82 41.8
-3 -9 -5 764.62 45.9
3 -9 5 822.32 53.99
-3 9 -5 698.93 38.1
-3 9 -5 757.42 58.79
3 9 5 768.22 51.99
3 9 5 734.73 48.3
-4 -9 -5 535.55 40.3
4 -9 5 544.25 46.8
4 -9 5 491.15 34.9
4 9 5 548.05 46.1
4 9 5 577.24 44
-4 9 -5 495.75 34.7
-4 9 -5 509.55 52.39
5 -9 5 278.67 28.3
5 -9 5 347.07 39.1
5 -9 5 317.97 44.1
-5 9 -5 229.98 46.9
5 9 5 297.87 32.3
5 9 5 328.37 38
5 9 5 308.07 30.6
6 -9 5 261.27 46.9
6 -9 5 217.78 37.6
6 -9 5 212.38 40.9
6 9 5 271.17 33.2
6 9 5 230.88 27.8
6 9 5 285.67 37.2
7 -9 5 102.69 33.5
7 -9 5 108.99 38.6
7 -9 5 91.49 23.5
7 9 5 103.29 23.9
7 9 5 90.19 21.8
9 -10 -5 -18.6 17.2
9 -10 -5 -18.2 15.6
-9 -10 5 1.9 9.7
9 -10 -5 26 27.4
9 10 -5 20.6 10.1
9 10 -5 1.8 13.4
-9 10 5 17 24.3
-9 10 5 -44.5 18.7
9 10 -5 18.8 15
8 -10 -5 43.1 25.7
-8 -10 5 0.6 14.5
8 -10 -5 -23.1 15
8 -10 -5 -8.1 13.5
8 10 -5 11.9 7.6
8 10 -5 -8.2 11.9
8 10 -5 40.2 14.3
-8 10 5 4 16.9
-7 -10 5 4.8 8
7 -10 -5 13.2 18.4
7 -10 -5 -1.5 12
7 -10 -5 2.5 14.4
7 10 -5 3.4 10.7
-7 10 5 -3.3 10.9
7 10 -5 8.5 13.5
7 10 -5 7.3 6.7
6 -10 -5 35 16
-6 -10 5 4.1 8.3
6 -10 -5 6.3 11.6
-6 -10 5 -1.4 6.1
6 10 -5 19.5 16.2
-6 10 5 22 15
6 10 -5 0.2 8.3
-6 10 5 -1.9 9.1
6 10 -5 3.9 6.1
-5 -10 5 5.4 7.4
-5 -10 5 12.7 9.2
5 -10 -5 56.89 21.6
5 -10 -5 -4.9 10
-5 10 5 5.1 5.8
5 10 -5 -0.7 8.3
5 10 -5 3.6 6.1
-5 10 5 18.1 16
5 10 -5 -10.7 15.4
-5 10 5 14.5 10.4
4 -10 -5 26.7 14.4
4 -10 -5 1.8 9.2
-4 10 5 33.2 11.5
-4 10 5 9.2 8.7
-4 10 5 23.7 18.1
-3 -10 5 3.3 7.2
-3 -10 5 0.5 6.3
3 -10 -5 25.3 13.4
3 -10 -5 0.3 7.9
-3 -10 5 9.3 6.8
-3 -10 5 -10.7 8.2
3 -10 -5 35.4 13.9
-3 -10 5 -3.1 7.9
-3 10 5 8.6 8
-3 10 5 -4 14.6
-3 10 5 6.5 4.3
3 10 -5 3.6 6.4
3 10 -5 -2 18.2
2 -10 -5 3.6 7.1
-2 -10 5 8.8 6.7
2 -10 -5 5.6 10.9
-2 -10 5 2.3 10.3
-2 -10 5 2.7 6.7
-2 -10 5 3 9.6
2 -10 -5 20.3 15.6
2 10 -5 17.7 19.2
-2 10 5 1 3
2 10 -5 6.1 7.4
-2 10 5 2.1 6.9
1 -10 -5 36.1 19.4
-1 -10 5 7.8 10.2
1 -10 -5 33.2 16.5
-1 -10 5 14.9 11.6
-1 10 5 3.4 14.8
-1 10 5 21.4 12.7
-1 10 5 16.6 9.9
1 10 -5 15.4 10.2
1 10 -5 42.6 22.9
0 -10 5 141.99 18.2
0 -10 -5 172.78 35
0 -10 -5 159.78 25.3
0 -10 5 124.29 17
0 -10 5 152.28 28.5
0 -10 5 112.49 24.3
0 10 5 93.19 19.9
0 10 -5 210.98 36.3
0 10 -5 125.69 20.9
0 10 5 148.09 21
0 10 5 148.19 38.3
1 -10 5 15.1 9.3
-1 -10 -5 9.9 9.2
1 -10 5 13.9 11.6
1 -10 5 6.9 7.9
1 10 5 13.9 12.5
1 10 5 -1.5 26.8
-1 10 -5 6.5 15.1
-1 10 -5 24.8 16.7
1 10 5 -0.2 7.6
2 -10 5 5.1 8.3
2 -10 5 14.1 12.7
-2 -10 -5 -3.6 6.8
2 -10 5 -3 7.5
-2 10 -5 25.7 15.1
2 10 5 -0.3 7.4
2 10 5 14.4 13.1
-2 10 -5 -32.2 14.4
3 -10 5 25.6 10.7
3 -10 5 35.2 15.5
-3 -10 -5 25.8 12.3
3 -10 5 24.7 12.9
3 10 5 18.2 12
-3 10 -5 31.1 19.4
3 10 5 35.9 16.5
4 -10 5 56.29 19.4
4 -10 5 -2.1 9.3
-4 -10 -5 29.4 12.5
4 10 5 15.7 10.1
4 10 5 42.6 14.2
-4 10 -5 24.8 19.3
5 -10 5 -5.2 8.5
5 -10 5 44.7 18.3
-5 -10 -5 18 11.7
5 10 5 17.9 13
5 10 5 20 11.1
6 -10 5 8.6 20.4
6 -10 5 23.2 19.2
6 -10 5 -7.6 10.2
6 10 5 8 9.1
6 10 5 7 10.3
-6 10 -5 -41.1 25.2
-8 -11 5 168.98 27
8 -11 -5 119.89 25.1
8 -11 -5 269.97 44.2
8 -11 -5 158.48 30.5
8 11 -5 177.58 31.3
8 11 -5 147.29 18.3
-8 11 5 84.39 25.1
8 11 -5 137.59 31.8
-7 -11 5 259.07 47.5
7 -11 -5 364.66 46
-7 -11 5 288.47 26.8
7 -11 -5 233.78 29.5
7 -11 -5 220.58 30.8
7 11 -5 257.47 21.8
7 11 -5 250.27 33.4
-6 -11 5 194.08 22.3
6 -11 -5 204.98 24
6 -11 -5 113.79 21.2
-6 -11 5 190.38 26.1
6 11 -5 167.28 18
6 11 -5 163.48 27.6
-6 11 5 163.98 23.9
6 11 -5 188.38 31.5
5 -11 -5 394.96 47.1
-5 -11 5 258.37 24.5
-5 -11 5 276.57 29.7
-5 -11 5 281.47 33.3
5 -11 -5 275.97 27.4
5 11 -5 385.86 51.59
-5 11 5 234.58 25.8
5 11 -5 249.48 20.7
-4 -11 5 425.66 29.5
4 -11 -5 384.96 28.3
4 -11 -5 460.55 43.9
-4 -11 5 394.56 39
-4 -11 5 370.16 34.1
-4 11 5 391.86 31.7
4 11 -5 406.76 25.8
-4 11 5 397.96 23
4 11 -5 437.16 53.19
-3 -11 5 604.64 38.3
3 -11 -5 673.13 41.7
3 -11 -5 720.33 51.59
-3 -11 5 513.85 33.1
-3 -11 5 488.65 42.1
3 -11 -5 545.55 30.2
3 11 -5 547.15 30.9
-3 11 5 533.55 37.5
-3 11 5 548.05 25.6
-3 11 5 655.83 61.39
2 -11 -5 412.76 23.3
-2 -11 5 449.06 29.3
-2 -11 5 458.15 41
2 -11 -5 468.45 41.2
-2 -11 5 437.76 29.6
-2 11 5 410.26 19.4
2 11 -5 382.96 27
-2 11 5 450.05 52.89
2 11 -5 596.64 67.09
-2 11 5 418.76 33.3
-1 -11 5 338.27 27.1
1 -11 -5 392.16 41.1
-1 -11 5 286.97 33.1
1 -11 -5 409.16 37.4
-1 -11 5 341.67 26.7
-1 11 5 334.67 44.4
1 11 -5 298.17 25.9
-1 11 5 316.17 29.4
0 -11 5 639.24 48.1
0 -11 -5 646.04 47.6
0 -11 5 634.84 36.7
0 -11 5 564.04 61.89
0 11 5 620.34 42.3
0 11 -5 637.04 39.7
0 11 5 603.84 41.4
0 11 5 621.94 59.19
-1 -11 -5 454.15 38.6
1 -11 5 397.36 29.9
1 -11 5 348.47 37
1 11 5 423.86 35.1
-1 11 -5 348.47 34.6
1 11 5 462.15 52.99
1 11 5 450.75 36.4
2 -11 5 373.16 37.5
2 -11 5 313.77 27.5
-2 -11 -5 413.96 37.1
2 11 5 347.27 33.3
2 11 5 345.57 34.5
-2 11 -5 324.67 35.5
3 -11 5 374.16 31.9
3 -11 5 456.65 42.3
-3 -11 -5 397.66 36.8
-3 11 -5 444.26 52.89
3 11 5 355.86 35.1
3 11 5 406.66 38.4
4 -11 5 570.24 41.3
-4 -11 -5 661.23 47
4 -11 5 694.13 55.99
4 11 5 592.54 46.6
-4 11 -5 642.14 62.39
4 11 5 686.23 51.89
5 -11 5 254.17 30.5
5 -11 5 328.17 40
-5 -11 -5 319.57 32.8
5 11 5 367.66 37.7
5 11 5 229.68 29.8
-7 -12 5 -0.4 7.3
7 -12 -5 -19 13
-7 -12 5 -1.3 9
7 -12 -5 12.4 18.9
7 12 -5 24.9 18
-7 12 5 2.5 15.5
7 12 -5 17.2 9.3
7 12 -5 6.6 11.8
-6 -12 5 15.9 9
6 -12 -5 56.59 16.7
-6 -12 5 19.6 13
-6 -12 5 11.6 9
6 -12 -5 -11 13.7
6 12 -5 19.1 13.1
6 12 -5 4.4 7.9
-6 12 5 -4.6 10.1
-4 -12 5 13 10.6
-4 -12 5 -7.5 9.4
4 -12 -5 -8.5 10.8
-4 -12 5 2.2 7.4
-4 12 5 3.3 5.8
4 12 -5 -3 7.2
-4 12 5 -6.3 7
-2 -12 5 5 7.3
2 -12 -5 62.39 19.2
-2 -12 5 27.8 14
-2 12 5 9.1 8.6
2 12 -5 7.9 9.9
1 -12 -5 144.59 23.6
-1 -12 5 96.29 23
-1 12 5 188.88 33.6
0 -12 -5 47.7 16.2
0 -12 5 35 13.7
0 -12 5 6.9 8.3
0 12 -5 -3.4 14.8
0 12 5 20.7 11.3
0 12 5 15.9 12.5
0 12 5 50.19 20
-1 -12 -5 58.69 16.3
1 -12 5 48.7 14.6
1 12 5 37.9 13.3
1 12 5 68.09 20.5
-2 -12 -5 41.4 16.7
2 -12 5 28.1 12.5
2 -12 5 63.59 17.7
2 12 5 23.7 14.2
-2 12 -5 -20.6 19.9
2 12 5 23.3 11.3
3 -12 5 61.79 21
4 -12 5 135.49 23.8
-4 12 -5 76.89 26.6
4 12 5 38.8 15.3
6 -13 -5 517.05 45.9
-5 -13 5 339.57 28.1
-5 -13 5 431.36 45.1
5 -13 -5 312.67 31.3
5 13 -5 307.97 25.6
-5 13 5 284.87 30.7
-4 -13 5 483.15 33.4
-4 -13 5 511.05 46.4
4 -13 -5 382.86 31.1
-4 13 5 430.06 35.5
4 13 -5 450.15 30.6
-3 -13 5 577.24 36.8
3 -13 -5 540.95 31.6
3 13 -5 583.54 35.4
-3 13 5 482.15 36.9
-2 -13 5 653.63 69.39
2 -13 -5 576.74 28.7
-2 -13 5 563.04 36
-2 13 5 598.44 65.09
-1 -13 5 897.21 86.59
-1 -13 5 717.13 42
-1 13 5 819.12 56.89
1 13 -5 611.74 41.2
0 -13 5 681.23 41.8
0 -13 -5 884.01 65.39
0 13 -5 642.84 45.8
1 -13 5 531.55 44.8
1 -13 5 422.66 33.8
1 13 5 511.75 41.9
1 13 5 449.86 40.6
-1 13 -5 338.87 39.8
2 -13 5 394.76 37.8
2 13 5 394.96 37.3
-3 -13 -5 525.75 41.2
3 -13 5 434.86 43.4
3 -13 5 346.37 34.6
3 13 5 499.25 42.7
0 -14 -5 297.07 26.6
1 -14 5 1.8 10.7
-1 14 -5 -37.7 19
1 14 5 11.5 13.2
12 0 -6 42.9 29.4
-12 0 6 52.29 28
-11 0 6 132.39 35.8
11 0 -6 128.99 34.9
-10 0 6 672.53 65.29
-10 0 6 610.84 51.19
10 0 -6 699.73 42.3
10 0 -6 643.94 33.9
-9 0 6 1346.27 77.79
-9 0 6 1309.17 82.99
9 0 -6 1324.67 73.69
9 0 -6 1265.87 57.69
-9 0 6 1294.77 67.49
9 0 -6 1318.47 49.1
-8 0 6 283.57 42.2
-8 0 6 219.38 31.4
8 0 -6 300.77 19.8
-8 0 6 299.57 39
8 0 -6 248.88 24.5
8 0 -6 317.07 36.5
-7 0 6 1039.1 51.69
-7 0 6 1036.4 62.89
-7 0 6 980.5 49.1
-7 0 6 1110.29 68.29
7 0 -6 1116.79 59.59
7 0 -6 1080.89 39.1
7 0 -6 1074.19 62.09
7 0 -6 1115.39 46.8
6 0 -6 1527.25 68.99
6 0 -6 1551.44 48.2
6 0 -6 1544.75 53.99
-6 0 6 1545.75 71.19
-6 0 6 1549.84 57.79
-6 0 6 1506.75 74.19
6 0 -6 1665.63 69.49
-6 0 6 1458.65 58.09
5 0 -6 1937.21 71.39
5 0 -6 1852.21 53.59
-5 0 6 1863.31 72.99
-5 0 6 2017.8 78.89
5 0 -6 1849.11 70.69
-5 0 6 1839.42 62.99
5 0 -6 1838.62 58.29
-5 0 6 1849.21 59.49
-5 0 6 1921.71 51.59
-4 0 6 3267.67 91.19
4 0 -6 3374.76 96.79
-4 0 6 3227.28 101.79
4 0 -6 3271.37 81.49
4 0 -6 3113.09 90.49
-4 0 6 3243.68 84.79
-4 0 6 3162.38 97.29
-4 0 6 3427.96 78.59
3 0 -6 1428.36 40.8
-3 0 6 1436.66 49.2
-3 0 6 1399.06 52.79
3 0 -6 1512.15 49.1
-3 0 6 1390.36 43.1
-3 0 6 1494.05 39.2
-2 0 6 3980.7 98.09
2 0 -6 4104.29 97.69
-2 0 6 4033.5 97.89
-2 0 6 4018.4 101.29
-1 0 6 2978.1 78.59
-1 0 6 2949 78.09
-1 0 6 3002.3 89.39
0 0 6 588.64 23.7
0 0 6 602.84 27.3
0 0 6 603.04 35.5
1 0 6 432.26 14.6
-1 0 -6 411.46 12.6
1 0 6 462.05 20.4
2 0 6 875.41 31.9
-2 0 -6 829.12 29.5
2 0 6 875.21 29.6
2 0 6 809.12 33.8
-2 0 -6 856.91 32.1
2 0 6 846.12 51.69
-3 0 -6 183.18 14.2
3 0 6 173.28 23.5
3 0 6 185.28 36.6
3 0 6 171.78 14.7
3 0 6 223.18 18.5
-3 0 -6 171.58 16.4
4 0 6 491.25 49.4
4 0 6 473.35 30.8
4 0 6 454.15 39.5
-4 0 -6 485.75 34.6
4 0 6 515.65 27.1
-4 0 -6 490.15 24.9
5 0 6 534.95 35.4
5 0 6 585.44 56.99
5 0 6 537.25 30.2
-5 0 -6 630.44 42.2
-5 0 -6 530.15 27.6
5 0 6 480.35 44.5
6 0 6 357.16 48.6
6 0 6 288.07 41.1
6 0 6 339.67 32.3
6 0 6 330.77 26.2
7 0 6 96.79 18.5
7 0 6 154.78 41.9
7 0 6 110.09 24.5
8 0 6 21 16
8 0 6 20 14.4
8 0 6 43.8 30.8
9 0 6 0.3 15
9 0 6 -7.3 15.7
9 0 6 -1 28.2
12 -1 -6 -17.8 23.5
12 1 -6 -27.8 19.2
11 1 -6 -27 15.3
11 1 -6 55.39 17.6
-10 -1 6 46.2 25.1
-10 -1 6 41.8 31.7
-10 1 6 91.19 27.2
-10 1 6 37.7 28.6
10 1 -6 41 10.4
10 1 -6 68.39 17.9
-9 -1 6 49.1 22.8
9 -1 -6 38.9 23.4
9 -1 -6 72.19 17.9
9 -1 -6 57.69 12
-9 -1 6 53.89 23.8
9 1 -6 69.49 18.4
9 1 -6 52.19 23.4
-9 1 6 68.69 22.6
9 1 -6 52.49 10.9
-9 1 6 32.1 25.4
-8 -1 6 158.98 28.7
8 -1 -6 155.98 19.2
-8 -1 6 212.98 36.4
-8 -1 6 189.48 36.7
8 -1 -6 163.78 32.4
8 -1 -6 172.18 16.6
8 1 -6 167.28 13.8
8 1 -6 166.38 22
8 1 -6 165.28 29.1
-8 1 6 226.18 35.2
-8 1 6 146.99 32.7
-8 1 6 164.58 25.9
7 -1 -6 107.59 16.3
-7 -1 6 162.88 27
-7 -1 6 172.68 36.1
-7 -1 6 196.68 35.9
-7 -1 6 132.89 29.4
7 -1 -6 201.28 34.8
7 -1 -6 141.29 14.2
7 -1 -6 128.69 27.2
7 1 -6 144.29 11.9
7 1 -6 121.49 26.5
-7 1 6 127.79 20.4
7 1 -6 158.18 41.1
7 1 -6 145.39 27.4
-7 1 6 112.89 27.2
-7 1 6 133.79 31.5
6 -1 -6 445.96 38.5
-6 -1 6 413.06 40.5
-6 -1 6 424.46 29.3
6 -1 -6 421.46 22.9
6 -1 -6 424.06 38.9
6 -1 -6 374.16 21.9
-6 -1 6 412.16 30.7
-6 -1 6 483.65 42.3
-6 1 6 412.56 37.7
6 1 -6 423.46 18.8
6 1 -6 420.46 27.7
6 1 -6 412.16 37.4
-6 1 6 438.46 46.3
-6 1 6 427.66 27.9
-6 1 6 465.95 25
-6 1 6 451.85 37.3
6 1 -6 457.85 36.6
5 -1 -6 191.58 25.8
-5 -1 6 206.68 29.1
-5 -1 6 182.98 25.2
5 -1 -6 177.28 13.9
-5 -1 6 193.78 21.5
5 -1 -6 160.78 23.7
-5 1 6 167.88 19.1
-5 1 6 161.18 23.8
-5 1 6 149.69 30
5 1 -6 164.48 23.5
5 1 -6 165.98 17.6
-5 1 6 189.98 16.7
-5 1 6 193.38 13.9
5 1 -6 165.08 22.6
5 1 -6 164.58 9.9
4 -1 -6 979.8 43.7
-4 -1 6 946.41 44.9
4 -1 -6 964.1 34.5
-4 -1 6 1018.1 47.4
4 -1 -6 895.11 38.2
-4 -1 6 944.71 36.9
-4 1 6 992.1 31
-4 1 6 952.1 42.3
-4 1 6 926.91 38.3
-4 1 6 969 49.4
4 1 -6 927.41 39.9
-4 1 6 948.41 30.2
4 1 -6 986.2 42.3
4 1 -6 953 25.6
-3 -1 6 165.68 14.1
-3 -1 6 177.08 19.1
3 -1 -6 194.88 18
-3 -1 6 193.78 7.2
-3 -1 6 202.38 21.6
3 -1 -6 195.98 13.4
-3 1 6 170.18 11.2
-3 1 6 173.18 10.1
-3 1 6 159.28 16
-3 1 6 152.28 19.4
3 1 -6 170.88 14.9
2 -1 -6 623.44 24.5
-2 -1 6 610.44 20.2
2 -1 -6 630.14 26
-2 -1 6 610.94 26.1
-2 -1 6 625.14 27.7
-2 1 6 568.14 25.9
-2 1 6 616.44 23.5
-2 1 6 621.34 27.5
-2 1 6 618.14 24.3
-1 -1 6 26.8 3.9
-1 -1 6 24.1 6.4
-1 -1 6 22.5 4.8
-1 -1 6 36.8 6.9
-1 -1 6 41.6 7.3
-1 1 6 36 7.7
-1 1 6 52.39 14.3
0 -1 6 327.87 17.8
0 -1 6 297.77 12.4
0 -1 6 326.87 10.8
0 1 6 357.56 28.4
0 1 6 338.27 20.7
0 1 6 322.37 15.5
1 -1 6 168.48 13
1 -1 6 150.18 14.6
1 -1 6 181.88 25.4
-1 -1 -6 147.59 7.4
1 -1 6 185.08 11.7
1 1 6 166.78 7.2
1 1 6 154.28 16
1 1 6 173.68 26.4
1 1 6 180.58 11.6
-2 -1 -6 137.69 11.3
2 -1 6 165.18 16
2 -1 6 144.19 19.3
2 -1 6 154.68 30.8
2 -1 6 152.68 13.3
-2 -1 -6 150.28 13.4
2 1 6 139.79 10.1
2 1 6 153.58 11.9
-2 1 -6 135.89 12.5
2 1 6 173.78 28.8
2 1 6 145.29 18
2 1 6 133.29 12.4
-2 1 -6 140.79 11.9
3 -1 6 15 10.9
3 -1 6 8.7 12.6
-3 -1 -6 16.8 5.3
3 -1 6 1.8 5.4
-3 -1 -6 14.8 9.9
3 -1 6 22.6 22.8
-3 1 -6 4.8 6.4
3 1 6 8.7 6.7
3 1 6 16.8 10.4
3 1 6 12.1 22.3
-3 1 -6 17.3 6.7
3 1 6 12.6 6.4
4 -1 6 297.17 21.8
4 -1 6 290.17 26.8
4 -1 6 326.47 42.8
-4 -1 -6 275.97 17.6
4 -1 6 267.87 33.1
4 1 6 286.57 19.7
-4 1 -6 284.37 19.9
-4 1 -6 281.77 27
4 1 6 260.47 30.6
4 1 6 270.27 41
4 1 6 259.67 22.7
-5 -1 -6 49.8 9.6
5 -1 6 48 11.8
5 -1 6 77.09 34.6
5 -1 6 42.7 16.4
5 -1 6 44.3 18.8
5 1 6 62.19 15
-5 1 -6 48.5 10.1
5 1 6 52.89 12.1
5 1 6 27 18.5
5 1 6 73.59 32
6 -1 6 12.2 27.1
6 -1 6 3.2 8.5
6 -1 6 24.9 24.3
-6 -1 -6 9.3 6.1
6 1 6 16.9 10.6
6 1 6 -9.6 17
6 1 6 4 26.1
6 1 6 -2 10.4
7 -1 6 26.5 30.5
7 -1 6 -1.5 10.1
7 -1 6 6.3 15.8
7 1 6 11.8 11.7
7 1 6 4.3 12.6
7 1 6 18.5 28.6
8 -1 6 -3.3 12.6
8 -1 6 -6 24.9
8 -1 6 -10.8 13.8
8 1 6 -19.7 11.6
8 1 6 -21.4 24.5
8 1 6 -8.9 11.3
9 -1 6 -15.7 12.8
9 -1 6 -4.3 30.3
9 1 6 -16.4 13.3
9 1 6 11.3 27.1
9 1 6 -14.1 14.2
-12 -2 6 45.6 24.9
12 -2 -6 34.4 31.3
-12 2 6 20 32.5
12 2 -6 73.69 28.4
11 -2 -6 15.3 28.1
11 2 -6 14.9 22
-11 2 6 16.6 29.9
-10 -2 6 408.56 48.2
10 -2 -6 460.35 32
10 2 -6 416.36 28.8
10 2 -6 365.16 44.9
10 2 -6 425.96 35.4
-10 2 6 358.86 56.89
9 -2 -6 651.53 35.2
-9 -2 6 675.63 56.39
-9 -2 6 664.03 51.99
9 -2 -6 657.63 55.89
9 -2 -6 676.43 36.8
-9 2 6 650.93 65.59
9 2 -6 622.44 50.09
9 2 -6 621.34 42.2
9 2 -6 639.34 29.7
-9 2 6 728.33 55.09
-8 -2 6 731.33 50.79
8 -2 -6 875.01 60.39
8 -2 -6 883.61 39.2
8 -2 -6 849.32 38.9
-8 -2 6 874.01 59.19
8 2 -6 717.93 56.89
-8 2 6 887.61 58.99
8 2 -6 828.72 46.6
8 2 -6 852.21 54.59
-8 2 6 870.31 71.29
8 2 -6 838.92 31.7
-8 2 6 764.02 41.4
-7 -2 6 614.44 46.4
-7 -2 6 543.75 49.7
7 -2 -6 541.25 32.4
-7 -2 6 592.04 42.6
7 -2 -6 675.13 49.7
7 -2 -6 607.34 31.2
7 -2 -6 619.54 49.8
-7 2 6 606.94 46.4
-7 2 6 570.14 36.1
-7 2 6 568.54 32.4
7 2 -6 644.84 45.7
-7 2 6 696.93 34.6
7 2 -6 586.44 37.9
-7 2 6 577.84 58.59
7 2 -6 586.94 49.4
7 2 -6 634.54 24.1
6 -2 -6 1491.55 44.1
6 -2 -6 1475.05 52.29
-6 -2 6 1438.46 68.89
6 -2 -6 1567.74 69.49
-6 -2 6 1443.36 57.29
-6 -2 6 1415.06 59.59
6 -2 -6 1460.85 69.29
-6 -2 6 1499.55 69.09
-6 2 6 1559.94 50.79
-6 2 6 1364.66 64.59
-6 2 6 1446.26 76.89
6 2 -6 1459.95 64.29
6 2 -6 1387.46 67.59
6 2 -6 1482.15 40.8
5 -2 -6 3793.42 117.79
-5 -2 6 3886.21 111.09
5 -2 -6 4072.09 120.69
5 -2 -6 3782.32 105.59
-5 -2 6 3840.22 120.69
-5 -2 6 4000.6 121.09
-5 2 6 3958.9 129.29
-5 2 6 3930.41 109.69
-5 2 6 4003.3 118.99
5 2 -6 3708.73 87.49
-5 2 6 4041 100.39
5 2 -6 3652.53 117.89
5 2 -6 3973.1 117.79
5 2 -6 4004.6 114.49
-4 -2 6 2874.31 91.49
-4 -2 6 2890.61 91.29
4 -2 -6 2761.22 84.39
4 -2 -6 2823.92 81.89
4 -2 -6 2944.61 91.19
-4 -2 6 2833.22 84.59
-4 2 6 2889.91 83.09
4 2 -6 2928.91 88.09
4 2 -6 2814.92 87.19
-4 2 6 2924.51 76.79
-4 2 6 2989.7 98.19
-4 2 6 3028.7 89.09
-3 -2 6 3384.66 95.29
-3 -2 6 3368.76 95.29
-3 -2 6 3279.57 93.09
3 -2 -6 3377.36 97.19
3 -2 -6 3374.36 94.19
-3 2 6 3295.87 90.59
3 2 -6 3166.68 83.79
-3 2 6 3352.46 86.99
-3 2 6 3356.26 99.69
-3 2 6 3273.77 89.09
3 2 -6 3327.27 84.99
3 2 -6 3411.96 91.69
-2 -2 6 8298.17 180.28
-2 -2 6 8094.39 181.08
-2 -2 6 8271.57 193.28
-2 -2 6 8199.58 200.38
2 -2 -6 8050.39 195.68
-2 2 6 8132.49 193.08
-2 2 6 8105.89 194.58
-2 2 6 8044.3 187.88
-2 2 6 8199.28 189.68
-1 -2 6 5474.75 132.49
-1 -2 6 5845.12 150.28
-1 -2 6 5800.22 141.89
1 -2 -6 5568.34 128.49
-1 -2 6 5634.24 138.79
1 -2 -6 5678.83 131.19
-1 -2 6 5810.42 133.39
1 -2 -6 5683.93 143.59
-1 2 6 5531.65 143.89
-1 2 6 5605.94 141.59
0 -2 6 2395.26 63.59
0 -2 -6 2393.56 58.69
0 -2 6 2470.85 69.89
0 -2 6 2454.95 69.59
0 -2 -6 2424.86 58.59
0 -2 6 2494.05 61.89
0 -2 6 2491.25 61.99
0 2 6 2478.55 74.79
0 2 6 2515.95 81.29
0 2 6 2508.35 62.69
-1 -2 -6 2096.19 77.29
-1 -2 -6 2059.49 55.39
1 -2 6 2077.79 81.79
-1 -2 -6 2015.8 51.99
1 -2 6 2134.09 61.99
1 -2 6 2006.3 57.89
1 -2 6 2002.5 63.89
1 2 6 2040.4 51.69
1 2 6 2090.49 68.89
-1 2 -6 1994.2 55.19
-1 2 -6 1982.4 61.79
1 2 6 2040.2 76.79
1 2 6 2108.29 53.99
-2 -2 -6 3823.62 124.99
2 -2 6 3781.02 127.79
2 -2 6 3645.54 108.29
2 -2 6 3921.21 101.99
-2 -2 -6 3712.73 99.69
2 -2 6 3911.01 102.79
2 2 6 3787.12 123.99
2 2 6 3741.03 93.19
2 2 6 3873.31 93.99
2 2 6 3773.82 95.69
2 2 6 3766.92 112.59
-2 2 -6 3842.72 102.39
-2 2 -6 3686.53 97.89
3 -2 6 2237.68 94.99
3 -2 6 2162.48 67.39
3 -2 6 2210.68 71.49
-3 -2 -6 2161.58 59.89
-3 -2 -6 2150.78 71.29
3 -2 6 2061.89 78.29
-3 2 -6 2103.19 67.29
-3 2 -6 2200.18 67.59
3 2 6 2163.78 60.39
3 2 6 2079.19 67.99
3 2 6 2115.79 78.89
3 2 6 2196.98 64.59
3 2 6 2230.68 92.39
4 -2 6 919.61 63.39
-4 -2 -6 812.52 44.8
4 -2 6 893.01 39
-4 -2 -6 853.31 31.7
4 -2 6 891.51 45.5
4 -2 6 825.42 50.79
-4 -2 -6 771.82 57.69
-4 2 -6 840.22 40.4
4 2 6 780.42 44.5
-4 2 -6 860.51 37.1
4 2 6 779.22 37.3
4 2 6 813.72 46.9
4 2 6 814.92 48
4 2 6 872.11 60.89
5 -2 6 768.42 45.2
-5 -2 -6 714.73 30.1
5 -2 6 737.03 37.5
5 2 6 710.43 33.2
5 2 6 745.13 59.09
5 2 6 624.34 46.6
5 2 6 678.83 38
6 -2 6 690.83 47.2
6 -2 6 663.23 61.69
-6 -2 -6 686.83 36.4
6 -2 6 698.03 38.9
6 2 6 655.83 34.2
6 2 6 729.23 61.79
7 -2 6 277.57 46.8
7 -2 6 265.17 33.9
7 -2 6 282.57 27.6
-7 2 -6 282.27 11.8
7 2 6 281.77 26.5
7 2 6 269.47 29.4
-7 2 -6 280.97 13.4
7 2 6 308.57 47
8 -2 6 19.7 15.2
8 -2 6 30.8 35.8
8 -2 6 28.4 21.1
8 2 6 10 14.8
-8 2 -6 28.8 5.9
8 2 6 40.4 33.2
8 2 6 38.7 18
9 -2 6 90.39 44.1
9 -2 6 103.59 24.8
9 -2 6 91.99 27.6
9 2 6 93.49 35.7
9 2 6 93.99 24.4
9 2 6 84.39 19.5
9 2 6 84.09 25.3
12 -3 -6 -19.3 30.2
11 -3 -6 10.1 26.5
10 -3 -6 -25.4 22.3
-10 -3 6 -1.5 13.3
10 3 -6 -10.3 7.1
10 3 -6 22.6 14.2
-10 3 6 0.1 25.9
10 3 -6 -16.6 12.9
-9 -3 6 0.3 12.4
9 -3 -6 -14.2 22.2
9 -3 -6 27.3 11.2
9 3 -6 2 6.6
9 3 -6 6 15.4
9 3 -6 22.3 14.1
-9 3 6 11.2 28.8
-8 -3 6 6.1 22
8 -3 -6 3.7 20.4
-8 -3 6 15.1 20.7
8 -3 -6 22.4 8.8
8 -3 -6 39.3 11.3
-8 -3 6 21.3 14.6
-8 3 6 24.8 26
8 3 -6 13 14.5
8 3 -6 25.5 14.8
8 3 -6 20.9 7
7 -3 -6 57.19 23.8
7 -3 -6 51.69 20
-7 -3 6 18.8 22.5
7 -3 -6 40.1 10.9
7 -3 -6 47.3 10.5
-7 -3 6 59.99 23
-7 -3 6 43.5 15.7
7 3 -6 34.2 16.5
-7 3 6 68.29 21.8
-7 3 6 45.8 14.4
-7 3 6 24.7 26
-7 3 6 36.2 15.1
7 3 -6 28.4 19.5
7 3 -6 39.2 6.7
7 3 -6 32.7 7.5
7 3 -6 41.6 16.8
-6 -3 6 73.39 17.7
6 -3 -6 64.39 21.7
-6 -3 6 125.69 27.3
-6 -3 6 94.59 23.9
6 -3 -6 76.09 6.5
6 -3 -6 66.09 19.7
6 -3 -6 70.39 13.9
-6 -3 6 71.79 15.5
6 3 -6 72.39 22.1
-6 3 6 87.59 20.2
-6 3 6 99.39 23.9
6 3 -6 80.69 6.1
-6 3 6 94.29 14.7
6 3 -6 69.09 7.1
6 3 -6 76.99 19.5
-6 3 6 48.3 22.9
6 3 -6 84.39 19.7
-5 -3 6 7.9 15.1
-5 -3 6 9.9 10.4
5 -3 -6 8.6 13.8
-5 -3 6 -2.1 10.5
5 -3 -6 -3.1 4.9
5 -3 -6 13.1 11.8
5 3 -6 -3.7 13.3
-5 3 6 2.6 6.4
5 3 -6 3 8.1
-5 3 6 -6.5 10.8
-5 3 6 15.4 10.4
5 3 -6 -12.8 8.2
-5 3 6 -10.3 14.7
-4 -3 6 3 11
-4 -3 6 2.9 9.6
4 -3 -6 21 13.5
4 -3 -6 6.3 5.6
4 -3 -6 4.5 8
-4 3 6 9.8 9.3
4 3 -6 6 6.5
-4 3 6 9.1 5.4
-4 3 6 -12.2 10.4
-4 3 6 0.5 7.1
3 -3 -6 266.87 23
-3 -3 6 283.57 21.9
-3 -3 6 261.87 19.9
3 -3 -6 230.88 18.6
-3 -3 6 259.27 20.6
-3 3 6 261.57 17
3 3 -6 249.97 20.7
-3 3 6 273.17 18.8
-3 3 6 267.77 19.4
3 3 -6 292.77 19.5
-3 3 6 219.78 25.6
3 3 -6 253.07 20.8
-2 -3 6 513.75 24.1
2 -3 -6 453.95 25.6
-2 -3 6 477.45 28.6
-2 -3 6 486.85 14.2
-2 -3 6 515.25 25.2
-2 3 6 419.96 26.9
2 3 -6 488.85 23.2
-2 3 6 486.75 24.5
-2 3 6 450.25 19.2
-2 3 6 466.35 21.8
-2 3 6 508.05 22.5
-1 -3 6 270.27 15.9
-1 -3 6 257.07 17.9
1 -3 -6 262.17 13.5
1 -3 -6 280.47 20
1 -3 -6 249.38 17.5
-1 -3 6 262.57 14.9
-1 -3 6 243.88 15.6
-1 -3 6 260.57 12.7
-1 3 6 229.08 17.6
-1 3 6 242.48 20.8
-1 3 6 268.37 14.7
0 -3 -6 394.16 18.1
0 -3 6 415.86 18.9
0 -3 -6 373.46 28
0 -3 6 383.56 20.8
0 -3 6 438.96 22.9
0 -3 6 400.66 18.5
0 -3 6 398.36 26.4
0 -3 6 442.16 22.4
0 -3 -6 411.46 17.6
0 3 6 433.46 15.2
0 3 6 392.66 30.3
[truncated: 730,814 more chars]
